# Supplementary material for: Using national virtual maternal death reviews to improve the quality of care during Pregnancy, labour and birth, and Postpartum in Tanzania
Source: PLoS One. 2026 Mar 18;21(3):e0344858. doi: 10.1371/journal.pone.0344858 (PMC12998800; doi:10.1371/journal.pone.0344858)
Supplement: S1 File — (XLSX) [file pone.0344858.s001.xlsx]

## Sheet: 2022 MD NOTIFICATION
REGION	DISTRICT	AGE	GRAVIDA	PARITY	YEAR	CAUSE OF DEATH	PLACE OF DEATH	LEVEL
DODOMA	BAHI	35	6	6	2022	PPH	BAHI-DH	DISTRICT HOSPITAL
DODOMA	CHAMWINO	18	1	1	2022	PPH	Chamwino HC	HEALTH CENTER
DODOMA	CHAMWINO	42	9	8	2022	PPH	DABALO	HEALTH CENTER
DODOMA	CHAMWINO	18	2	1	2022	PPH	Chamwino HC	HEALTH CENTER
DODOMA	CHAMWINO	27	3	2	2022	PPH	Chamwino HC	HEALTH CENTER
DODOMA	CHAMWINO	32	5	5	2022	PPH	COMMUNITY	N/A
DODOMA	CHEMBA	35	5	5	2022	PPH	Kwamtoro HC	HEALTH CENTRE
DODOMA	CHEMBA	19	1	1	2022	PPH	HAMAI HC	HEALTH CENTRE
DODOMA	DODOMA CC	21	1	1	2022	Severa Anaemia	Dodoma RRH	REGIONAL REFERRAL HOSPITAL
DODOMA	DODOMA CC	28	3	2	2022	VIRAL PNEUMONIA	Benjamini Mkapa Hospital	ZONAL REFERRAL HOSPITAL
DODOMA	DODOMA CC	27	2	2	2022	GESTATIONAL DIABETES	Dodoma RRH	REGIONAL REFERRAL HOSPITAL
DODOMA	DODOMA CC	30	3	3	2022	PPH	Dodoma RRH	REGIONAL REFERRAL HOSPITAL
DODOMA	DODOMA CC	25	2	2	2022	Eclampsia	Dodoma RRH	REGIONAL REFERRAL HOSPITAL
DODOMA	DODOMA CC	35	4	4	2022	PPH	Dodoma RRH	REGIONAL REFERRAL HOSPITAL
DODOMA	DODOMA CC	32	3	2	2022	Severa Anaemia	Dodoma RRH	REGIONAL REFERRAL HOSPITAL
DODOMA	DODOMA CC	38	5	5	2022	PPH	Dodoma RRH	REGIONAL REFERRAL HOSPITAL
DODOMA	DODOMA CC	39	7	7	2022	Anaethetic complication	Mkonze HC	HEALTH CENTER
DODOMA	DODOMA CC	40	5	4	2022	PPH	Dodoma RRH	REGIONAL REFERRAL HOSPITAL
DODOMA	DODOMA CC	30	7	6	2022	PPH	Dodoma RRH	REGIONAL REFERRAL HOSPITAL
DODOMA	DODOMA CC	37	4	3	2022	PPH	Dodoma RRH	REGIONAL REFERRAL HOSPITAL
DODOMA	DODOMA CC	16	1	1	2022	Puerperal sepsis	Dodoma RRH	REGIONAL REFERRAL HOSPITAL
DODOMA	DODOMA CC	43	4	4	2022	PPH	Benjamini Mkapa Hospital	ZONAL REFERRAL HOSPITAL
DODOMA	DODOMA CC	17	1	1	2022	Puerperal sepsis	Dodoma RRH	REGIONAL REFERRAL HOSPITAL
DODOMA	DODOMA CC	24	1	1	2022	Eclampsia	Benjamini Mkapa Hospital	ZONAL REFERRAL HOSPITAL
DODOMA	DODOMA CC	41	9	6	2022	PPH	Dodoma RRH	REGIONAL REFERRAL HOSPITAL
DODOMA	DODOMA CC	39	4	4	2022	Eclampsia	Benjamini Mkapa Hospital	ZONAL REFERRAL HOSPITAL
DODOMA	DODOMA CC	33	3	2	2022	SEVERE NEOROTOXITY	DCMC Hosp	ZONAL REFERRAL HOSPITAL
DODOMA	DODOMA CC	23	3	3	2022	Herbal intoxication	Dodoma RRH	REGIONAL REFERRAL HOSPITAL
DODOMA	DODOMA CC	40	5	5	2022	Pulmonary Embolism	Dodoma RRH	REGIONAL REFERRAL HOSPITAL
DODOMA	DODOMA CC	16	1	1	2022	Puerperal sepsis	Dodoma RRH	REGIONAL REFERRAL HOSPITAL
DODOMA	DODOMA CC	19	1	1	2022	PPH	Dodoma RRH	REGIONAL REFERRAL HOSPITAL
DODOMA	DODOMA CC	39	6	6	2022	PPH	Benjamini Mkapa Hospital	ZONAL REFERRAL HOSPITAL
DODOMA	DODOMA CC	25	1	1	2022	Anaethetic complication	UDOM Hosp	DISTRICT HOSPITAL
DODOMA	DODOMA CC	36	2	2	2022	PPH	DCMC Hosp	ZONAL REFERRAL HOSPITAL
DODOMA	DODOMA CC	37	2	2	2022	Severa Anaemia	Dodoma RRH	REGIONAL REFERRAL HOSPITAL
DODOMA	DODOMA CC	42	7	6	2022	Cardiomyopathy	Mkonze HC	HEALTH CENTER
DODOMA	DODOMA CC	36	8	4	2022	Pulmonary Embolism	Dodoma RRH	REGIONAL REFERRAL HOSPITAL
DODOMA	DODOMA CC	20	1	1	2022	PPH	Makole HC	HEALTH CENTRE
DODOMA	DODOMA CC	23	2	1	2022	PPH	Dodoma RRH	REGIONAL REFERRAL HOSPITAL
DODOMA	DODOMA CC	34	4	2	2022	ASPIRATION PNEUMONIA	DCMC Hosp	ZONAL REFERRAL HOSPITAL
DODOMA	KONDOA DC	40	10	9	2022	PPH	Itololo HC	HEALTH CENTRE
DODOMA	KONDOA DC	31	3	2	2022	Anaethetic complication	BEREKO HC	HEALTH CENTER
DODOMA	KONDOA TC	37	10	9	2022	Anaethetic complication	Kondoa District Hospital	DISTRICT HOSPITAL
DODOMA	KONDOA TC	33	3	2	2022	Eclampsia	Kondoa District Hospital	DISTRICT HOSPITAL
DODOMA	KONDOA TC	18	1	1	2022	PPH	Kondoa District Hospital	DISTRICT HOSPITAL
DODOMA	KONGWA	33	5	5	2022	PPH	Kongwa District Hospital	DISTRICT HOSPITAL
DODOMA	MPWAPWA DC	37	5	5	2022	Eclampsia	Mpwapwa DH	DISTRICT HOSPITAL
DODOMA	MPWAPWA DC	19	1	1	2022	Eclampsia	St.Luke	DISTRICT HOSPITAL
DODOMA	MPWAPWA DC	26	3	2	2022	PPH	COMMUNITY	COMMUNITY
DODOMA	MPWAPWA DC	19	1	1	2022	PPH	MIMA HC	HEALTH CENTRE
ARUSHA	ARUSHA CC	29	1	1	2022	Pulmonary Embolism	MOUNT MERU RRH	REGIONAL REFERRAL HOSPITAL
ARUSHA	MONDULI DC	30	7	6	2022	Eclampsia	Monduli District Hospital	DISTRICT HOSPITAL
ARUSHA	ARUSHA CC	34	4	4	2022	PPH	MOUNT MERU RRH	REGIONAL REFERRAL HOSPITAL
ARUSHA	ARUSHA CC	33	4	4	2022	Eclampsia	MOUNT MERU RRH	REGIONAL REFERRAL HOSPITAL
ARUSHA	ARUSHA CC	27	5	5	2022	Puerperal sepsis	MOUNT MERU RRH	REGIONAL REFERRAL HOSPITAL
ARUSHA	ARUSHA CC	24	3	3	2022	PPH	MOUNT MERU RRH	REGIONAL REFERRAL HOSPITAL
ARUSHA	ARUSHA DC	35	6	6	2022	PPH	COMMUNITY	N/A
ARUSHA	ARUSHA CC	31	3	3	2022	PPH	MOUNT MERU RRH	REGIONAL REFERRAL HOSPITAL
ARUSHA	MONDULI DC	23	3	3	2022	Eclampsia	COMMUNITY	N/A
ARUSHA	KARATU DC	38	5	3	2022	PPH	Fame Hospital	DISTRICT HOSPITAL
ARUSHA	ARUSHA CC	41	2	2	2022	POST IVF COMPLICATIONS	ST. THOMAS HC	HEALTH CENTER
ARUSHA	ARUSHA DC	26	5	5	2022	PPH	MUSA DISP	DISPENSARY
ARUSHA	ARUSHA CC	23	1	1	2022	Eclampsia	MOUNT MERU RRH	REGIONAL REFERRAL HOSPITAL
ARUSHA	ARUSHA CC	38	3	2	2022	HIV/AIDS	MOUNT MERU RRH	REGIONAL REFERRAL HOSPITAL
ARUSHA	MERU DC	30	2	2	2022	Pulmonary Embolism	Meru District Hospital	DISTRICT HOSPITAL
ARUSHA	ARUSHA CC	27	2	2	2022	PPH	MOUNT MERU RRH	REGIONAL REFERRAL HOSPITAL
ARUSHA	ARUSHA CC	29	3	2	2022	Eclampsia	MOUNT MERU RRH	REGIONAL REFERRAL HOSPITAL
ARUSHA	ARUSHA CC	39	6	5	2022	Eclampsia	St. Elizabeth Hospital	DISTRICT HOSPITAL
ARUSHA	ARUSHA CC	23	3	3	2022	Eclampsia	MOUNT MERU RRH	REGIONAL REFERRAL HOSPITAL
ARUSHA	NGORONGORO	24	1	1	2022	PPH	COMMUNITY	N/A
ARUSHA	NGORONGORO	18	1	1	2022	PPH	Enduleni Hospital	DISTRICT HOSPITAL
ARUSHA	ARUSHA CC	33	3	2	2022	Eclampsia	MOUNT MERU RRH	REGIONAL REFERRAL HOSPITAL
ARUSHA	KARATU DC	38	3	3	2022	PPH	Fame Hospital	DISTRICT HOSPITAL
ARUSHA	LONGIDO DC	34	6	6	2022	Pulmonary Embolism	LONGIDO HC	HEALTH CENTER
ARUSHA	ARUSHA CC	40	5	5	2022	PPH	St. Elizabeth Hospital	DISTRICT HOSPITAL
ARUSHA	ARUSHA CC	35	6	6	2022	Puerperal sepsis	MOUNT MERU RRH	REGIONAL REFERRAL HOSPITAL
ARUSHA	ARUSHA CC	34	2	2	2022	PPH	Arusha Lutheran Medical Centre	ZONAL REFERRAL HOSPITAL
ARUSHA	ARUSHA CC	23	3	2	2022	PPH	KALOLENI HC	HEALTH CENTER
ARUSHA	ARUSHA CC	36	1	1	2022	Eclampsia	KALOLENI HC	HEALTH CENTER
ARUSHA	ARUSHA CC	23	2	2	2022	Anaethetic complication	Arusha Lutheran Medical Centre	ZONAL REFERRAL HOSPITAL
ARUSHA	NGORONGORO	30	6	6	2022	PPH	COMMUNITY	N/A
ARUSHA	ARUSHA DC	35	3	3	2022	Anaethetic complication	SELIAN HOSPITAL	REGIONAL REFERRAL HOSPITAL
ARUSHA	MONDULI DC	16	1	1	2022	Eclampsia	Monduli District Hospital	DISTRICT HOSPITAL
ARUSHA	MERU DC	41	5	4	2022	PPH	SISHTON DISP	DISPENSARY
ARUSHA	ARUSHA CC	19	3	2	2022	Eclampsia	MOUNT MERU RRH	REGIONAL REFERRAL HOSPITAL
ARUSHA	ARUSHA CC	32	2	2	2022	Pulmonary Embolism	Arusha Lutheran Medical Centre	ZONAL REFERRAL HOSPITAL
ARUSHA	MERU DC	29	3	3	2022	PPH	Meru District Hospital	DISTRICT HOSPITAL
ARUSHA	ARUSHA CC	27	1	1	2022	Eclampsia	MOUNT MERU RRH	REGIONAL REFERRAL HOSPITAL
ARUSHA	ARUSHA CC	28	2	2	2022	Cardiomyopathy	MOUNT MERU RRH	REGIONAL REFERRAL HOSPITAL
ARUSHA	ARUSHA CC	40	7	7	2022	PPH	MOUNT MERU RRH	REGIONAL REFERRAL HOSPITAL
ARUSHA	NGORONGORO	18	1	1	2022	Severa Anaemia	COMMUNITY	N/A
ARUSHA	NGORONGORO	35	7	4	2022	Severa Anaemia	WASSO HOSPITAL	DISTRICT HOSPITAL
ARUSHA	ARUSHA CC	36	4	4	2022	PPH	MOUNT MERU RRH	REGIONAL REFERRAL HOSPITAL
ARUSHA	MERU DC	31	3	3	2022	Anaethetic complication	Meru District Hospital	DISTRICT HOSPITAL
ARUSHA	MONDULI DC	26	5	4	2022	PPH	LOLKISALE DISP.	DISPENSARY
ARUSHA	ARUSHA CC	21	2	2	2022	PPH	MOUNT MERU RRH	REGIONAL REFERRAL HOSPITAL
ARUSHA	ARUSHA CC	23	2	2	2022	PPH	MOUNT MERU RRH	REGIONAL REFERRAL HOSPITAL
ARUSHA	ARUSHA CC	31	2	1	2022	Eclampsia	ARUSHA CITY HOSP	DISTRICT HOSPITAL
ARUSHA	ARUSHA CC	19	1	1	2022	Eclampsia	MOUNT MERU RRH	REGIONAL REFERRAL HOSPITAL
ARUSHA	ARUSHA CC	26	1	1	2022	Severa Anaemia	MOUNT MERU RRH	REGIONAL REFERRAL HOSPITAL
ARUSHA	ARUSHA CC	35	3	3	2022	PPH	Arusha Lutheran Medical Centre	ZONAL REFERRAL HOSPITAL
ARUSHA	ARUSHA CC	36	8	5	2022	Eclampsia	MOUNT MERU RRH	REGIONAL REFERRAL HOSPITAL
ARUSHA	ARUSHA CC	25	3	3	2022	PPH	Daraja II	HEALTH CENTER
ARUSHA	LONGIDO DC	30	6	3	2022	PPH	LONGIDO HC	HEALTH CENTER
ARUSHA	ARUSHA CC	25	3	2	2022	Eclampsia	MOUNT MERU RRH	REGIONAL REFERRAL HOSPITAL
ARUSHA	LONGIDO DC	22	2	1	2022	Eclampsia	LONGIDO HC	HEALTH CENTER
ARUSHA	ARUSHA CC	30	3	2	2022	Eclampsia	MOUNT MERU RRH	REGIONAL REFERRAL HOSPITAL
ARUSHA	ARUSHA CC	32	4	3	2022	Eclampsia	ARUSHA CITY HOSP	DISTRICT HOSPITAL
ARUSHA	NGORONGORO	37	6	5	2022	Severa Anaemia	WASSO HOSPITAL	DISTRICT HOSPITAL
ARUSHA	ARUSHA CC	24	2	2	2022	PPH	MOUNT MERU RRH	REGIONAL REFERRAL HOSPITAL
ARUSHA	NGORONGORO	38	6	6	2022	Eclampsia	WASSO HOSPITAL	DISTRICT HOSPITAL
DAR ES SALAAM	KINONDONI MC	34	5	4	2022	APH	LUGALO HOSPITAL	ZONAL REFERRAL HOSPITAL
DAR ES SALAAM	KINONDONI MC	25	2	1	2022	Eclampsia	MWANANYAMALA RRH	REGIONAL REFERRAL HOSPITAL
DAR ES SALAAM	KINONDONI MC	25	2	1	2022	Cardiomyopathy	MWANANYAMALA RRH	REGIONAL REFERRAL HOSPITAL
DAR ES SALAAM	KINONDONI MC	34	2	1	2022	PPH	MWANANYAMALA RRH	REGIONAL REFERRAL HOSPITAL
DAR ES SALAAM	KINONDONI MC	30	2	1	2022	Eclampsia	RABININSIA HOSPITAL	ZONAL REFERRAL HOSPITAL
DAR ES SALAAM	KINONDONI MC	35	4	3	2022	PPH	MWANANYAMALA RRH	REGIONAL REFERRAL HOSPITAL
DAR ES SALAAM	KINONDONI MC	37	5	4	2022	ASPIRATION PNEUMONIA	BUNJU HC	HEALTH CENTER
DAR ES SALAAM	KINONDONI MC	36	3	2	2022	PPH	MWANANYAMALA RRH	REGIONAL REFERRAL HOSPITAL
DAR ES SALAAM	KINONDONI MC	30	3	2	2022	PPH	MWANANYAMALA RRH	REGIONAL REFERRAL HOSPITAL
DAR ES SALAAM	KINONDONI MC	26	2	2	2022	PPH	MWANANYAMALA RRH	REGIONAL REFERRAL HOSPITAL
DAR ES SALAAM	KINONDONI MC	39	5	3	2022	Pulmonary Embolism	KITENGULE HOSP	REGIONAL REFERRAL HOSPITAL
DAR ES SALAAM	KINONDONI MC	31	3	3	2022	LIVER FAILURE	RABININSIA HOSPITAL	ZONAL REFERRAL HOSPITAL
DAR ES SALAAM	UBUNGO MC	40	3	2	2022	Cardiomyopathy	MNH-MLOGANZILA	NATIONAL HOSPITAL
DAR ES SALAAM	UBUNGO MC	31	2	2	2022	PPH	MNH-MLOGANZILA	NATIONAL HOSPITAL
DAR ES SALAAM	UBUNGO MC	32	3	3	2022	Eclampsia	MNH-MLOGANZILA	NATIONAL HOSPITAL
DAR ES SALAAM	UBUNGO MC	30	2	2	2022	Eclampsia	MNH-MLOGANZILA	NATIONAL HOSPITAL
DAR ES SALAAM	UBUNGO MC	25	2	2	2022	Eclampsia	MNH-MLOGANZILA	NATIONAL HOSPITAL
DAR ES SALAAM	UBUNGO MC	33	1	1	2022	Cardiomyopathy	MNH-MLOGANZILA	NATIONAL HOSPITAL
DAR ES SALAAM	UBUNGO MC	24	2	2	2022	Puerperal sepsis	MNH-MLOGANZILA	NATIONAL HOSPITAL
DAR ES SALAAM	TEMEKE MC	38	4	4	2022	PPH	MBAGALA RANGI TATU HOSPITAL	DISTRICT HOSPITAL
DAR ES SALAAM	TEMEKE MC	43	6	6	2022	Anaethetic complication	MBAGALA RANGI TATU HOSPITAL	DISTRICT HOSPITAL
DAR ES SALAAM	TEMEKE MC	24	4	3	2022	PPH	MBAGALA RANGI TATU HOSPITAL	DISTRICT HOSPITAL
DAR ES SALAAM	TEMEKE MC	20	1	1	2022	Pulmonary Embolism	TEMEKE RRH	REGIONAL REFERRAL HOSPITAL
DAR ES SALAAM	TEMEKE MC	35	3	3	2022	Cardiomyopathy	TEMEKE RRH	REGIONAL REFERRAL HOSPITAL
DAR ES SALAAM	KIGAMBONI MC	32	4	4	2022	PPH	VIJIBWENI HOSP	DISTRICT HOSPITAL
DAR ES SALAAM	KIGAMBONI MC	29	4	3	2022	Severa Anaemia	KIGAMBONI HC	HEALTH CENTRE
DAR ES SALAAM	TEMEKE MC	30	3	1	2022	PPH	T/KARELI DISP	DISPENSARY
DAR ES SALAAM	UBUNGO MC	29	2	2	2022	Puerperal sepsis	MNH-MLOGANZILA	NATIONAL HOSPITAL
DAR ES SALAAM	UBUNGO MC	32	1	1	2022	PPH	MNH-MLOGANZILA	NATIONAL HOSPITAL
DAR ES SALAAM	UBUNGO MC	41	4	4	2022	Puerperal sepsis	MNH-MLOGANZILA	NATIONAL HOSPITAL
DAR ES SALAAM	TEMEKE MC	29	2	1	2022	PPH	MBAGALA RANGI TATU HOSPITAL	DISTRICT HOSPITAL
DAR ES SALAAM	TEMEKE MC	25	1	1	2022	MILLIARY TUBERCLOSIS	TEMEKE RRH	REGIONAL REFERRAL HOSPITAL
DAR ES SALAAM	UBUNGO MC	37	5	5	2022	Anaethetic complication	SINZA HOSPITAL	DISTRICT HOSPITAL
DAR ES SALAAM	UBUNGO MC	22	1	1	2022	PPH	MAKURUMLA HC	HEALTH CENTER
DAR ES SALAAM	KINONDONI MC	30	3	2	2022	PPH	MWANANYAMALA RRH	REGIONAL REFERRAL HOSPITAL
DAR ES SALAAM	KINONDONI MC	34	3	3	2022	PPH	MWANANYAMALA RRH	REGIONAL REFERRAL HOSPITAL
DAR ES SALAAM	UBUNGO MC	42	6	4	2022	PPH	MNH-MLOGANZILA	NATIONAL HOSPITAL
DAR ES SALAAM	UBUNGO MC	31	3	3	2022	Pulmonary oedema	SINZA HOSPITAL	DISTRICT HOSPITAL
DAR ES SALAAM	UBUNGO MC	29	1	1	2022	PPH	MNH-MLOGANZILA	NATIONAL HOSPITAL
DAR ES SALAAM	KIGAMBONI MC	37	2	2	2022	Anaethetic complication	KIGAMBONI DISTRICT HOSPITAL	DISTRICT HOSPITAL
DAR ES SALAAM	UBUNGO MC	36	6	5	2022	ASPIRATION PNEUMONIA	MNH-MLOGANZILA	NATIONAL HOSPITAL
DAR ES SALAAM	TEMEKE MC	27	3	3	2022	PPH	TEMEKE RRH	REGIONAL REFERRAL HOSPITAL
DAR ES SALAAM	KIGAMBONI MC	40	6	3	2022	PPH	KIGAMBONI HC	HEALTH CENTRE
DAR ES SALAAM	UBUNGO MC	32	3	2	2022	Puerperal sepsis	MNH-MLOGANZILA	NATIONAL HOSPITAL
DAR ES SALAAM	KIGAMBONI MC	39	6	5	2022	PPH	KIGAMBONI HC	HEALTH CENTRE
DAR ES SALAAM	UBUNGO MC	32	8	8	2022	Pulmonary oedema	MNH-MLOGANZILA	NATIONAL HOSPITAL
DAR ES SALAAM	UBUNGO MC	29	2	2	2022	PPH	MNH-MLOGANZILA	NATIONAL HOSPITAL
DAR ES SALAAM	UBUNGO MC	25	1	1	2022	Eclampsia	MNH-MLOGANZILA	NATIONAL HOSPITAL
DAR ES SALAAM	UBUNGO MC	33	4	4	2022	Abortion complications	MNH-MLOGANZILA	NATIONAL HOSPITAL
DAR ES SALAAM	UBUNGO MC	18	1	1	2022	Severa Anaemia	MNH-MLOGANZILA	NATIONAL HOSPITAL
DAR ES SALAAM	DAR CC	29	2	2	2022	PPH	MNH UPANGA	NATIONAL HOSPITAL
DAR ES SALAAM	DAR CC	21	1	1	2022	PPH	MNH UPANGA	NATIONAL HOSPITAL
DAR ES SALAAM	DAR CC	40	1	1	2022	Puerperal sepsis	MNH UPANGA	NATIONAL HOSPITAL
DAR ES SALAAM	DAR CC	21	1	1	2022	Puerperal sepsis	AMANA RRH	REGIONAL REFERRAL HOSPITAL
DAR ES SALAAM	DAR CC	25	2	2	2022	Puerperal sepsis	MNH UPANGA	NATIONAL HOSPITAL
DAR ES SALAAM	DAR CC	30	2	2	2022	Puerperal sepsis	MNH UPANGA	NATIONAL HOSPITAL
DAR ES SALAAM	DAR CC	34	4	3	2022	Puerperal sepsis	AMANA RRH	REGIONAL REFERRAL HOSPITAL
DAR ES SALAAM	DAR CC	17	1	1	2022	PPH	MNH UPANGA	NATIONAL HOSPITAL
DAR ES SALAAM	DAR CC	19	1	1	2022	Puerperal sepsis	MNH UPANGA	NATIONAL HOSPITAL
DAR ES SALAAM	DAR CC	30	2	1	2022	Eclampsia	AMANA RRH	REGIONAL REFERRAL HOSPITAL
DAR ES SALAAM	DAR CC	27	3	2	2022	Puerperal sepsis	MNH UPANGA	NATIONAL HOSPITAL
DAR ES SALAAM	DAR CC	33	3	3	2022	PPH	MNH UPANGA	NATIONAL HOSPITAL
DAR ES SALAAM	DAR CC	18	1	1	2022	Anaethetic complication	PUGU HEALTH CENTRE	HEALTH CENTRE
DAR ES SALAAM	DAR CC	27	1	1	2022	Puerperal sepsis	MNH UPANGA	NATIONAL HOSPITAL
DAR ES SALAAM	DAR CC	30	2	2	2022	Puerperal sepsis	MNH UPANGA	NATIONAL HOSPITAL
DAR ES SALAAM	DAR CC	23	1	1	2022	PPH	CHANIKA HC	HEALTH CENTER
DAR ES SALAAM	DAR CC	39	4	4	2022	ASPIRATION PNEUMONIA	MNH UPANGA	NATIONAL HOSPITAL
DAR ES SALAAM	DAR CC	29	1	1	2022	Puerperal sepsis	MNH UPANGA	NATIONAL HOSPITAL
DAR ES SALAAM	DAR CC	29	1	1	2022	Puerperal sepsis	MNH UPANGA	NATIONAL HOSPITAL
DAR ES SALAAM	DAR CC	33	4	4	2022	Puerperal sepsis	MNH UPANGA	NATIONAL HOSPITAL
DAR ES SALAAM	DAR CC	33	1	1	2022	Advanced Ovarian Tumour	MNH UPANGA	NATIONAL HOSPITAL
DAR ES SALAAM	DAR CC	28	3	2	2022	Abortion complications	AMANA RRH	REGIONAL REFERRAL HOSPITAL
DAR ES SALAAM	DAR CC	22	1	1	2022	Puerperal sepsis	MNH UPANGA	NATIONAL HOSPITAL
DAR ES SALAAM	DAR CC	39	3	3	2022	Anaethetic complication	REGENCY HOSPITAL	ZONAL REFERRAL HOSPITAL
DAR ES SALAAM	DAR CC	25	1	1	2022	APH	AMANA RRH	REGIONAL REFERRAL HOSPITAL
DAR ES SALAAM	DAR CC	29	8	7	2022	Puerperal sepsis	MNH UPANGA	NATIONAL HOSPITAL
DAR ES SALAAM	DAR CC	34	3	3	2022	Anaethetic complication	MNH UPANGA	NATIONAL HOSPITAL
DAR ES SALAAM	DAR CC	15	1	1	2022	Puerperal sepsis	MNH UPANGA	NATIONAL HOSPITAL
DAR ES SALAAM	DAR CC	33	2	2	2022	Pulmonary oedema	MNH UPANGA	NATIONAL HOSPITAL
DAR ES SALAAM	DAR CC	22	2	2	2022	Puerperal sepsis	MNH UPANGA	NATIONAL HOSPITAL
DAR ES SALAAM	DAR CC	34	1	1	2022	HIV/AIDS	MNH UPANGA	NATIONAL HOSPITAL
DAR ES SALAAM	DAR CC	19	1	1	2022	Pulmonary oedema	MNH UPANGA	NATIONAL HOSPITAL
DAR ES SALAAM	DAR CC	29	3	3	2022	PPH	AMANA RRH	REGIONAL REFERRAL HOSPITAL
DAR ES SALAAM	DAR CC	27	3	3	2022	Puerperal sepsis	MNH UPANGA	NATIONAL HOSPITAL
DAR ES SALAAM	DAR CC	35	3	3	2022	PPH	MNH UPANGA	NATIONAL HOSPITAL
DAR ES SALAAM	DAR CC	29	2	2	2022	Pulmonary oedema	MNH UPANGA	NATIONAL HOSPITAL
DAR ES SALAAM	DAR CC	26	2	2	2022	Eclampsia	CHANIKA HC	HEALTH CENTER
DAR ES SALAAM	DAR CC	33	3	2	2022	PPH	BUYUNI DISP	DISPENSARY
DAR ES SALAAM	DAR CC	20	1	1	2022	Severa Anaemia	MNH UPANGA	NATIONAL HOSPITAL
DAR ES SALAAM	DAR CC	22	1	1	2022	Pulmonary Embolism	MNH UPANGA	NATIONAL HOSPITAL
DAR ES SALAAM	DAR CC	24	2	1	2022	Cardiomyopathy	MNH UPANGA	NATIONAL HOSPITAL
DAR ES SALAAM	DAR CC	29	1	1	2022	PPH	MNH UPANGA	NATIONAL HOSPITAL
DAR ES SALAAM	DAR CC	24	1	1	2022	Puerperal sepsis	MNH UPANGA	NATIONAL HOSPITAL
DAR ES SALAAM	DAR CC	40	3	2	2022	Pulmonary Embolism	SUNSHINE MUSLIM VOLUNTEERS(SMV)	HEALTH CENTER
DAR ES SALAAM	DAR CC	30	4	4	2022	Eclampsia	MNH UPANGA	NATIONAL HOSPITAL
DAR ES SALAAM	TEMEKE MC	26	3	2	2022	PPH	BUZA H.C	HEALTH CENTER
DAR ES SALAAM	TEMEKE MC	33	2	2	2022	PPH	TEMEKE RRH	REGIONAL REFERRAL HOSPITAL
DAR ES SALAAM	TEMEKE MC	18	1	1	2022	PPH	MBAGALA RANGI TATU HOSPITAL	DISTRICT HOSPITAL
DAR ES SALAAM	TEMEKE MC	19	1	1	2022	Cardiomyopathy	MBAGALA RANGI TATU HOSPITAL	DISTRICT HOSPITAL
DAR ES SALAAM	TEMEKE MC	27	3	1	2022	PPH	JKCI TASISI YA MOYO -DAR GROUP HOSP	NATIONAL HOSPITAL
DAR ES SALAAM	TEMEKE MC	29	4	3	2022	Eclampsia	TEMEKE RRH	REGIONAL REFERRAL HOSPITAL
DAR ES SALAAM	TEMEKE MC	34	3	2	2022	PPH	YOMBOVITUKA HC	HEALTH CENTRE
DAR ES SALAAM	DAR CC	18	1	1	2022	Pulmonary Embolism	MNH UPANGA	NATIONAL HOSPITAL
DAR ES SALAAM	DAR CC	32	2	2	2022	Pulmonary Embolism	MNH UPANGA	NATIONAL HOSPITAL
DAR ES SALAAM	DAR CC	19	2	2	2022	Pulmonary oedema	MNH UPANGA	NATIONAL HOSPITAL
DAR ES SALAAM	DAR CC	99	4	3	2022	Cardiomyopathy	AMANA RRH	REGIONAL REFERRAL HOSPITAL
DAR ES SALAAM	DAR CC	22	1	1	2022	Puerperal sepsis	MNH UPANGA	NATIONAL HOSPITAL
DAR ES SALAAM	DAR CC	19	1	1	2022	Puerperal sepsis	MNH UPANGA	NATIONAL HOSPITAL
DAR ES SALAAM	DAR CC	35	3	1	2022	Pulmonary Embolism	AMANA RRH	REGIONAL REFERRAL HOSPITAL
DAR ES SALAAM	DAR CC	36	3	2	2022	Pulmonary Embolism	AMANA RRH	REGIONAL REFERRAL HOSPITAL
DAR ES SALAAM	DAR CC	50	11	11	2022	Puerperal sepsis	MNH UPANGA	NATIONAL HOSPITAL
DAR ES SALAAM	DAR CC	38	3	3	2022	LIVER FAILURE	MNH UPANGA	NATIONAL HOSPITAL
DAR ES SALAAM	DAR CC	43	4	3	2022	Pulmonary Embolism	AMANA RRH	REGIONAL REFERRAL HOSPITAL
DAR ES SALAAM	DAR CC	23	1	1	2022	PPH	MNH UPANGA	NATIONAL HOSPITAL
DAR ES SALAAM	DAR CC	38	2	2	2022	Pulmonary oedema	MNH UPANGA	NATIONAL HOSPITAL
DAR ES SALAAM	DAR CC	29	1	1	2022	PPH	MNH UPANGA	NATIONAL HOSPITAL
DAR ES SALAAM	DAR CC	34	4	4	2022	Puerperal sepsis	MNH UPANGA	NATIONAL HOSPITAL
DAR ES SALAAM	DAR CC	35	4	4	2022	LIVER FAILURE	MNH UPANGA	NATIONAL HOSPITAL
DAR ES SALAAM	DAR CC	28	1	1	2022	Pulmonary oedema	AGAKHAN HOSPITAL	ZONAL REFERRAL HOSPITAL
DAR ES SALAAM	DAR CC	37	1	1	2022	Puerperal sepsis	AMANA RRH	REGIONAL REFERRAL HOSPITAL
DAR ES SALAAM	DAR CC	38	4	4	2022	PPH	AMANA RRH	REGIONAL REFERRAL HOSPITAL
DAR ES SALAAM	DAR CC	29	2	2	2022	Puerperal sepsis	MNH UPANGA	NATIONAL HOSPITAL
DAR ES SALAAM	DAR CC	37	3	3	2022	PPH	MNH UPANGA	NATIONAL HOSPITAL
DAR ES SALAAM	DAR CC	31	2	2	2022	PPH	MNH UPANGA	NATIONAL HOSPITAL
DAR ES SALAAM	DAR CC	23	2	2	2022	Puerperal sepsis	MNH UPANGA	NATIONAL HOSPITAL
DAR ES SALAAM	DAR CC	25	3	3	2022	Puerperal sepsis	MNH UPANGA	NATIONAL HOSPITAL
DAR ES SALAAM	DAR CC	32	1	1	2022	Puerperal sepsis	MNH UPANGA	NATIONAL HOSPITAL
DAR ES SALAAM	DAR CC	28	4	4	2022	PPH	PUGU HEALTH CENTRE	HEALTH CENTRE
DAR ES SALAAM	DAR CC	22	1	1	2022	Eclampsia	AMANA RRH	REGIONAL REFERRAL HOSPITAL
DAR ES SALAAM	DAR CC	22	1	1	2022	Pulmonary oedema	MNH UPANGA	NATIONAL HOSPITAL
DAR ES SALAAM	DAR CC	31	4	4	2022	Puerperal sepsis	MNH UPANGA	NATIONAL HOSPITAL
DAR ES SALAAM	DAR CC	34	2	2	2022	Puerperal sepsis	MNH UPANGA	NATIONAL HOSPITAL
DAR ES SALAAM	DAR CC	25	1	1	2022	HIV/AIDS	MNH UPANGA	NATIONAL HOSPITAL
DAR ES SALAAM	DAR CC	22	2	2	2022	Pulmonary oedema	CHANIKA HC	HEALTH CENTER
DAR ES SALAAM	DAR CC	34	1	1	2022	Pulmonary Embolism	CARDINAL RUGAMBWA HOSPITAL	REGIONAL REFERRAL HOSPITAL
DAR ES SALAAM	DAR CC	22	1	1	2022	Puerperal sepsis	MNH UPANGA	NATIONAL HOSPITAL
DAR ES SALAAM	DAR CC	22	2	1	2022	PPH	MNH UPANGA	NATIONAL HOSPITAL
DAR ES SALAAM	DAR CC	37	3	3	2022	PPH	MNH UPANGA	NATIONAL HOSPITAL
DAR ES SALAAM	DAR CC	27	2	2	2022	Pulmonary Embolism	MNH UPANGA	NATIONAL HOSPITAL
DAR ES SALAAM	DAR CC	24	2	2	2022	Pulmonary Embolism	AMANA RRH	REGIONAL REFERRAL HOSPITAL
DAR ES SALAAM	DAR CC	22	2	1	2022	PPH	MNH UPANGA	NATIONAL HOSPITAL
DAR ES SALAAM	DAR CC	30	2	2	2022	Puerperal sepsis	MNH UPANGA	NATIONAL HOSPITAL
DAR ES SALAAM	DAR CC	21	1	1	2022	Puerperal sepsis	MNH UPANGA	NATIONAL HOSPITAL
DAR ES SALAAM	DAR CC	27	3	3	2022	PPH	AMANA RRH	REGIONAL REFERRAL HOSPITAL
DAR ES SALAAM	DAR CC	31	4	3	2022	Anaethetic complication	AMANA RRH	REGIONAL REFERRAL HOSPITAL
DAR ES SALAAM	DAR CC	38	5	4	2022	Eclampsia	COMMUNITY	N/A
DAR ES SALAAM	DAR CC	32	1	1	2022	PPH	MNH UPANGA	NATIONAL HOSPITAL
DAR ES SALAAM	DAR CC	26	1	1	2022	Cardiomyopathy	MNH UPANGA	NATIONAL HOSPITAL
DAR ES SALAAM	DAR CC	32	1	1	2022	Puerperal sepsis	MNH UPANGA	NATIONAL HOSPITAL
DAR ES SALAAM	DAR CC	37	3	3	2022	Eclampsia	MNH UPANGA	NATIONAL HOSPITAL
DAR ES SALAAM	DAR CC	32	2	1	2022	Pulmonary Embolism	MNH UPANGA	NATIONAL HOSPITAL
DAR ES SALAAM	DAR CC	39	4	3	2022	HIV/AIDS	MNH UPANGA	NATIONAL HOSPITAL
DAR ES SALAAM	DAR CC	30	3	3	2022	Pulmonary oedema	MNH UPANGA	NATIONAL HOSPITAL
DAR ES SALAAM	DAR CC	29	2	2	2022	Cardiomyopathy	MNH UPANGA	NATIONAL HOSPITAL
DAR ES SALAAM	DAR CC	20	2	2	2022	Severa Anaemia	MNH UPANGA	NATIONAL HOSPITAL
DAR ES SALAAM	DAR CC	34	4	3	2022	PPH	AMANA RRH	REGIONAL REFERRAL HOSPITAL
DAR ES SALAAM	DAR CC	36	4	3	2022	PPH	MNH UPANGA	NATIONAL HOSPITAL
DAR ES SALAAM	DAR CC	26	2	2	2022	Puerperal sepsis	MNH UPANGA	NATIONAL HOSPITAL
DAR ES SALAAM	DAR CC	20	1	1	2022	Pulmonary Embolism	MNH UPANGA	NATIONAL HOSPITAL
DAR ES SALAAM	DAR CC	29	1	1	2022	Puerperal sepsis	MNH UPANGA	NATIONAL HOSPITAL
DAR ES SALAAM	DAR CC	30	4	4	2022	UREMIC ENCEPHALOPATHY	MNH UPANGA	NATIONAL HOSPITAL
DAR ES SALAAM	KINONDONI MC	32	3	2	2022	PPH	LUGALO HOSPITAL	ZONAL REFERRAL HOSPITAL
DAR ES SALAAM	KINONDONI MC	32	3	3	2022	Anaethetic complication	LUGALO HOSPITAL	ZONAL REFERRAL HOSPITAL
DODOMA	DODOMA CC	28	4	3	2022	PPH	Dodoma RRH	REGIONAL REFERRAL HOSPITAL
GEITA	MBOGWE DC	36	6	5	2022	APH	MASUMBWE HC	HEALTH CENTER
GEITA	GEITA TC	30	5	5	2022	Anaethetic complication	Geita RRH	REGIONAL REFERRAL HOSPITAL
GEITA	CHATO DC	19	1	1	2022	Severa Anaemia	Bwanga Health Center	HEALTH CENTER
GEITA	GEITA TC	30	5	5	2022	Anaethetic complication	Geita RRH	REGIONAL REFERRAL HOSPITAL
GEITA	GEITA TC	25	2	1	2022	PPH	COMMUNITY	N/A
GEITA	GEITA TC	31	5	5	2022	PPH	Geita RRH	REGIONAL REFERRAL HOSPITAL
GEITA	BUKOMBE DC	35	8	5	2022	Severa Anaemia	Ushirombo Health Cnter	HEALTH CENTER
GEITA	GEITA TC	31	5	5	2022	PPH	Geita RRH	REGIONAL REFERRAL HOSPITAL
GEITA	BUKOMBE DC	37	9	6	2022	Severa Anaemia	BUKOMBE DH	DISTRICT HOSPITAL
GEITA	GEITA DC	38	6	5	2022	PPH	NZERA DISTRICT HOSPITAL	DISTRICT HOSPITAL
GEITA	GEITA DC	20	2	1	2022	Eclampsia	Geita RRH	REGIONAL REFERRAL HOSPITAL
GEITA	GEITA DC	36	10	8	2022	PPH	COMMUNITY	N/A
GEITA	GEITA TC	22	1	1	2022	PPH	Geita RRH	REGIONAL REFERRAL HOSPITAL
GEITA	GEITA TC	25	4	4	2022	Severa Anaemia	Geita RRH	REGIONAL REFERRAL HOSPITAL
GEITA	GEITA TC	28	3	3	2022	Eclampsia	COMMUNITY	N/A
GEITA	BUKOMBE DC	28	4	4	2022	Severa Anaemia	BUKOMBE DH	DISTRICT HOSPITAL
GEITA	CHATO DC	40	11	11	2022	Severa Anaemia	CHATO DISTRICT HOSPITAL	DISTRICT HOSPITAL
GEITA	GEITA TC	47	12	12	2022	PPH	Geita RRH	REGIONAL REFERRAL HOSPITAL
GEITA	BUKOMBE DC	28	6	5	2022	PPH	BUKOMBE DH	DISTRICT HOSPITAL
GEITA	CHATO DC	27	5	5	2022	Pulmonary Embolism	CHATO ZONAL REFFERAL HOSPITAL	ZONAL REFERRAL HOSPITAL
GEITA	GEITA TC	29	3	1	2022	Eclampsia	COMMUNITY	N/A
GEITA	GEITA TC	22	1	1	2022	Puerperal sepsis	Geita RRH	REGIONAL REFERRAL HOSPITAL
GEITA	NYANG'HWALE DC	32	8	7	2022	PPH	KHARUMWA HC	HEALTH CENTER
GEITA	NYANG'HWALE DC	38	6	5	2022	APH	KHARUMWA HC	HEALTH CENTER
GEITA	CHATO DC	18	1	1	2022	Severa Anaemia	CHATO ZONAL REFFERAL HOSPITAL	ZONAL REFERRAL HOSPITAL
GEITA	BUKOMBE DC	24	1	1	2022	PPH	NAMSEGA -RUNZEWE MASHARIKI	COMMUNITY
GEITA	CHATO DC	19	1	1	2022	Eclampsia	CHATO ZONAL REFFERAL HOSPITAL	ZONAL REFERRAL HOSPITAL
GEITA	GEITA DC	26	6	6	2022	Puerperal sepsis	KATORO HC	HEALTH CENTER
GEITA	GEITA DC	20	1	1	2022	Anaethetic complication	NZERA DISTRICT HOSPITAL	DISTRICT HOSPITAL
GEITA	GEITA TC	20	3	3	2022	PPH	Geita RRH	REGIONAL REFERRAL HOSPITAL
GEITA	NYANG'HWALE DC	33	6	5	2022	HIV/AIDS	KHARUMWA HC	HEALTH CENTER
GEITA	GEITA TC	39	7	7	2022	Pulmonary Embolism	Geita RRH	REGIONAL REFERRAL HOSPITAL
GEITA	CHATO DC	49	7	6	2022	Pulmonary Embolism	Bwanga Health Center	HEALTH CENTER
GEITA	GEITA TC	40	6	7	2022	APH	Geita RRH	REGIONAL REFERRAL HOSPITAL
GEITA	MBOGWE DC	25	6	6	2022	PPH	MASUMBWE HC	HEALTH CENTER
GEITA	GEITA TC	17	1	1	2022	Eclampsia	Geita RRH	REGIONAL REFERRAL HOSPITAL
GEITA	CHATO DC	28	5	5	2022	PPH	Bwanga Health Center	HEALTH CENTER
GEITA	BUKOMBE DC	32	7	7	2022	PPH	BUKOMBE DH	DISTRICT HOSPITAL
GEITA	GEITA DC	20	2	2	2022	PPH	KATORO HC	HEALTH CENTER
GEITA	GEITA DC	20	1	1	2022	PPH	KATORO HC	HEALTH CENTER
GEITA	GEITA TC	34	5	6	2022	PPH	KASAMWA HC	HEALTH CENTER
GEITA	CHATO DC	18	1	1	2022	Eclampsia	CHATO ZONAL REFFERAL HOSPITAL	ZONAL REFERRAL HOSPITAL
GEITA	GEITA TC	34	7	6	2022	APH	KASAMWA HC	HEALTH CENTER
GEITA	MBOGWE DC	32	3	2	2022	PPH	MASUMBWE HC	HEALTH CENTER
GEITA	GEITA TC	25	4	4	2022	Puerperal sepsis	Geita RRH	REGIONAL REFERRAL HOSPITAL
GEITA	CHATO DC	42	7	7	2022	PPH	CHATO DISTRICT HOSPITAL	DISTRICT HOSPITAL
GEITA	GEITA TC	29	6	6	2022	PPH	Geita RRH	REGIONAL REFERRAL HOSPITAL
GEITA	GEITA TC	28	6	6	2022	PPH	Geita RRH	REGIONAL REFERRAL HOSPITAL
GEITA	GEITA TC	42	11	11	2022	PPH	Geita RRH	REGIONAL REFERRAL HOSPITAL
GEITA	CHATO DC	35	8	8	2022	PPH	CHATO DISTRICT HOSPITAL	DISTRICT HOSPITAL
GEITA	GEITA DC	36	6	5	2022	PPH	KATORO HC	HEALTH CENTER
GEITA	CHATO DC	25	5	4	2022	PPH	CHATO DISTRICT HOSPITAL	DISTRICT HOSPITAL
GEITA	BUKOMBE DC	30	3	3	2022	PPH	BUKOMBE DH	DISTRICT HOSPITAL
GEITA	GEITA DC	17	1	1	2022	PPH	COMMUNITY	N/A
GEITA	GEITA DC	38	6	6	2022	PPH	CHIKOBE HEALTH CENTER	HEALTH CENTER
GEITA	GEITA TC	32	3	3	2022	PPH	WAJA HOSPITAL	REGIONAL REFERRAL HOSPITAL
GEITA	CHATO DC	42	7	7	2022	PPH	CHATO ZONAL REFFERAL HOSPITAL	ZONAL REFERRAL HOSPITAL
IRINGA	IRINGA MC	40	3	2	2022	PPH	Frelimo Hospital	DISTRICT HOSPITAL
IRINGA	IRINGA MC	38	7	7	2022	PPH	COMMUNITY	N/A
IRINGA	IRINGA MC	27	3	3	2022	Eclampsia	IRINGA RRH	REGIONAL REFERRAL HOSPITAL
IRINGA	IRINGA MC	31	5	5	2022	PPH	Frelimo Hospital	DISTRICT HOSPITAL
IRINGA	IRINGA MC	34	5	5	2022	PPH	IRINGA RRH	REGIONAL REFERRAL HOSPITAL
IRINGA	IRINGA MC	40	6	6	2022	Eclampsia	IRINGA RRH	REGIONAL REFERRAL HOSPITAL
IRINGA	IRINGA MC	36	5	4	2022	PPH	IRINGA RRH	REGIONAL REFERRAL HOSPITAL
IRINGA	IRINGA MC	32	4	3	2022	PPH	Frelimo Hospital	DISTRICT HOSPITAL
IRINGA	IRINGA MC	26	3	3	2022	PPH	IRINGA RRH	REGIONAL REFERRAL HOSPITAL
IRINGA	IRINGA MC	26	1	1	2022	Eclampsia	IRINGA RRH	REGIONAL REFERRAL HOSPITAL
IRINGA	IRINGA MC	28	3	2	2022	Pulmonary Embolism	Frelimo Hospital	DISTRICT HOSPITAL
IRINGA	IRINGA MC	32	2	2	2022	PPH	Frelimo Hospital	DISTRICT HOSPITAL
IRINGA	IRINGA MC	24	1	1	2022	Abortion complications	IRINGA RRH	REGIONAL REFERRAL HOSPITAL
IRINGA	IRINGA MC	30	3	3	2022	PPH	IRINGA RRH	REGIONAL REFERRAL HOSPITAL
IRINGA	IRINGA MC	21	1	1	2022	Eclampsia	IRINGA RRH	REGIONAL REFERRAL HOSPITAL
IRINGA	MAFINGA TC	24	3	3	2022	PPH	Mafinga District Hospital	DISTRICT HOSPITAL
IRINGA	MAFINGA TC	19	1	1	2022	APH	Mafinga District Hospital	DISTRICT HOSPITAL
IRINGA	MAFINGA TC	23	2	2	2022	Anaethetic complication	Mafinga District Hospital	DISTRICT HOSPITAL
IRINGA	MAFINGA TC	30	4	4	2022	PPH	Mafinga District Hospital	DISTRICT HOSPITAL
IRINGA	MAFINGA TC	20	1	1	2022	Anaethetic complication	Ihongole HC	HEALTH CENTER
IRINGA	MAFINGA TC	28	4	3	2022	APH	Mafinga District Hospital	DISTRICT HOSPITAL
IRINGA	IRINGA DC	47	9	8	2022	PPH	Tosamaganga DH	DISTRICT HOSPITAL
IRINGA	IRINGA DC	28	3	3	2022	PPH	Idodi HC	HEALTH CENTRE
IRINGA	IRINGA DC	38	4	4	2022	PPH	Migoli HC	HEALTH CENTER
IRINGA	IRINGA DC	32	2	1	2022	Eclampsia	Tosamaganga DH	DISTRICT HOSPITAL
IRINGA	IRINGA DC	37	5	5	2022	Eclampsia	Tosamaganga DH	DISTRICT HOSPITAL
IRINGA	IRINGA DC	31	5	4	2022	Abortion complications	Nzihi HC	HEALTH CENTER
IRINGA	IRINGA DC	32	2	1	2022	Eclampsia	Kimande HC	HEALTH CENTER
IRINGA	IRINGA DC	40	8	7	2022	PPH	Tungamalenga dispensary	DISPENSARY
IRINGA	KILOLO DC	39	6	5	2022	PPH	Ilula Hospital	DISTRICT HOSPITAL
IRINGA	KILOLO DC	32	5	4	2022	PPH	Ilula Hospital	DISTRICT HOSPITAL
IRINGA	KILOLO DC	22	2	2	2022	PPH	Ihombo Dispensary	DISPENSARY
IRINGA	MUFINDI DC	31	6	5	2022	PPH	Malangali HC	HEALTH CENTER
IRINGA	MUFINDI DC	33	6	5	2022	APH	Mgololo HC	HEALTH CENTER
IRINGA	MUFINDI DC	26	3	2	2022	APH	Kasanga HC	HEALTH CENTER
IRINGA	MUFINDI DC	21	1	1	2022	Pulmonary Embolism	Ifwagi HC	HEALTH CENTER
IRINGA	MUFINDI DC	26	1	1	2022	Eclampsia	Malangali HC	HEALTH CENTER
IRINGA	MUFINDI DC	30	6	6	2022	PPH	Malangali HC	HEALTH CENTER
IRINGA	MUFINDI DC	29	3	2	2022	PPH	Kasanga HC	HEALTH CENTER
KAGERA	BUKOBA DC	35	5	4	2022	Abortion complications	COMMUNITY	N/A
KAGERA	BUKOBA DC	32	5	5	2022	Severa Anaemia	Kishogo Dispensary	DISPENSARY
KAGERA	BUKOBA DC	28	3	3	2022	PPH	Izimbya Hospital	DISTRICT HOSPITAL
KAGERA	BUKOBA DC	26	4	3	2022	PPH	COMMUNITY	N/A
KAGERA	BUKOBA MC	19	1	1	2022	PPH	BUKOBA RRH	REGIONAL REFERRAL HOSPITAL
KAGERA	BUKOBA MC	29	5	5	2022	Cardiomyopathy	BUKOBA RRH	REGIONAL REFERRAL HOSPITAL
KAGERA	BUKOBA MC	29	4	3	2022	PPH	BUKOBA RRH	REGIONAL REFERRAL HOSPITAL
KAGERA	KARAGWE DC	27	5	4	2022	PPH	NYAKAHANGA HOSPITAL	DISTRICT HOSPITAL
KAGERA	KYERWA DC	35	3	2	2022	PPH	NKWENDA HC	HEALTH CENTRE
KAGERA	MISSENYI DC	30	4	4	2022	PPH	KAKUNYU DISPENSARY	DISPENSARY
KAGERA	MISSENYI DC	38	3	3	2022	PPH	Mugana Hospital	DISTRICT HOSPITAL
KAGERA	MULEBA DC	38	6	6	2022	Eclampsia	Rubya DH	DISTRICT HOSPITAL
KAGERA	MULEBA DC	33	5	4	2022	Eclampsia	Kagondo Hospital	DISTRICT HOSPITAL
KAGERA	BUKOBA DC	29	2	1	2022	Eclampsia	Kishanje Heath center	HEALTH CENTER
KAGERA	BUKOBA MC	38	2	1	2022	APH	BUKOBA RRH	REGIONAL REFERRAL HOSPITAL
KAGERA	BUKOBA MC	19	1	1	2022	PPH	BUKOBA RRH	REGIONAL REFERRAL HOSPITAL
KAGERA	KYERWA DC	28	2	2	2022	PPH	NKWENDA HC	HEALTH CENTRE
KAGERA	MISSENYI DC	20	2	1	2022	PPH	Bunazi Health Centre	HEALTH CENTRE
KAGERA	MULEBA DC	19	1	1	2022	Puerperal sepsis	Rubya DH	DISTRICT HOSPITAL
KAGERA	NGARA DC	18	1	1	2022	Eclampsia	Murgwanza hospital	DISTRICT HOSPITAL
KAGERA	NGARA DC	34	3	3	2022	Pulmonary Embolism	Nyamiaga Hospital	DISTRICT HOSPITAL
KAGERA	BIHARAMURO DC	37	7	7	2022	PPH	BIHARAMULLO DDH	DISTRICT HOSPITAL
KAGERA	BUKOBA DC	29	2	1	2022	Eclampsia	Kishanje Heath center	HEALTH CENTER
KAGERA	BUKOBA MC	38	3	2	2022	Eclampsia	BUKOBA RRH	REGIONAL REFERRAL HOSPITAL
KAGERA	BUKOBA MC	19	1	1	2022	Eclampsia	BUKOBA RRH	REGIONAL REFERRAL HOSPITAL
KAGERA	BUKOBA MC	35	4	4	2022	PPH	BUKOBA RRH	REGIONAL REFERRAL HOSPITAL
KAGERA	KARAGWE DC	42	7	6	2022	Puerperal sepsis	KAYANGA HC	HEALTH CENTRE
KAGERA	KYERWA DC	36	8	7	2022	PPH	NKWENDA HC	HEALTH CENTRE
KAGERA	MISSENYI DC	37	5	4	2022	Anaethetic complication	Bunazi Health Centre	HEALTH CENTRE
KAGERA	MISSENYI DC	32	4	3	2022	Anaethetic complication	Bunazi Health Centre	HEALTH CENTRE
KAGERA	MISSENYI DC	22	3	3	2022	PPH	COMMUNITY	COMMUNITY
KAGERA	BIHARAMURO DC	40	9	7	2022	PPH	BIHARAMULLO DDH	DISTRICT HOSPITAL
KAGERA	BUKOBA DC	26	2	2	2022	APH	KATORO HC	HEALTH CENTRE
KAGERA	BUKOBA DC	37	5	4	2022	APH	Kishanje Heath center	HEALTH CENTER
KAGERA	BUKOBA DC	39	3	3	2022	Puerperal sepsis	Izimbya Hospital	DISTRICT HOSPITAL
KAGERA	BUKOBA MC	30	3	3	2022	Eclampsia	BUKOBA RRH	REGIONAL REFERRAL HOSPITAL
KAGERA	BUKOBA MC	22	2	2	2022	Puerperal sepsis	BUKOBA RRH	REGIONAL REFERRAL HOSPITAL
KAGERA	BUKOBA MC	31	5	4	2022	Abortion complications	BUKOBA RRH	REGIONAL REFERRAL HOSPITAL
KAGERA	MISSENYI DC	18	1	1	2022	Pulmonary Embolism	ST. THERESIA HC	HEALTH CENTRE
KAGERA	MISSENYI DC	30	3	2	2022	APH	COMMUNITY	COMMUNITY
KAGERA	MULEBA DC	18	1	1	2022	Severa Anaemia	COMMUNITY	COMMUNITY
KAGERA	MULEBA DC	28	3	3	2022	PPH	Rubya DH	DISTRICT HOSPITAL
KATAVI	Mpanda MC	37	8	8	2022	Puerperal sepsis	Katavi RRH	REGIONAL REFERRAL HOSPITAL
KATAVI	Mpanda MC	16	2	2	2022	Puerperal sepsis	Katavi RRH	REGIONAL REFERRAL HOSPITAL
KATAVI	Mpanda MC	35	5	4	2022	PPH	Katavi RRH	REGIONAL REFERRAL HOSPITAL
KATAVI	Tanganyika DC	20	2	1	2022	Puerperal sepsis	COMMUNITY	N/A
KATAVI	Nsimbo DC	48	15	15	2022	PPH	Kanoge HC	HEALTH CENTER
KATAVI	Mpanda MC	29	5	4	2022	PPH	Katavi RRH	REGIONAL REFERRAL HOSPITAL
KATAVI	Mpimbwe DC	40	11	10	2022	PPH	COMMUNITY	N/A
KATAVI	Mpimbwe DC	40	10	9	2022	APH	Usevya HC	HEALTH CENTER
KATAVI	Mpanda MC	22	3	2	2022	PPH	Ilembo HC	HEALTH CENTER
KATAVI	Mpanda MC	18	1	1	2022	Puerperal sepsis	Katavi RRH	REGIONAL REFERRAL HOSPITAL
KATAVI	Mpanda MC	23	3	3	2022	Severa Anaemia	Katavi RRH	REGIONAL REFERRAL HOSPITAL
KATAVI	Tanganyika DC	30	6	6	2022	PPH	COMMUNITY	N/A
KATAVI	Nsimbo DC	38	9	9	2022	PPH	COMMUNITY	N/A
KATAVI	Mpanda MC	26	4	3	2022	PPH	Katavi RRH	REGIONAL REFERRAL HOSPITAL
KATAVI	Mpanda MC	18	1	1	2022	VIRAL PNEUMONIA	Katavi RRH	REGIONAL REFERRAL HOSPITAL
KATAVI	Mpanda MC	32	4	4	2022	PPH	Katavi RRH	REGIONAL REFERRAL HOSPITAL
KATAVI	Mpanda MC	38	10	9	2022	PPH	Katavi RRH	REGIONAL REFERRAL HOSPITAL
KATAVI	Tanganyika DC	21	3	2	2022	PPH	Karema HC	HEALTH CENTER
KATAVI	Tanganyika DC	40	8	8	2022	PPH	COMMUNITY	N/A
KATAVI	Nsimbo DC	40	10	9	2022	Eclampsia	COMMUNITY	N/A
KATAVI	Mpimbwe DC	36	7	6	2022	PPH	Usevya HC	HEALTH CENTER
KATAVI	Tanganyika DC	30	4	4	2022	Severa Anaemia	Tanganyika DH	DISTRICT HOSPITAL
KATAVI	Tanganyika DC	31	5	4	2022	PPH	Mishamo HC	HEALTH CENTER
KATAVI	Nsimbo DC	18	1	1	2022	Anaethetic complication	Kanoge HC	HEALTH CENTER
KATAVI	Mpimbwe DC	24	2	1	2022	APH	COMMUNITY	N/A
KATAVI	Mlele DC	35	8	7	2022	PPH	Inyonga B HC	HEALTH CENTER
KATAVI	Mpanda MC	44	9	8	2022	PPH	Katavi RRH	REGIONAL REFERRAL HOSPITAL
KATAVI	Mpanda MC	23	2	2	2022	Severe Malaria	Katavi RRH	REGIONAL REFERRAL HOSPITAL
KATAVI	Mpanda MC	23	2	2	2022	Puerperal sepsis	Katavi RRH	REGIONAL REFERRAL HOSPITAL
KATAVI	Mlele DC	42	9	8	2022	PPH	Inyonga B HC	HEALTH CENTER
KATAVI	Mpanda MC	30	3	2	2022	PPH	Katavi RRH	REGIONAL REFERRAL HOSPITAL
KATAVI	Mpanda MC	29	4	3	2022	Eclampsia	Katavi RRH	REGIONAL REFERRAL HOSPITAL
KATAVI	Mpanda MC	30	6	5	2022	Puerperal sepsis	Katavi RRH	REGIONAL REFERRAL HOSPITAL
KATAVI	Mlele DC	25	4	3	2022	Pulmonary Embolism	Inyonga B HC	HEALTH CENTER
KATAVI	Nsimbo DC	31	5	4	2022	PPH	Mtisi HC	HEALTH CENTER
KATAVI	Nsimbo DC	32	7	6	2022	PPH	COMMUNITY	N/A
KILIMANJARO	MOSHI MC	29	3	3	2022	PPH	KCMC HOSPITAL	ZONAL REFERRAL HOSPITAL
KILIMANJARO	MOSHI MC	31	2	2	2022	PPH	St. Joseph Hospital	DISTRICT HOSPITAL
KILIMANJARO	MOSHI MC	38	4	4	2022	VIRAL PNEUMONIA	KCMC HOSPITAL	ZONAL REFERRAL HOSPITAL
KILIMANJARO	MWANGA	25	2	2	2022	Eclampsia	Kisangara Hospital	DISTRICT HOSPITAL
KILIMANJARO	ROMBO DC	26	2	2	2022	Anaethetic complication	KARUME HOSPITAL	DISTRICT HOSPITAL
KILIMANJARO	MOSHI MC	22	3	3	2022	Abortion complications	KCMC HOSPITAL	ZONAL REFERRAL HOSPITAL
KILIMANJARO	MOSHI MC	27	4	4	2022	HIV/AIDS	KCMC HOSPITAL	ZONAL REFERRAL HOSPITAL
KILIMANJARO	ROMBO DC	30	2	2	2022	PPH	KARUME HOSPITAL	DISTRICT HOSPITAL
KILIMANJARO	MOSHI MC	26	2	2	2022	PPH	KCMC HOSPITAL	ZONAL REFERRAL HOSPITAL
KILIMANJARO	MOSHI MC	30	1	1	2022	PPH	KCMC HOSPITAL	ZONAL REFERRAL HOSPITAL
KILIMANJARO	MOSHI MC	26	2	2	2022	Eclampsia	KCMC HOSPITAL	ZONAL REFERRAL HOSPITAL
KILIMANJARO	MOSHI MC	38	3	2	2022	Puerperal sepsis	KCMC HOSPITAL	ZONAL REFERRAL HOSPITAL
KILIMANJARO	MOSHI MC	18	1	1	2022	PPH	KCMC HOSPITAL	ZONAL REFERRAL HOSPITAL
KILIMANJARO	MOSHI MC	29	2	2	2022	Anaethetic complication	KCMC HOSPITAL	ZONAL REFERRAL HOSPITAL
KILIMANJARO	MOSHI MC	25	1	1	2022	HIV/AIDS	KCMC HOSPITAL	ZONAL REFERRAL HOSPITAL
KILIMANJARO	MOSHI MC	23	2	2	2022	PPH	KCMC HOSPITAL	ZONAL REFERRAL HOSPITAL
KILIMANJARO	MOSHI MC	29	1	1	2022	PPH	KCMC HOSPITAL	ZONAL REFERRAL HOSPITAL
KILIMANJARO	MOSHI MC	35	2	2	2022	PPH	KCMC HOSPITAL	ZONAL REFERRAL HOSPITAL
KILIMANJARO	SAME DC	19	1	1	2022	Anaethetic complication	Same Hospital	DISTRICT HOSPITAL
KILIMANJARO	MOSHI MC	19	1	1	2022	Puerperal sepsis	KCMC HOSPITAL	ZONAL REFERRAL HOSPITAL
KILIMANJARO	ROMBO DC	21	2	2	2022	Anaethetic complication	Huruma Hospital	DISTRICT HOSPITAL
KILIMANJARO	ROMBO DC	35	4	4	2022	PPH	COMMUNITY	N/A
KILIMANJARO	MOSHI MC	23	1	1	2022	PPH	KCMC HOSPITAL	ZONAL REFERRAL HOSPITAL
KILIMANJARO	MOSHI MC	26	2	2	2022	HIV/AIDS	KCMC HOSPITAL	ZONAL REFERRAL HOSPITAL
KILIMANJARO	MOSHI MC	40	10	9	2022	APH	KCMC HOSPITAL	ZONAL REFERRAL HOSPITAL
KILIMANJARO	MOSHI MC	31	3	3	2022	Eclampsia	KCMC HOSPITAL	ZONAL REFERRAL HOSPITAL
KILIMANJARO	MOSHI MC	28	5	5	2022	Puerperal sepsis	KCMC HOSPITAL	ZONAL REFERRAL HOSPITAL
KILIMANJARO	MOSHI MC	22	1	1	2022	Severa Anaemia	KCMC HOSPITAL	ZONAL REFERRAL HOSPITAL
KILIMANJARO	MOSHI MC	24	1	1	2022	PPH	St. Joseph Hospital	DISTRICT HOSPITAL
KILIMANJARO	MOSHI MC	33	4	3	2022	LIVER FAILURE	KCMC HOSPITAL	ZONAL REFERRAL HOSPITAL
KILIMANJARO	MOSHI MC	23	2	2	2022	Puerperal sepsis	KCMC HOSPITAL	ZONAL REFERRAL HOSPITAL
KILIMANJARO	MOSHI MC	32	5	4	2022	Anaethetic complication	St. Joseph Hospital	DISTRICT HOSPITAL
KILIMANJARO	MOSHI MC	30	4	4	2022	Puerperal sepsis	KCMC HOSPITAL	ZONAL REFERRAL HOSPITAL
KILIMANJARO	MOSHI MC	27	2	2	2022	Eclampsia	KCMC HOSPITAL	ZONAL REFERRAL HOSPITAL
KILIMANJARO	MOSHI MC	20	1	1	2022	Eclampsia	KCMC HOSPITAL	ZONAL REFERRAL HOSPITAL
KILIMANJARO	MOSHI MC	20	1	1	2022	Eclampsia	KCMC HOSPITAL	ZONAL REFERRAL HOSPITAL
KILIMANJARO	MOSHI MC	43	3	3	2022	PPH	Mawenzi Hospital	REGIONAL REFERRAL HOSPITAL
KILIMANJARO	MOSHI MC	32	3	3	2022	Puerperal sepsis	KCMC HOSPITAL	ZONAL REFERRAL HOSPITAL
KILIMANJARO	MOSHI MC	25	5	5	2022	GESTATIONAL DIABEATES	Pasua Health center	HEALTH CENTRE
LINDI	KILWA DC	19	1	1	2022	PPH	MASOKO HC	HEALTH CENTER
LINDI	KILWA DC	29	5	4	2022	Eclampsia	TINGI HC	HEALTH CENTRE
LINDI	LINDI MC	19	2	2	2022	PPH	MNAZI MMOJA HC	HEALTH CENTER
LINDI	LINDI MC	20	1	1	2022	PPH	MNAZI MMOJA HC	HEALTH CENTER
LINDI	MTAMA DC	25	2	1	2022	Puerperal sepsis	NYANGAO HOSP	DISTRICT HOSPITAL
LINDI	LIWALE DC	37	4	2	2022	PPH	Liwale DH	DISTRICT HOSPITAL
LINDI	LIWALE DC	18	1	1	2022	Eclampsia	KIBUTUKA HC	HEALTH CENTER
LINDI	KILWA DC	48	7	6	2022	PPH	COMMUNITY	N/A
LINDI	LINDI MC	41	7	6	2022	Pulmonary Embolism	MNAZI MMOJA HC	HEALTH CENTER
LINDI	LINDI MC	17	1	1	2022	Anaethetic complication	Kitomanga HC	HEALTH CENTRE
LINDI	LINDI MC	23	1	1	2022	PPH	SOKOINE RRH	REGIONAL REFERRAL HOSPITAL
LINDI	LINDI MC	18	1	1	2022	Puerperal sepsis	SOKOINE RRH	REGIONAL REFERRAL HOSPITAL
LINDI	LIWALE DC	30	4	3	2022	Anaethetic complication	Liwale DH	DISTRICT HOSPITAL
LINDI	MTAMA DC	38	4	4	2022	Cardiomyopathy	COMMUNITY	N/A
LINDI	MTAMA DC	28	3	2	2022	Puerperal sepsis	NYANGAO HOSP	DISTRICT HOSPITAL
LINDI	MTAMA DC	23	1	1	2022	Eclampsia	NYANGAO HOSP	DISTRICT HOSPITAL
LINDI	NACHINGWEA DC	25	2	1	2022	Pulmonary Embolism	Nachingwea DH	DISTRICT HOSPITAL
LINDI	KILWA DC	37	3	2	2022	PPH	TINGI HC	HEALTH CENTRE
LINDI	LINDI MC	20	3	2	2022	Puerperal sepsis	SOKOINE RRH	REGIONAL REFERRAL HOSPITAL
LINDI	LINDI MC	25	1	1	2022	PPH	SOKOINE RRH	REGIONAL REFERRAL HOSPITAL
LINDI	RUANGWA DC	46	5	4	2022	PPH	RUANGWA HOSPITAL	DISTRICT HOSPITAL
LINDI	KILWA DC	30	6	5	2022	Eclampsia	KINYONGA HOSP	DISTRICT HOSPITAL
LINDI	LINDI MC	99	5	2	2022	Eclampsia	SOKOINE RRH	REGIONAL REFERRAL HOSPITAL
LINDI	LINDI MC	38	5	4	2022	PPH	SOKOINE RRH	REGIONAL REFERRAL HOSPITAL
LINDI	LIWALE DC	23	1	1	2022	PPH	COMMUNITY	N/A
LINDI	MTAMA DC	40	5	4	2022	PPH	MADINGO DISP	DISPENSARY
LINDI	KILWA DC	34	5	4	2022	PPH	KINYONGA HOSP	DISTRICT HOSPITAL
LINDI	LINDI MC	37	4	3	2022	Anaethetic complication	SOKOINE RRH	REGIONAL REFERRAL HOSPITAL
LINDI	LIWALE DC	39	5	4	2022	PPH	Liwale DH	DISTRICT HOSPITAL
LINDI	RUANGWA DC	31	3	2	2022	Anaethetic complication	RUANGWA HOSPITAL	DISTRICT HOSPITAL
LINDI	KILWA DC	25	1	1	2022	Eclampsia	KINYONGA HOSP	DISTRICT HOSPITAL
LINDI	NACHINGWEA DC	31	4	3	2022	Puerperal sepsis	MNERO HOSPITAL	DISTRICT HOSPITAL
MANYARA	BABATI TC	22	2	2	2022	Eclampsia	MANYARA RRH	REGIONAL REFERRAL HOSPITAL
MANYARA	BABATI TC	20	1	1	2022	Puerperal sepsis	MANYARA RRH	REGIONAL REFERRAL HOSPITAL
MANYARA	BABATI TC	35	1	1	2022	Pulmonary Embolism	MANYARA RRH	REGIONAL REFERRAL HOSPITAL
MANYARA	BABATI DC	40	8	8	2022	Pulmonary Embolism	DAREDA HOSPITAL	DISTRICT HOSPITAL
MANYARA	HANANG DC	30	4	4	2022	PPH	COMMUNITY	N/A
MANYARA	HANANG DC	31	5	4	2022	Eclampsia	COMMUNITY	N/A
MANYARA	MBULU TC	19	1	1	2022	PPH	COMMUNITY	N/A
MANYARA	MBULU DC	31	7	7	2022	Pulmonary Embolism	DONGOBESH HC	HEALTH CENTRE
MANYARA	MBULU DC	26	4	3	2022	PPH	COMMUNITY	N/A
MANYARA	MBULU DC	26	2	1	2022	Pulmonary Embolism	DONGOBESH HC	HEALTH CENTRE
MANYARA	MBULU DC	22	1	1	2022	Puerperal sepsis	HAYDOM HOSPITAL	REGIONAL REFERRAL HOSPITAL
MANYARA	MBULU DC	27	3	1	2022	Eclampsia	HAYDOM HOSPITAL	REGIONAL REFERRAL HOSPITAL
MANYARA	MBULU DC	18	1	1	2022	Eclampsia	HAYDOM HOSPITAL	REGIONAL REFERRAL HOSPITAL
MANYARA	SIMANJIRO DC	17	1	1	2022	Pulmonary Embolism	ORKESUMET HC	HEALTH CENTRE
MANYARA	SIMANJIRO DC	36	4	3	2022	PPH	ORKESUMET HC	HEALTH CENTRE
MANYARA	KITETO DC	21	1	1	2022	PPH	KIBAYA HOSPITAL	DISTRICT HOSPITAL
MANYARA	BABATI DC	38	6	6	2022	PPH	DAREDA HOSPITAL	DISTRICT HOSPITAL
MANYARA	MBULU DC	21	2	1	2022	Cardiomyopathy	HAYDOM HOSPITAL	REGIONAL REFERRAL HOSPITAL
MANYARA	HANANG DC	33	8	7	2022	PPH	TUMAINI HOSPITAL	DISTRICT HOSPITAL
MANYARA	BABATI TC	22	2	2	2022	PPH	MANYARA RRH	REGIONAL REFERRAL HOSPITAL
MANYARA	MBULU DC	43	8	7	2022	Pulmonary Embolism	LABAI DISPENSARY	DISPENSARY
MANYARA	MBULU TC	40	8	8	2022	PPH	COMMUNITY	N/A
MANYARA	BABATI TC	32	6	6	2022	PPH	MANYARA RRH	REGIONAL REFERRAL HOSPITAL
MANYARA	MBULU DC	26	3	3	2022	PPH	HAYDOM HOSPITAL	REGIONAL REFERRAL HOSPITAL
MANYARA	BABATI TC	23	1	1	2022	PPH	MANYARA RRH	REGIONAL REFERRAL HOSPITAL
MANYARA	HANANG DC	33	6	5	2022	Eclampsia	TUMAINI HOSPITAL	DISTRICT HOSPITAL
MANYARA	MBULU TC	26	3	3	2022	PPH	MBULU HOSPITAL	DISTRICT HOSPITAL
MANYARA	MBULU DC	40	7	6	2022	ASPIRATION PNEUMONIA	DONGOBESH HC	HEALTH CENTRE
MANYARA	KITETO DC	34	3	3	2022	PPH	KIBAYA HOSPITAL	DISTRICT HOSPITAL
MANYARA	MBULU DC	25	1	1	2022	Anaethetic complication	HAYDOM HOSPITAL	REGIONAL REFERRAL HOSPITAL
MANYARA	MBULU DC	30	4	4	2022	PPH	HAYDOM HOSPITAL	REGIONAL REFERRAL HOSPITAL
MANYARA	SIMANJIRO DC	20	1	1	2022	Anaethetic complication	ORKESUMET HC	HEALTH CENTRE
MANYARA	HANANG DC	29	3	3	2022	Pulmonary Embolism	TUMAINI HOSPITAL	DISTRICT HOSPITAL
MANYARA	HANANG DC	20	1	1	2022	Eclampsia	TUMAINI HOSPITAL	DISTRICT HOSPITAL
MANYARA	BABATI TC	17	1	1	2022	Puerperal sepsis	MANYARA RRH	REGIONAL REFERRAL HOSPITAL
MANYARA	BABATI TC	36	3	3	2022	Eclampsia	MANYARA RRH	REGIONAL REFERRAL HOSPITAL
MANYARA	MBULU DC	32	7	6	2022	PPH	COMMUNITY	N/A
MANYARA	MBULU DC	38	9	8	2022	PPH	COMMUNITY	N/A
MANYARA	KITETO DC	35	5	4	2022	PPH	SUNYA HC	HEALTH CENTRE
MANYARA	BABATI TC	35	2	1	2022	Eclampsia	BABATI DH	DISTRICT HOSPITAL
MANYARA	BABATI TC	22	3	2	2022	Eclampsia	COMMUNITY	N/A
MANYARA	MBULU DC	30	4	3	2022	PPH	HAYDOM HOSPITAL	REGIONAL REFERRAL HOSPITAL
MANYARA	BABATI TC	23	1	1	2022	Eclampsia	MANYARA RRH	REGIONAL REFERRAL HOSPITAL
MANYARA	HANANG DC	32	6	6	2022	PPH	BASODESH DISPENSARY	DISPENSARY
MANYARA	BABATI TC	32	6	6	2022	PPH	MANYARA RRH	REGIONAL REFERRAL HOSPITAL
MANYARA	HANANG DC	32	3	3	2022	PPH	TUMAINI HOSPITAL	DISTRICT HOSPITAL
MANYARA	MBULU DC	35	2	1	2022	Cardiomyopathy	HAYDOM HOSPITAL	REGIONAL REFERRAL HOSPITAL
MANYARA	MBULU DC	43	7	6	2022	PPH	HAYDOM HOSPITAL	REGIONAL REFERRAL HOSPITAL
MARA	BUTIAMA DC	37	6	6	2022	PPH	BUTIAMA HOSPITAL	DISTRICT HOSPITAL
MARA	BUNDA TC	24	5	2	2022	PPH	BUNDA DDH	DISTRICT HOSPITAL
MARA	TARIME TC	26	6	6	2022	PPH	COMMUNITY	N/A
MARA	BUNDA DC	36	8	8	2022	Severa Anaemia	NYABURUNDU DISPENSARY	DISPENSARY
MARA	BUNDA TC	25	1	1	2022	Eclampsia	COMMUNITY	N/A
MARA	RORYA DC	31	5	5	2022	PPH	SHIRATI HOSPITAL	DISTRICT HOSPITAL
MARA	BUNDA TC	27	3	3	2022	Eclampsia	BUNDA DDH	DISTRICT HOSPITAL
MARA	MUSOMA MC	27	2	2	2022	Pulmonary Embolism	MUSOMA RRH	REGIONAL REFERRAL HOSPITAL
MARA	MUSOMA MC	36	5	5	2022	PPH	MUSOMA RRH	REGIONAL REFERRAL HOSPITAL
MARA	SERENGETI DC	32	4	4	2022	PPH	SERENGETI DH	DISTRICT HOSPITAL
MARA	BUTIAMA DC	43	6	6	2022	PPH	COMMUNITY	N/A
MARA	BUTIAMA DC	19	1	1	2022	PPH	KIAGATA HC	HEALTH CENTRE
MARA	MUSOMA MC	33	6	6	2022	PPH	MUSOMA RRH	REGIONAL REFERRAL HOSPITAL
MARA	TARIME DC	32	9	7	2022	PPH	TARIME DH	DISTRICT HOSPITAL
MARA	MUSOMA MC	39	6	6	2022	Eclampsia	MUSOMA RRH	REGIONAL REFERRAL HOSPITAL
MARA	MUSOMA MC	20	1	1	2022	Puerperal sepsis	MUSOMA RRH	REGIONAL REFERRAL HOSPITAL
MARA	TARIME DC	27	5	5	2022	ASPIRATION PNEUMONIA	TARIME DH	DISTRICT HOSPITAL
MARA	TARIME DC	38	6	6	2022	PPH	TARIME DH	DISTRICT HOSPITAL
MARA	MUSOMA MC	16	1	1	2022	PPH	MUSOMA RRH	REGIONAL REFERRAL HOSPITAL
MARA	BUNDA TC	16	1	1	2022	PPH	BUNDA DDH	DISTRICT HOSPITAL
MARA	BUNDA TC	25	6	6	2022	PPH	BUNDA DDH	DISTRICT HOSPITAL
MARA	MUSOMA MC	28	3	2	2022	Anaethetic complication	MUSOMA RRH	REGIONAL REFERRAL HOSPITAL
MARA	BUNDA DC	27	6	6	2022	PPH	KIBARA HOSPITAL	DISTRICT HOSPITAL
MARA	SERENGETI DC	37	8	8	2022	Pulmonary Embolism	REMNG'ORORI DISPENSARY	DISPENSARY
MARA	SERENGETI DC	28	5	5	2022	PPH	COMMUNITY	N/A
MARA	RORYA DC	24	4	3	2022	PPH	SHIRATI HOSPITAL	DISTRICT HOSPITAL
MARA	BUTIAMA DC	30	6	6	2022	PPH	KIAGATA HC	HEALTH CENTRE
MARA	MUSOMA MC	24	4	3	2022	Eclampsia	MUSOMA RRH	REGIONAL REFERRAL HOSPITAL
MARA	MUSOMA MC	17	1	1	2022	Cardiomyopathy	MUSOMA RRH	REGIONAL REFERRAL HOSPITAL
MARA	TARIME DC	32	8	7	2022	APH	TARIME DH	DISTRICT HOSPITAL
MARA	RORYA DC	31	4	4	2022	Severa Anaemia	UTEGI HC	HEALTH CENTRE
MARA	MUSOMA MC	22	1	1	2022	PPH	NYASHO HC	HEALTH CENTRE
MARA	MUSOMA MC	35	2	2	2022	PPH	MUSOMA RRH	REGIONAL REFERRAL HOSPITAL
MARA	BUNDA TC	22	4	4	2022	PPH	MANYAMANYAMA HOSPITAL	DISTRICT HOSPITAL
MARA	BUTIAMA DC	40	15	14	2022	PPH	KIAGATA HC	HEALTH CENTRE
MARA	BUNDA TC	25	5	5	2022	PPH	BUNDA DDH	DISTRICT HOSPITAL
MARA	SERENGETI DC	34	6	4	2022	Severa Anaemia	IRAMBA HEALTH CENTER	HEALTH CENTER
MARA	BUNDA DC	31	8	8	2022	Anaethetic complication	KASAHUNGA HC	HEALTH CENTRE
MARA	BUNDA TC	37	2	2	2022	PPH	BUNDA DDH	DISTRICT HOSPITAL
MARA	MUSOMA DC	38	8	8	2022	PPH	MURANGI HC	HEALTH CENTRE
MARA	MUSOMA MC	45	1	1	2022	Eclampsia	MUSOMA RRH	REGIONAL REFERRAL HOSPITAL
MARA	BUNDA TC	39	9	9	2022	Cardiomyopathy	BUNDA DDH	DISTRICT HOSPITAL
MARA	BUNDA TC	99	2	2	2022	PPH	MANYAMANYAMA HOSPITAL	DISTRICT HOSPITAL
MARA	MUSOMA MC	34	3	3	2022	Anaethetic complication	MUSOMA RRH	REGIONAL REFERRAL HOSPITAL
MARA	BUTIAMA DC	39	4	4	2022	PPH	COMMUNITY	N/A
MARA	TARIME DC	35	6	5	2022	ASPIRATION PNEUMONIA	NYANGOTO HC	HEALTH CENTRE
MBEYA	MBEYA CC	24	3	1	2022	Severa Anaemia	META HOSPITAL	ZONAL REFERRAL HOSPITAL
MBEYA	MBEYA CC	20	2	2	2022	Anaethetic complication	META HOSPITAL	ZONAL REFERRAL HOSPITAL
MBEYA	MBEYA CC	25	3	3	2022	Puerperal sepsis	META HOSPITAL	ZONAL REFERRAL HOSPITAL
MBEYA	BUSOKELO DC	23	1	1	2022	PPH	ITETE HOSPITAL	DISTRICT HOSPITAL
MBEYA	MBEYA CC	41	8	7	2022	Puerperal sepsis	META HOSPITAL	ZONAL REFERRAL HOSPITAL
MBEYA	MBEYA CC	30	1	1	2022	Pulmonary Embolism	META HOSPITAL	ZONAL REFERRAL HOSPITAL
MBEYA	MBEYA CC	18	1	1	2022	HIV/AIDS	META HOSPITAL	ZONAL REFERRAL HOSPITAL
MBEYA	MBEYA DC	42	9	8	2022	PPH	ILEMBO HC	HEALTH CENTER
MBEYA	MBARALI DC	18	1	1	2022	Pulmonary Embolism	MBARALI DH	DISTRICT HOSPITAL
MBEYA	MBEYA CC	25	2	2	2022	Puerperal sepsis	META HOSPITAL	ZONAL REFERRAL HOSPITAL
MBEYA	MBEYA CC	49	4	2	2022	Eclampsia	META HOSPITAL	ZONAL REFERRAL HOSPITAL
MBEYA	MBEYA CC	25	2	1	2022	PPH	META HOSPITAL	ZONAL REFERRAL HOSPITAL
MBEYA	MBEYA CC	26	1	1	2022	Eclampsia	META HOSPITAL	ZONAL REFERRAL HOSPITAL
MBEYA	MBEYA DC	32	3	2	2022	Pulmonary Embolism	INYALA HEALTH CENTER	HEALTH CENTER
MBEYA	MBEYA DC	29	3	2	2022	Eclampsia	MBALIZI CDH	DISTRICT HOSPITAL
MBEYA	MBEYA CC	24	1	1	2022	HIV/AIDS	META HOSPITAL	ZONAL REFERRAL HOSPITAL
MBEYA	MBARALI DC	23	3	2	2022	PPH	MBARALI DH	DISTRICT HOSPITAL
MBEYA	MBEYA CC	32	3	2	2022	PPH	META HOSPITAL	ZONAL REFERRAL HOSPITAL
MBEYA	MBEYA CC	35	9	3	2022	Puerperal sepsis	META HOSPITAL	ZONAL REFERRAL HOSPITAL
MBEYA	MBEYA CC	38	4	4	2022	Eclampsia	MBEYA RRH	REGIONAL REFERRAL HOSPITAL
MBEYA	RUNGWE DC	21	1	1	2022	Pulmonary Embolism	IGOGWE HOSPITAL	DISTRICT HOSPITAL
MBEYA	RUNGWE DC	39	3	2	2022	PPH	MASOKO DISPENSARY	DISPENSARY
MBEYA	MBEYA CC	99	7	5	2022	PPH	UWATA HOSPITAL	DISTRICT HOSPITAL
MBEYA	MBEYA CC	23	3	2	2022	APH	MBEYA RRH	REGIONAL REFERRAL HOSPITAL
MBEYA	MBEYA CC	20	1	1	2022	Eclampsia	META HOSPITAL	ZONAL REFERRAL HOSPITAL
MBEYA	MBEYA CC	30	3	2	2022	Cardiomyopathy	IGAWILO HOSPITAL	DISTRICT HOSPITAL
MBEYA	MBEYA DC	25	4	4	2022	Puerperal sepsis	MBALIZI CDH	DISTRICT HOSPITAL
MBEYA	MBEYA DC	20	1	1	2022	Eclampsia	SHUWA DISPENSARY	DISPENSARY
MBEYA	MBEYA CC	32	3	2	2022	PPH	MBEYA RRH	REGIONAL REFERRAL HOSPITAL
MBEYA	MBEYA DC	37	6	5	2022	Pulmonary Embolism	MBALIZI CDH	DISTRICT HOSPITAL
MBEYA	RUNGWE DC	30	3	2	2022	PPH	TUKUYU HOSPITAL	DISTRICT HOSPITAL
MBEYA	MBEYA CC	28	2	1	2022	Cardiomyopathy	META HOSPITAL	ZONAL REFERRAL HOSPITAL
MBEYA	MBEYA DC	29	3	2	2022	Cardiomyopathy	COMMUNITY	N/A
MBEYA	MBEYA CC	33	5	5	2022	Puerperal sepsis	META HOSPITAL	ZONAL REFERRAL HOSPITAL
MBEYA	MBEYA CC	27	3	3	2022	PPH	META HOSPITAL	ZONAL REFERRAL HOSPITAL
MBEYA	MBEYA CC	21	1	1	2022	VIRAL PNEUMONIA	META HOSPITAL	ZONAL REFERRAL HOSPITAL
MBEYA	MBEYA CC	25	1	1	2022	Anaethetic complication	META HOSPITAL	ZONAL REFERRAL HOSPITAL
MBEYA	MBEYA CC	26	1	1	2022	Anaethetic complication	META HOSPITAL	ZONAL REFERRAL HOSPITAL
MBEYA	MBEYA CC	34	1	1	2022	Eclampsia	META HOSPITAL	ZONAL REFERRAL HOSPITAL
MBEYA	CHUNYA DC	24	2	1	2022	Puerperal sepsis	CHUNYA HOSPITAL	DISTRICT HOSPITAL
MBEYA	MBARALI DC	23	4	3	2022	PPH	MBARALI DH	DISTRICT HOSPITAL
MBEYA	MBEYA DC	22	3	1	2022	Eclampsia	MBALIZI CDH	DISTRICT HOSPITAL
MBEYA	MBEYA CC	33	3	3	2022	Cardiomyopathy	MBEYA RRH	REGIONAL REFERRAL HOSPITAL
MBEYA	MBEYA CC	31	2	2	2022	PPH	META HOSPITAL	ZONAL REFERRAL HOSPITAL
MBEYA	MBEYA CC	17	1	1	2022	Pulmonary Embolism	META HOSPITAL	ZONAL REFERRAL HOSPITAL
MBEYA	MBARALI DC	24	2	2	2022	PPH	MBARALI DH	DISTRICT HOSPITAL
MBEYA	MBEYA CC	32	5	4	2022	Pulmonary Embolism	MBEYA RRH	REGIONAL REFERRAL HOSPITAL
MBEYA	MBEYA CC	36	6	5	2022	PPH	META HOSPITAL	ZONAL REFERRAL HOSPITAL
MBEYA	MBEYA CC	19	1	1	2022	Cardiomyopathy	META HOSPITAL	ZONAL REFERRAL HOSPITAL
MBEYA	MBEYA DC	99	6	6	2022	PPH	ILEMBO HC	HEALTH CENTER
MBEYA	MBEYA CC	34	3	3	2022	Eclampsia	META HOSPITAL	ZONAL REFERRAL HOSPITAL
MBEYA	CHUNYA DC	18	1	1	2022	PPH	LUPATINGATINGA HC	HEALTH CENTRE
MBEYA	MBARALI DC	31	8	8	2022	APH	MADIBILA H/C	HEALTH CENTER
MBEYA	RUNGWE DC	28	3	2	2022	Eclampsia	TUKUYU HOSPITAL	DISTRICT HOSPITAL
MBEYA	MBEYA CC	26	4	4	2022	Severa Anaemia	META HOSPITAL	ZONAL REFERRAL HOSPITAL
MBEYA	MBEYA CC	31	3	3	2022	Cardiomyopathy	META HOSPITAL	ZONAL REFERRAL HOSPITAL
MBEYA	MBEYA CC	32	1	1	2022	Eclampsia	META HOSPITAL	ZONAL REFERRAL HOSPITAL
MBEYA	MBEYA DC	99	1	1	2022	Eclampsia	INYALA HEALTH CENTER	HEALTH CENTER
MBEYA	MBEYA CC	24	4	4	2022	PPH	IGAWILO HOSPITAL	DISTRICT HOSPITAL
MBEYA	MBEYA CC	35	6	8	2022	Severa Anaemia	META HOSPITAL	ZONAL REFERRAL HOSPITAL
MBEYA	MBARALI DC	25	2	1	2022	PPH	CHIMALA HOSPITAL	DISTRICT HOSPITAL
MBEYA	CHUNYA DC	35	4	3	2022	APH	CHUNYA HOSPITAL	DISTRICT HOSPITAL
MBEYA	KYELA DC	34	5	6	2022	PPH	KYELA HOSPITAL	DISTRICT HOSPITAL
MBEYA	MBEYA CC	25	4	3	2022	PPH	META HOSPITAL	ZONAL REFERRAL HOSPITAL
MBEYA	MBEYA CC	31	3	1	2022	Anaethetic complication	META HOSPITAL	ZONAL REFERRAL HOSPITAL
MOROGORO	GAIRO DC	35	6	6	2022	Eclampsia	GAIRO HC	HEALTH CENTER
MOROGORO	GAIRO DC	32	5	4	2022	PPH	COMMUNITY	N/A
MOROGORO	IFAKARA TC	35	6	2	2022	PPH	ST FRANCIS REFERRAL HOSP	REGIONAL REFERRAL HOSPITAL
MOROGORO	IFAKARA TC	33	3	2	2022	PPH	ST FRANCIS REFERRAL HOSP	REGIONAL REFERRAL HOSPITAL
MOROGORO	IFAKARA TC	17	1	1	2022	PPH	ST FRANCIS REFERRAL HOSP	REGIONAL REFERRAL HOSPITAL
MOROGORO	IFAKARA TC	30	5	5	2022	PPH	ST FRANCIS REFERRAL HOSP	REGIONAL REFERRAL HOSPITAL
MOROGORO	KILOSA DC	39	5	4	2022	PPH	BEREGA HOSP	DISTRICT HOSPITAL
MOROGORO	KILOSA DC	25	3	2	2022	PPH	ST JOSEPH HC	HEALTH CENTER
MOROGORO	KILOSA DC	19	1	1	2022	APH	ST JOSEPH HC	HEALTH CENTER
MOROGORO	KILOSA DC	20	2	1	2022	Puerperal sepsis	KILOSA DH	DISTRICT HOSPITAL
MOROGORO	MALINYI DC	36	4	3	2022	Anaethetic complication	LUGALA HOSPITAL	DISTRICT HOSPITAL
MOROGORO	MALINYI DC	25	3	2	2022	Cardiomyopathy	MTIMBIRA HC	HEALTH CENTER
MOROGORO	MALINYI DC	24	3	2	2022	Anaethetic complication	LUGALA HOSPITAL	DISTRICT HOSPITAL
MOROGORO	MALINYI DC	32	3	2	2022	Eclampsia	MTIMBIRA HC	HEALTH CENTER
MOROGORO	MLIMBA DC	21	2	2	2022	Pulmonary Embolism	MGETA HC	HEALTH CENTER
MOROGORO	MLIMBA DC	30	4	3	2022	PPH	MLIMBA HC	HEALTH CENTER
MOROGORO	MLIMBA DC	40	4	3	2022	Eclampsia	MNGETA HC	HEALTH CENTER
MOROGORO	MOROGORO DC	18	1	1	2022	PPH	MKUYUNI HC	HEALTH CENTER
MOROGORO	MOROGORO MC	24	3	1	2022	Eclampsia	Morogoro RRH	REGIONAL REFERRAL HOSPITAL
MOROGORO	MOROGORO MC	36	5	5	2022	Severa Anaemia	Morogoro RRH	REGIONAL REFERRAL HOSPITAL
MOROGORO	MOROGORO MC	24	1	1	2022	PPH	Morogoro RRH	REGIONAL REFERRAL HOSPITAL
MOROGORO	MOROGORO MC	28	1	1	2022	Pulmonary Embolism	Morogoro RRH	REGIONAL REFERRAL HOSPITAL
MOROGORO	MOROGORO MC	38	4	3	2022	Cardiomyopathy	Morogoro RRH	REGIONAL REFERRAL HOSPITAL
MOROGORO	MOROGORO MC	32	3	3	2022	PPH	Morogoro RRH	REGIONAL REFERRAL HOSPITAL
MOROGORO	MOROGORO MC	35	5	5	2022	PPH	Morogoro RRH	REGIONAL REFERRAL HOSPITAL
MOROGORO	MOROGORO MC	23	3	2	2022	Eclampsia	Morogoro RRH	REGIONAL REFERRAL HOSPITAL
MOROGORO	MOROGORO MC	25	5	5	2022	Severa Anaemia	Morogoro RRH	REGIONAL REFERRAL HOSPITAL
MOROGORO	MOROGORO MC	30	4	4	2022	PPH	Morogoro RRH	REGIONAL REFERRAL HOSPITAL
MOROGORO	MOROGORO MC	35	6	5	2022	Puerperal sepsis	Morogoro RRH	REGIONAL REFERRAL HOSPITAL
MOROGORO	MVOMERO DC	29	4	3	2022	PPH	TURIANI HOSPITAL	DISTRICT HOSPITAL
MOROGORO	MVOMERO DC	40	5	4	2022	PPH	TURIANI HOSPITAL	DISTRICT HOSPITAL
MOROGORO	MVOMERO DC	21	2	1	2022	Cardiomyopathy	COMMUNITY	N/A
MOROGORO	MVOMERO DC	37	4	3	2022	PPH	MELELA HC	HEALTH CENTER
MOROGORO	GAIRO DC	25	3	3	2022	Cardiomyopathy	COMMUNITY	N/A
MOROGORO	GAIRO DC	39	8	6	2022	PPH	KIDEBYA DISP	DISPENSARY
MOROGORO	GAIRO DC	39	8	7	2022	PPH	GAIRO HC	HEALTH CENTER
MOROGORO	IFAKARA TC	39	6	5	2022	PPH	KIBAONI HC	HEALTH CENTER
MOROGORO	IFAKARA TC	37	4	3	2022	PPH	ST FRANCIS REFERRAL HOSP	REGIONAL REFERRAL HOSPITAL
MOROGORO	IFAKARA TC	39	6	4	2022	Eclampsia	ST FRANCIS REFERRAL HOSP	REGIONAL REFERRAL HOSPITAL
MOROGORO	IFAKARA TC	30	4	3	2022	Severa Anaemia	KIBAONI HC	HEALTH CENTER
MOROGORO	IFAKARA TC	35	7	7	2022	PPH	ST FRANCIS REFERRAL HOSP	REGIONAL REFERRAL HOSPITAL
MOROGORO	KILOSA DC	29	4	3	2022	INTESTINAL OBSRUCTION	ST JOSEPH HC	HEALTH CENTER
MOROGORO	KILOSA DC	18	1	1	2022	Cardiomyopathy	KILOSA DH	DISTRICT HOSPITAL
MOROGORO	MALINYI DC	30	4	3	2022	PPH	NGOMBO DISP	DISPENSARY
MOROGORO	MALINYI DC	24	2	1	2022	PPH	LUGALA HOSPITAL	DISTRICT HOSPITAL
MOROGORO	MALINYI DC	20	1	1	2022	Pulmonary Embolism	COMMUNITY	N/A
MOROGORO	MOROGORO DC	26	3	2	2022	PPH	KISEMU DISPENSARY	DISPENSARY
MOROGORO	MOROGORO DC	31	9	8	2022	PPH	MKUYUNI HC	HEALTH CENTER
MOROGORO	MOROGORO MC	39	5	5	2022	PPH	Morogoro RRH	REGIONAL REFERRAL HOSPITAL
MOROGORO	MOROGORO MC	44	5	4	2022	GESTATIONAL DIABEATES	Morogoro RRH	REGIONAL REFERRAL HOSPITAL
MOROGORO	MOROGORO MC	25	5	1	2022	Eclampsia	Morogoro RRH	REGIONAL REFERRAL HOSPITAL
MOROGORO	MOROGORO MC	37	5	5	2022	Eclampsia	Morogoro RRH	REGIONAL REFERRAL HOSPITAL
MOROGORO	MOROGORO MC	17	1	1	2022	Anaethetic complication	Morogoro RRH	REGIONAL REFERRAL HOSPITAL
MOROGORO	MOROGORO MC	24	3	3	2022	Eclampsia	Morogoro RRH	REGIONAL REFERRAL HOSPITAL
MOROGORO	MOROGORO MC	35	6	5	2022	PPH	Morogoro RRH	REGIONAL REFERRAL HOSPITAL
MOROGORO	MVOMERO DC	22	1	1	2022	GESTATIONAL DIABEATES	TURIANI HOSPITAL	DISTRICT HOSPITAL
MOROGORO	MVOMERO DC	21	2	1	2022	PPH	TURIANI HOSPITAL	DISTRICT HOSPITAL
MOROGORO	MVOMERO DC	23	4	3	2022	Cardiomyopathy	KIBATI HC	HEALTH CENTER
MOROGORO	MVOMERO DC	32	4	4	2022	PPH	DOMA DISPENSARY	DISPENSARY
MOROGORO	KILOSA DC	27	2	2	2022	PPH	ST JOSEPH HC	HEALTH CENTER
MOROGORO	KILOSA DC	18	1	1	2022	PPH	KILOSA DH	DISTRICT HOSPITAL
MOROGORO	MOROGORO MC	35	4	4	2022	PPH	Morogoro RRH	REGIONAL REFERRAL HOSPITAL
MOROGORO	MOROGORO DC	40	7	7	2022	PPH	TULO DISPENSARY	DISPENSARY
MOROGORO	MOROGORO MC	23	3	3	2022	Puerperal sepsis	Morogoro RRH	REGIONAL REFERRAL HOSPITAL
MOROGORO	MOROGORO MC	33	2	2	2022	Puerperal sepsis	Morogoro RRH	REGIONAL REFERRAL HOSPITAL
MOROGORO	KILOSA DC	33	4	4	2022	Anaethetic complication	BEREGA HOSP	DISTRICT HOSPITAL
MOROGORO	MLIMBA DC	39	6	5	2022	Pulmonary Embolism	MLIMBA HC	HEALTH CENTER
MOROGORO	MOROGORO MC	24	1	1	2022	Pulmonary Embolism	Morogoro RRH	REGIONAL REFERRAL HOSPITAL
MOROGORO	MOROGORO MC	38	3	3	2022	HIV/AIDS	Morogoro RRH	REGIONAL REFERRAL HOSPITAL
MOROGORO	MOROGORO MC	35	2	2	2022	Eclampsia	Morogoro RRH	REGIONAL REFERRAL HOSPITAL
MOROGORO	MOROGORO MC	19	1	1	2022	Puerperal sepsis	Morogoro RRH	REGIONAL REFERRAL HOSPITAL
MOROGORO	MOROGORO MC	32	3	2	2022	PPH	Morogoro RRH	REGIONAL REFERRAL HOSPITAL
MOROGORO	MOROGORO MC	22	1	1	2022	Anaethetic complication	Morogoro RRH	REGIONAL REFERRAL HOSPITAL
MOROGORO	KILOSA DC	32	3	2	2022	APH	KILOSA DH	DISTRICT HOSPITAL
MOROGORO	MOROGORO MC	34	2	2	2022	Pulmonary Embolism	Morogoro RRH	REGIONAL REFERRAL HOSPITAL
MOROGORO	MOROGORO MC	25	2	2	2022	Eclampsia	Morogoro RRH	REGIONAL REFERRAL HOSPITAL
MOROGORO	GAIRO DC	26	3	2	2022	Eclampsia	GAIRO HC	HEALTH CENTER
MOROGORO	KILOSA DC	23	1	1	2022	Eclampsia	ST JOSEPH HC	HEALTH CENTER
MOROGORO	IFAKARA TC	21	1	1	2022	Eclampsia	ST FRANCIS REFERRAL HOSP	REGIONAL REFERRAL HOSPITAL
MOROGORO	MOROGORO DC	30	2	1	2022	PPH	NGERENGERE HC	HEALTH CENTER
MOROGORO	MOROGORO MC	42	10	10	2022	Anaethetic complication	Morogoro RRH	REGIONAL REFERRAL HOSPITAL
MOROGORO	MALINYI DC	35	7	6	2022	Pulmonary Embolism	MTIMBIRA HC	HEALTH CENTER
MOROGORO	MALINYI DC	30	3	2	2022	PPH	LUGALA HOSPITAL	DISTRICT HOSPITAL
MOROGORO	GAIRO DC	28	2	2	2022	PPH	GAIRO HC	HEALTH CENTER
MOROGORO	GAIRO DC	30	4	4	2022	Eclampsia	GAIRO HC	HEALTH CENTER
MOROGORO	IFAKARA TC	30	5	5	2022	PPH	ST FRANCIS REFERRAL HOSP	REGIONAL REFERRAL HOSPITAL
MOROGORO	IFAKARA TC	28	3	3	2022	PPH	ST FRANCIS REFERRAL HOSP	REGIONAL REFERRAL HOSPITAL
MOROGORO	IFAKARA TC	37	6	5	2022	Cardiomyopathy	ST FRANCIS REFERRAL HOSP	REGIONAL REFERRAL HOSPITAL
MOROGORO	IFAKARA TC	26	3	2	2022	PPH	ST FRANCIS REFERRAL HOSP	REGIONAL REFERRAL HOSPITAL
MOROGORO	IFAKARA TC	22	2	2	2022	Anaethetic complication	ST FRANCIS REFERRAL HOSP	REGIONAL REFERRAL HOSPITAL
MOROGORO	KILOSA DC	36	3	3	2022	PPH	KILOSA DH	DISTRICT HOSPITAL
MOROGORO	KILOSA DC	30	6	5	2022	PPH	KIDODI HC	HEALTH CENTER
MOROGORO	KILOSA DC	18	2	2	2022	PPH	KILOSA DH	DISTRICT HOSPITAL
MOROGORO	MALINYI DC	30	7	6	2022	Eclampsia	MTIMBIRA HC	HEALTH CENTER
MOROGORO	MALINYI DC	32	3	3	2022	Puerperal sepsis	LUGALA HOSPITAL	DISTRICT HOSPITAL
MOROGORO	MALINYI DC	35	7	6	2022	PPH	COMMUNITY	N/A
MOROGORO	MOROGORO DC	45	6	5	2022	Cardiomyopathy	MKUYUNI HC	HEALTH CENTER
MOROGORO	MOROGORO DC	39	5	5	2022	Severa Anaemia	DUTHUMI HC	HEALTH CENTRE
MOROGORO	MOROGORO MC	20	1	1	2022	Puerperal sepsis	Morogoro RRH	REGIONAL REFERRAL HOSPITAL
MOROGORO	MOROGORO MC	32	6	2	2022	ASPIRATION PNEUMONIA	Morogoro RRH	REGIONAL REFERRAL HOSPITAL
MOROGORO	MOROGORO MC	19	3	2	2022	PPH	Morogoro RRH	REGIONAL REFERRAL HOSPITAL
MOROGORO	MOROGORO MC	30	3	2	2022	Cardiomyopathy	Morogoro RRH	REGIONAL REFERRAL HOSPITAL
MOROGORO	MOROGORO MC	39	4	3	2022	Cardiomyopathy	Morogoro RRH	REGIONAL REFERRAL HOSPITAL
MOROGORO	MOROGORO MC	99	99	99	2022	PPH	Morogoro RRH	REGIONAL REFERRAL HOSPITAL
MOROGORO	MOROGORO MC	28	1	1	2022	Eclampsia	Morogoro RRH	REGIONAL REFERRAL HOSPITAL
MOROGORO	MOROGORO MC	37	4	4	2022	PPH	Morogoro RRH	REGIONAL REFERRAL HOSPITAL
MOROGORO	MOROGORO MC	23	2	1	2022	ASPIRATION PNEUMONIA	Morogoro RRH	REGIONAL REFERRAL HOSPITAL
MOROGORO	MOROGORO MC	20	1	1	2022	APH	Morogoro RRH	REGIONAL REFERRAL HOSPITAL
MOROGORO	MVOMERO DC	39	7	5	2022	PPH	TURIANI HOSPITAL	DISTRICT HOSPITAL
MOROGORO	MVOMERO DC	32	7	6	2022	PPH	TURIANI HOSPITAL	DISTRICT HOSPITAL
MOROGORO	MVOMERO DC	40	4	3	2022	Anaethetic complication	MELELA HC	HEALTH CENTER
MOROGORO	MVOMERO DC	40	5	4	2022	PPH	TURIANI HOSPITAL	DISTRICT HOSPITAL
MOROGORO	MVOMERO DC	20	1	1	2022	Cardiomyopathy	TURIANI HOSPITAL	DISTRICT HOSPITAL
MOROGORO	MVOMERO DC	27	3	2	2022	PPH	CHAZI HC	HEALTH CENTER
MOROGORO	ULANGA DC	44	4	4	2022	Anaethetic complication	LUPIRO HC	HEALTH CENTER
KIGOMA	KIBONDO DC	20	1	1	2022	PPH	COMMUNITY	N/A
KIGOMA	KIBONDO DC	43	9	8	2022	Anaethetic complication	KIBONDO HOSPITAL	DISTRICT HOSPITAL
KIGOMA	KIBONDO DC	26	1	1	2022	Pulmonary Embolism	KIBONDO HOSPITAL	DISTRICT HOSPITAL
KIGOMA	KIBONDO DC	40	6	5	2022	PPH	KIBONDO HOSPITAL	DISTRICT HOSPITAL
KIGOMA	KIBONDO DC	26	2	1	2022	Eclampsia	KIBONDO HOSPITAL	DISTRICT HOSPITAL
KIGOMA	KIBONDO DC	19	1	1	2022	Puerperal sepsis	KIBONDO HOSPITAL	DISTRICT HOSPITAL
KIGOMA	KASULU DC	17	1	1	2022	Severa Anaemia	NYAKITONTO HC	HEALTH CENTER
KIGOMA	KASULU TC	32	3	2	2022	PPH	COMMUNITY	N/A
KIGOMA	BUHIGWE DC	43	8	7	2022	Severa Anaemia	JANDA HC	HEALTH CENTER
KIGOMA	KIGOMA DC	17	1	1	2022	Eclampsia	COMMUNITY	COMMUNITY
KIGOMA	KIGOMA MC	49	7	7	2022	PPH	BAPTIST HOSPITAL	DISTRICT HOSPITAL
KIGOMA	KIGOMA MC	32	8	7	2022	PPH	Maweni RRH	REGIONAL REFERRAL HOSPITAL
KIGOMA	KIGOMA MC	30	5	4	2022	PPH	Maweni RRH	REGIONAL REFERRAL HOSPITAL
KIGOMA	KIGOMA MC	30	3	2	2022	Anaethetic complication	Maweni RRH	REGIONAL REFERRAL HOSPITAL
KIGOMA	KIGOMA MC	35	6	6	2022	PPH	UJIJI HC	HEALTH CENTER
KIGOMA	KIGOMA MC	36	4	4	2022	PPH	Maweni RRH	REGIONAL REFERRAL HOSPITAL
KIGOMA	KAKONKO DC	17	1	1	2022	Pulmonary Embolism	GWANUMPU HEALTH CENTER	HEALTH CENTER
KIGOMA	KAKONKO DC	27	5	5	2022	Severa Anaemia	KAKONKO HC	HEALTH CENTER
KIGOMA	KAKONKO DC	35	8	8	2022	PPH	NYANZIGE HC	HEALTH CENTER
KIGOMA	KIBONDO DC	40	7	7	2022	PPH	KIBONDO HOSPITAL	DISTRICT HOSPITAL
KIGOMA	KIBONDO DC	32	4	4	2022	Puerperal sepsis	KIBONDO HOSPITAL	DISTRICT HOSPITAL
KIGOMA	KIBONDO DC	20	1	1	2022	PPH	COMMUNITY	N/A
KIGOMA	KASULU DC	25	4	3	2022	APH	KASULU HOSPITAL	DISTRICT HOSPITAL
KIGOMA	KIBONDO DC	42	6	6	2022	PPH	LALAMBE DISPENSARY	DISPENSARY
KIGOMA	KIBONDO DC	20	2	2	2022	PPH	RUSESA HC	HEALTH CENTER
KIGOMA	KASULU TC	34	6	6	2022	Puerperal sepsis	Kasulu TC Hospital	DISTRICT HOSPITAL
KIGOMA	KASULU TC	22	3	2	2022	PPH	MLIMANI HOSPITAL	DISTRICT HOSPITAL
KIGOMA	KASULU TC	35	4	3	2022	PPH	KABANGA HOSPITAL	DISTRICT HOSPITAL
KIGOMA	KASULU TC	20	6	6	2022	PPH	MLIMANI HOSPITAL	DISTRICT HOSPITAL
KIGOMA	BUHIGWE DC	22	1	1	2022	PPH	JANDA HC	HEALTH CENTER
KIGOMA	BUHIGWE DC	36	5	5	2022	Eclampsia	BIHARU HC	HEALTH CENTER
KIGOMA	UVINZA DC	28	5	3	2022	Eclampsia	Buhingu Health Centre	HEALTH CENTRE
KIGOMA	UVINZA DC	38	5	5	2022	Eclampsia	NGURUKA HC	HEALTH CENTRE
KIGOMA	UVINZA DC	33	4	4	2022	PPH	NGURUKA HC	HEALTH CENTRE
KIGOMA	KIGOMA DC	38	5	5	2022	PPH	KAGUNGA DISPENSARY	DISPENSARY
KIGOMA	KIGOMA MC	21	1	1	2022	Eclampsia	Maweni RRH	REGIONAL REFERRAL HOSPITAL
KIGOMA	KIGOMA MC	20	2	1	2022	Severe Malaria	Maweni RRH	REGIONAL REFERRAL HOSPITAL
KIGOMA	KIGOMA MC	20	1	1	2022	Puerperal sepsis	Maweni RRH	REGIONAL REFERRAL HOSPITAL
KIGOMA	KIGOMA MC	26	1	1	2022	Pulmonary Embolism	Maweni RRH	REGIONAL REFERRAL HOSPITAL
KIGOMA	KIGOMA MC	23	2	1	2022	Eclampsia	Maweni RRH	REGIONAL REFERRAL HOSPITAL
KIGOMA	KIGOMA MC	20	1	1	2022	APH	Maweni RRH	REGIONAL REFERRAL HOSPITAL
KIGOMA	KIGOMA MC	24	2	2	2022	PPH	Maweni RRH	REGIONAL REFERRAL HOSPITAL
KIGOMA	KIGOMA MC	26	4	3	2022	Cardiomyopathy	Maweni RRH	REGIONAL REFERRAL HOSPITAL
KIGOMA	KIGOMA MC	31	3	2	2022	HIV/AIDS	Maweni RRH	REGIONAL REFERRAL HOSPITAL
KIGOMA	KIGOMA MC	35	6	6	2022	Eclampsia	Maweni RRH	REGIONAL REFERRAL HOSPITAL
KIGOMA	KIGOMA MC	22	1	1	2022	Cardiomyopathy	Maweni RRH	REGIONAL REFERRAL HOSPITAL
KIGOMA	KAKONKO DC	18	5	4	2022	Severa Anaemia	KAKONKO HC	HEALTH CENTER
KIGOMA	KIBONDO DC	30	9	9	2022	Severa Anaemia	KAGEZI HC	HEALTH CENTER
KIGOMA	KIBONDO DC	36	6	6	2022	Pulmonary Embolism	KIFURA HC	HEALTH CENTER
KIGOMA	KIBONDO DC	20	2	2	2022	PPH	KIGINA DISP	DISPENSARY
KIGOMA	KASULU DC	30	4	4	2022	PPH	NYAKITONTO HC	HEALTH CENTER
KIGOMA	KASULU DC	25	2	1	2022	Anaethetic complication	NYAKITONTO HC	HEALTH CENTER
KIGOMA	KASULU TC	18	1	1	2022	Eclampsia	Kasulu TC Hospital	DISTRICT HOSPITAL
KIGOMA	KASULU TC	43	5	4	2022	Puerperal sepsis	KABANGA HOSPITAL	DISTRICT HOSPITAL
KIGOMA	KASULU TC	18	1	1	2022	Puerperal sepsis	Kasulu TC Hospital	DISTRICT HOSPITAL
KIGOMA	UVINZA DC	33	2	2	2022	Eclampsia	NGURUKA HC	HEALTH CENTRE
KIGOMA	UVINZA DC	41	14	10	2022	PPH	NGURUKA HC	HEALTH CENTRE
KIGOMA	UVINZA DC	20	2	2	2022	Pulmonary Embolism	COMMUNITY	N/A
KIGOMA	KIGOMA DC	21	1	1	2022	Puerperal sepsis	MATYAZO HOSPITAL	DISTRICT HOSPITAL
KIGOMA	KIGOMA DC	30	4	4	2022	PPH	MWAMGONGO HC	HEALTH CENTER
KIGOMA	KIGOMA DC	36	6	6	2022	PPH	COMMUNITY	N/A
KIGOMA	KIGOMA DC	36	7	7	2022	PPH	COMMUNITY	N/A
KIGOMA	KIGOMA DC	27	6	5	2022	Pulmonary Embolism	COMMUNITY	N/A
KIGOMA	KIGOMA MC	20	1	1	2022	Eclampsia	Maweni RRH	REGIONAL REFERRAL HOSPITAL
KIGOMA	KIGOMA MC	17	2	1	2022	PPH	COMMUNITY	N/A
KIGOMA	KIGOMA MC	19	1	1	2022	Puerperal sepsis	Maweni RRH	REGIONAL REFERRAL HOSPITAL
KIGOMA	KIGOMA MC	23	2	1	2022	Eclampsia	Maweni RRH	REGIONAL REFERRAL HOSPITAL
KIGOMA	KIGOMA MC	20	1	1	2022	Pulmonary Embolism	Maweni RRH	REGIONAL REFERRAL HOSPITAL
KIGOMA	KIGOMA MC	19	1	1	2022	PPH	Maweni RRH	REGIONAL REFERRAL HOSPITAL
KIGOMA	KIGOMA MC	20	2	1	2022	PPH	Maweni RRH	REGIONAL REFERRAL HOSPITAL
KIGOMA	KIGOMA MC	39	8	8	2022	Pulmonary Embolism	UJIJI HC	HEALTH CENTER
KIGOMA	KIGOMA MC	40	6	6	2022	LIVER FAILURE	Maweni RRH	REGIONAL REFERRAL HOSPITAL
KIGOMA	KIBONDO DC	22	1	1	2022	PPH	KIFURA HC	HEALTH CENTER
KIGOMA	KASULU TC	32	9	8	2022	Anaethetic complication	KABANGA HOSPITAL	DISTRICT HOSPITAL
KIGOMA	KASULU TC	20	2	1	2022	Eclampsia	Kasulu TC Hospital	DISTRICT HOSPITAL
KIGOMA	KASULU DC	39	8	8	2022	PPH	KASULU HOSPITAL	DISTRICT HOSPITAL
KIGOMA	KASULU DC	39	10	9	2022	PPH	SHUNGA HC	HEALTH CENTER
KIGOMA	KASULU DC	38	5	5	2022	PPH	RUSESA HC	HEALTH CENTER
KIGOMA	KASULU DC	26	6	6	2022	PPH	COMMUNITY	N/A
KIGOMA	BUHIGWE DC	35	6	6	2022	Anaethetic complication	MUYAMA HC	HEALTH CENTER
KIGOMA	BUHIGWE DC	33	2	1	2022	Anaethetic complication	MUYAMA HC	HEALTH CENTER
KIGOMA	UVINZA DC	27	6	5	2022	Severa Anaemia	COMMUNITY	N/A
KIGOMA	UVINZA DC	37	3	3	2022	PPH	ILAGALA HC	HEALTH CENTRE
KIGOMA	UVINZA DC	20	3	2	2022	Pulmonary Embolism	NGURUKA HC	HEALTH CENTRE
KIGOMA	UVINZA DC	39	7	7	2022	PPH	NGURUKA HC	HEALTH CENTRE
KIGOMA	UVINZA DC	30	7	6	2022	PPH	KALYA HC	HEALTH CENTRE
KIGOMA	UVINZA DC	27	3	2	2022	PPH	COMMUNITY	N/A
KIGOMA	UVINZA DC	30	3	2	2022	Eclampsia	NGURUKA HC	HEALTH CENTRE
KIGOMA	KIGOMA DC	37	7	7	2022	PPH	BITALE HC	HEALTH CENTER
KIGOMA	KIGOMA MC	35	5	4	2022	PPH	BAPTIST HOSPITAL	DISTRICT HOSPITAL
KIGOMA	KIGOMA MC	32	4	3	2022	Eclampsia	COMMUNITY	N/A
KIGOMA	KIGOMA MC	35	3	3	2022	Eclampsia	COMMUNITY	N/A
KIGOMA	KIGOMA MC	22	4	4	2022	PPH	Maweni RRH	REGIONAL REFERRAL HOSPITAL
KIGOMA	KIGOMA MC	38	1	1	2022	Puerperal sepsis	Maweni RRH	REGIONAL REFERRAL HOSPITAL
KIGOMA	KIGOMA MC	36	9	9	2022	PPH	Maweni RRH	REGIONAL REFERRAL HOSPITAL
KIGOMA	KIGOMA MC	36	5	4	2022	Abortion complications	Maweni RRH	REGIONAL REFERRAL HOSPITAL
KIGOMA	KIGOMA MC	36	2	1	2022	PPH	Maweni RRH	REGIONAL REFERRAL HOSPITAL
KIGOMA	KIGOMA MC	34	1	1	2022	Severa Anaemia	Maweni RRH	REGIONAL REFERRAL HOSPITAL
KIGOMA	KIGOMA MC	37	7	7	2022	Pulmonary Embolism	Maweni RRH	REGIONAL REFERRAL HOSPITAL
KIGOMA	KIGOMA MC	29	8	7	2022	Cardiomyopathy	Maweni RRH	REGIONAL REFERRAL HOSPITAL
KIGOMA	KIGOMA MC	34	5	4	2022	PPH	BAPTIST HOSPITAL	DISTRICT HOSPITAL
KIGOMA	KIGOMA MC	28	3	1	2022	Pulmonary Embolism	Maweni RRH	REGIONAL REFERRAL HOSPITAL
MANYARA	MBULU DC	46	9	7	2022	PPH	HAYDOM HOSPITAL	REGIONAL REFERRAL HOSPITAL
TABORA	TABORA MC	38	6	6	2022	Cardiomyopathy	KITETE RRH	REGIONAL REFERRAL HOSPITAL
TABORA	TABORA MC	30	9	10	2022	APH	KITETE RRH	REGIONAL REFERRAL HOSPITAL
TABORA	TABORA MC	43	3	2	2022	PPH	KITETE RRH	REGIONAL REFERRAL HOSPITAL
TABORA	SIKONGE DC	31	9	9	2022	PPH	SIKONGE CDH	DISTRICT HOSPITAL
TABORA	TABORA MC	18	1	1	2022	Severa Anaemia	KITETE RRH	REGIONAL REFERRAL HOSPITAL
TABORA	TABORA MC	40	6	5	2022	Eclampsia	KITETE RRH	REGIONAL REFERRAL HOSPITAL
TABORA	SIKONGE DC	18	1	1	2022	Pulmonary Embolism	SIKONGE CDH	DISTRICT HOSPITAL
TABORA	IGUNGA DC	32	4	4	2022	Eclampsia	NKINGA REFFERAL HOSPITAL	REGIONAL REFERRAL HOSPITAL
TABORA	NZEGA TC	24	3	1	2022	PPH	NZEGA DISTRICT HOSPITAL	DISTRICT HOSPITAL
TABORA	TABORA MC	30	6	5	2022	Severa Anaemia	KITETE RRH	REGIONAL REFERRAL HOSPITAL
TABORA	TABORA MC	23	1	1	2022	Eclampsia	KITETE RRH	REGIONAL REFERRAL HOSPITAL
TABORA	TABORA MC	21	1	1	2022	PPH	KITETE RRH	REGIONAL REFERRAL HOSPITAL
TABORA	TABORA MC	36	4	4	2022	PPH	KITETE RRH	REGIONAL REFERRAL HOSPITAL
TABORA	TABORA MC	22	2	2	2022	Eclampsia	KITETE RRH	REGIONAL REFERRAL HOSPITAL
TABORA	TABORA MC	20	1	1	2022	PPH	KITETE RRH	REGIONAL REFERRAL HOSPITAL
TABORA	TABORA MC	40	4	3	2022	PPH	KITETE RRH	REGIONAL REFERRAL HOSPITAL
TABORA	TABORA MC	23	2	2	2022	PPH	KITETE RRH	REGIONAL REFERRAL HOSPITAL
TABORA	IGUNGA DC	33	5	4	2022	Severa Anaemia	IGUNGA DH	DISTRICT HOSPITAL
TABORA	TABORA MC	23	3	3	2022	PPH	KITETE RRH	REGIONAL REFERRAL HOSPITAL
TABORA	TABORA MC	29	4	1	2022	PPH	ST. ANN' HOSPITAL	DISTRICT HOSPITAL
TABORA	TABORA MC	26	5	5	2022	Anaethetic complication	KITETE RRH	REGIONAL REFERRAL HOSPITAL
TABORA	SIKONGE DC	33	6	3	2022	PPH	COMMUNITY	N/A
TABORA	SIKONGE DC	20	4	3	2022	PPH	COMMUNITY	N/A
TABORA	TABORA MC	22	2	2	2022	Eclampsia	KITETE RRH	REGIONAL REFERRAL HOSPITAL
TABORA	TABORA MC	33	3	3	2022	Eclampsia	MALOLO HOSPITAL	REGIONAL REFERRAL HOSPITAL
TABORA	TABORA MC	20	1	1	2022	ASPIRATION PNEUMONIA	KITETE RRH	REGIONAL REFERRAL HOSPITAL
TABORA	UYUI DC	22	3	3	2022	Pulmonary Embolism	UYUI DISTRICT HOSPITAL	DISTRICT HOSPITAL
TABORA	TABORA MC	32	3	2	2022	PPH	OMULINGA HC	HEALTH CENTER
TABORA	IGUNGA DC	20	2	2	2022	Puerperal sepsis	NKINGA REFFERAL HOSPITAL	REGIONAL REFERRAL HOSPITAL
TABORA	SIKONGE DC	30	8	6	2022	PPH	KITUNDA HC	HEALTH CENTRE
TABORA	SIKONGE DC	39	6	4	2022	Eclampsia	COMMUNITY	N/A
TABORA	SIKONGE DC	25	4	4	2022	PPH	SIKONGE CDH	DISTRICT HOSPITAL
TABORA	SIKONGE DC	34	4	3	2022	Eclampsia	SIKONGE CDH	DISTRICT HOSPITAL
TABORA	NZEGA DC	20	3	2	2022	Severa Anaemia	ITOBO HC	HEALTH CENTER
TABORA	SIKONGE DC	33	5	5	2022	PPH	SIKONGE CDH	DISTRICT HOSPITAL
TABORA	SIKONGE DC	41	10	10	2022	PPH	KITETE RRH	REGIONAL REFERRAL HOSPITAL
TABORA	NZEGA TC	30	4	4	2022	PPH	NZEGA DISTRICT HOSPITAL	DISTRICT HOSPITAL
TABORA	IGUNGA DC	23	4	4	2022	PPH	IGURUBI HC	HEALTH CENTER
TABORA	TABORA MC	32	3	3	2022	PPH	KITETE RRH	REGIONAL REFERRAL HOSPITAL
TABORA	TABORA MC	20	2	2	2022	Pulmonary Embolism	KITETE RRH	REGIONAL REFERRAL HOSPITAL
TABORA	NZEGA TC	28	8	8	2022	APH	NZEGA DISTRICT HOSPITAL	DISTRICT HOSPITAL
TABORA	NZEGA DC	40	6	6	2022	Severa Anaemia	Busondo HC	HEALTH CENTER
TABORA	TABORA MC	20	1	1	2022	Eclampsia	KITETE RRH	REGIONAL REFERRAL HOSPITAL
TABORA	IGUNGA DC	19	1	1	2022	Puerperal sepsis	NKINGA REFFERAL HOSPITAL	REGIONAL REFERRAL HOSPITAL
TABORA	SIKONGE DC	28	3	2	2022	Eclampsia	COMMUNITY	N/A
TABORA	TABORA MC	21	4	4	2022	PPH	KITETE RRH	REGIONAL REFERRAL HOSPITAL
TABORA	TABORA MC	32	4	2	2022	Eclampsia	KITETE RRH	REGIONAL REFERRAL HOSPITAL
TABORA	TABORA MC	30	6	6	2022	Eclampsia	KITETE RRH	REGIONAL REFERRAL HOSPITAL
TABORA	TABORA MC	30	6	5	2022	PPH	KITETE RRH	REGIONAL REFERRAL HOSPITAL
TABORA	TABORA MC	25	4	4	2022	PPH	KITETE RRH	REGIONAL REFERRAL HOSPITAL
TABORA	UYUI DC	35	6	4	2022	PPH	USAGALI DISP	DISPENSARY
TABORA	TABORA MC	18	1	1	2022	Eclampsia	KITETE RRH	REGIONAL REFERRAL HOSPITAL
TABORA	TABORA MC	29	5	3	2022	PPH	KITETE RRH	REGIONAL REFERRAL HOSPITAL
TABORA	IGUNGA DC	35	7	7	2022	APH	IGUNGA DH	DISTRICT HOSPITAL
TABORA	IGUNGA DC	21	2	2	2022	Eclampsia	NKINGA REFFERAL HOSPITAL	REGIONAL REFERRAL HOSPITAL
TABORA	NZEGA TC	27	5	5	2022	Cardiomyopathy	NZEGA DISTRICT HOSPITAL	DISTRICT HOSPITAL
TABORA	IGUNGA DC	27	3	3	2022	Eclampsia	NKINGA REFFERAL HOSPITAL	REGIONAL REFERRAL HOSPITAL
TABORA	NZEGA TC	32	4	4	2022	Severa Anaemia	COMMUNITY	N/A
TABORA	SIKONGE DC	18	1	1	2022	PPH	MIBONO DISPENSARY	DISPENSARY
TABORA	TABORA MC	38	3	3	2022	Eclampsia	KITETE RRH	REGIONAL REFERRAL HOSPITAL
TABORA	TABORA MC	33	6	6	2022	APH	KITETE RRH	REGIONAL REFERRAL HOSPITAL
TABORA	NZEGA TC	35	6	6	2022	PPH	NZEGA DISTRICT HOSPITAL	DISTRICT HOSPITAL
TABORA	NZEGA DC	45	11	10	2022	PPH	Bukene HC	HEALTH CENTRE
TABORA	SIKONGE DC	17	1	1	2022	PPH	COMMUNITY	N/A
TABORA	SIKONGE DC	22	3	3	2022	PPH	SIKONGE CDH	DISTRICT HOSPITAL
TABORA	TABORA MC	37	9	9	2022	PPH	KITETE RRH	REGIONAL REFERRAL HOSPITAL
TABORA	NZEGA DC	21	2	2	2022	Anaethetic complication	Bukene HC	HEALTH CENTRE
TABORA	SIKONGE DC	23	2	2	2022	PPH	Usesula Disp	DISPENSARY
MWANZA	Mwanza CC	24	2	1	2022	Severe Malaria	Bugando medical centre	ZONAL REFERRAL HOSPITAL
MWANZA	Mwanza CC	42	7	7	2022	PPH	Bugando medical centre	ZONAL REFERRAL HOSPITAL
MWANZA	Mwanza CC	39	7	7	2022	Eclampsia	Bugando medical centre	ZONAL REFERRAL HOSPITAL
MWANZA	Mwanza CC	20	2	2	2022	Puerperal sepsis	Bugando medical centre	ZONAL REFERRAL HOSPITAL
MWANZA	Mwanza CC	27	2	2	2022	Eclampsia	Bugando medical centre	ZONAL REFERRAL HOSPITAL
MWANZA	Mwanza CC	23	99	99	2022	PPH	Bugando medical centre	ZONAL REFERRAL HOSPITAL
MWANZA	Mwanza CC	18	1	1	2022	Puerperal sepsis	Bugando medical centre	ZONAL REFERRAL HOSPITAL
MWANZA	Mwanza CC	26	3	2	2022	Pulmonary Embolism	Sekotoure regional Hospital	REGIONAL REFERRAL HOSPITAL
MWANZA	Mwanza CC	28	1	1	2022	Eclampsia	Bugando medical centre	ZONAL REFERRAL HOSPITAL
MWANZA	Mwanza CC	38	5	4	2022	PPH	Nyamagana District Hospital	DISTRICT HOSPITAL
MWANZA	Mwanza CC	37	7	7	2022	Puerperal sepsis	Bugando medical centre	ZONAL REFERRAL HOSPITAL
MWANZA	Mwanza CC	36	7	7	2022	PPH	Bugando medical centre	ZONAL REFERRAL HOSPITAL
MWANZA	Mwanza CC	35	3	3	2022	PPH	Bugando medical centre	ZONAL REFERRAL HOSPITAL
MWANZA	Mwanza CC	31	2	2	2022	Pulmonary Embolism	Bugando medical centre	ZONAL REFERRAL HOSPITAL
MWANZA	Mwanza CC	29	3	1	2022	Eclampsia	Sekotoure regional Hospital	REGIONAL REFERRAL HOSPITAL
MWANZA	Mwanza CC	35	4	4	2022	Eclampsia	Bugando medical centre	ZONAL REFERRAL HOSPITAL
MWANZA	Mwanza CC	33	7	7	2022	PPH	Bugando medical centre	ZONAL REFERRAL HOSPITAL
MWANZA	Mwanza CC	39	6	1	2022	Puerperal sepsis	Bugando medical centre	ZONAL REFERRAL HOSPITAL
MWANZA	Mwanza CC	33	5	4	2022	Eclampsia	Bugando medical centre	ZONAL REFERRAL HOSPITAL
MWANZA	Mwanza CC	45	7	7	2022	Puerperal sepsis	Bugando medical centre	ZONAL REFERRAL HOSPITAL
MWANZA	Mwanza CC	29	5	99	2022	PPH	Bugando medical centre	ZONAL REFERRAL HOSPITAL
MWANZA	Mwanza CC	23	3	2	2022	Severa Anaemia	Sekotoure regional Hospital	REGIONAL REFERRAL HOSPITAL
MWANZA	Mwanza CC	20	3	3	2022	PPH	Bugando medical centre	ZONAL REFERRAL HOSPITAL
MWANZA	Mwanza CC	22	2	2	2022	Eclampsia	Bugando medical centre	ZONAL REFERRAL HOSPITAL
MWANZA	Mwanza CC	28	2	2	2022	Eclampsia	Bugando medical centre	ZONAL REFERRAL HOSPITAL
MWANZA	Mwanza CC	33	3	3	2022	Puerperal sepsis	Bugando medical centre	ZONAL REFERRAL HOSPITAL
MWANZA	Mwanza CC	35	3	3	2022	Eclampsia	Bugando medical centre	ZONAL REFERRAL HOSPITAL
MWANZA	Mwanza CC	25	3	3	2022	PPH	Sekotoure regional Hospital	REGIONAL REFERRAL HOSPITAL
MWANZA	Mwanza CC	30	3	3	2022	Puerperal sepsis	Bugando medical centre	ZONAL REFERRAL HOSPITAL
MWANZA	Mwanza CC	39	6	6	2022	Eclampsia	Bugando medical centre	ZONAL REFERRAL HOSPITAL
MWANZA	Mwanza CC	32	2	2	2022	PPH	Bugando medical centre	ZONAL REFERRAL HOSPITAL
MWANZA	Mwanza CC	41	3	3	2022	PPH	Kamanga Hospital	ZONAL REFERRAL HOSPITAL
MWANZA	Mwanza CC	20	1	1	2022	PPH	Bugando medical centre	ZONAL REFERRAL HOSPITAL
MWANZA	Mwanza CC	42	4	4	2022	Eclampsia	Bugando medical centre	ZONAL REFERRAL HOSPITAL
MWANZA	Mwanza CC	25	5	5	2022	Puerperal sepsis	Bugando medical centre	ZONAL REFERRAL HOSPITAL
MWANZA	Mwanza CC	17	1	1	2022	PPH	Sekotoure regional Hospital	REGIONAL REFERRAL HOSPITAL
MWANZA	Mwanza CC	31	5	5	2022	Pulmonary Embolism	Bugando medical centre	ZONAL REFERRAL HOSPITAL
MWANZA	Mwanza CC	26	1	1	2022	PPH	Bugando medical centre	ZONAL REFERRAL HOSPITAL
MWANZA	Mwanza CC	19	2	2	2022	PPH	Bugando medical centre	ZONAL REFERRAL HOSPITAL
MWANZA	Mwanza CC	16	1	1	2022	Puerperal sepsis	Bugando medical centre	ZONAL REFERRAL HOSPITAL
MWANZA	Mwanza CC	31	4	2	2022	APH	Bugando medical centre	ZONAL REFERRAL HOSPITAL
MWANZA	Mwanza CC	28	1	1	2022	Eclampsia	Bugando medical centre	ZONAL REFERRAL HOSPITAL
MWANZA	Mwanza CC	21	1	2	2022	Cardiomyopathy	Bugando medical centre	ZONAL REFERRAL HOSPITAL
MWANZA	Mwanza CC	34	3	2	2022	PPH	Nyamagana District Hospital	DISTRICT HOSPITAL
MWANZA	Mwanza CC	38	8	8	2022	Puerperal sepsis	Bugando medical centre	ZONAL REFERRAL HOSPITAL
MWANZA	Mwanza CC	38	3	3	2022	Pulmonary Embolism	Bugando medical centre	ZONAL REFERRAL HOSPITAL
MWANZA	Mwanza CC	38	4	4	2022	Eclampsia	Bugando medical centre	ZONAL REFERRAL HOSPITAL
MWANZA	Mwanza CC	22	1	1	2022	Puerperal sepsis	Bugando medical centre	ZONAL REFERRAL HOSPITAL
MWANZA	Mwanza CC	31	6	6	2022	Puerperal sepsis	Bugando medical centre	ZONAL REFERRAL HOSPITAL
MWANZA	Mwanza CC	24	2	2	2022	Anaethetic complication	Sekotoure regional Hospital	REGIONAL REFERRAL HOSPITAL
MWANZA	Mwanza CC	32	3	3	2022	Severa Anaemia	Bugando medical centre	ZONAL REFERRAL HOSPITAL
MWANZA	Mwanza CC	23	2	2	2022	Puerperal sepsis	Bugando medical centre	ZONAL REFERRAL HOSPITAL
MWANZA	Mwanza CC	19	1	1	2022	Eclampsia	Bugando medical centre	ZONAL REFERRAL HOSPITAL
MWANZA	Mwanza CC	30	2	2	2022	PPH	Bugando medical centre	ZONAL REFERRAL HOSPITAL
MWANZA	Mwanza CC	27	3	3	2022	Puerperal sepsis	Bugando medical centre	ZONAL REFERRAL HOSPITAL
MWANZA	Mwanza CC	32	3	3	2022	PPH	Bugando medical centre	ZONAL REFERRAL HOSPITAL
MWANZA	Mwanza CC	35	5	4	2022	PPH	Bugando medical centre	ZONAL REFERRAL HOSPITAL
MWANZA	Mwanza CC	35	8	7	2022	Puerperal sepsis	Bugando medical centre	ZONAL REFERRAL HOSPITAL
MWANZA	Mwanza CC	24	4	4	2022	Puerperal sepsis	Bugando medical centre	ZONAL REFERRAL HOSPITAL
MWANZA	Mwanza CC	38	7	7	2022	Puerperal sepsis	Bugando medical centre	ZONAL REFERRAL HOSPITAL
MWANZA	Mwanza CC	21	1	1	2022	Eclampsia	Bugando medical centre	ZONAL REFERRAL HOSPITAL
MWANZA	Mwanza CC	33	2	2	2022	Eclampsia	Bugando medical centre	ZONAL REFERRAL HOSPITAL
MWANZA	Mwanza CC	35	3	3	2022	PPH	Kamanga Hospital	ZONAL REFERRAL HOSPITAL
MWANZA	Mwanza CC	37	6	4	2022	PPH	Sekotoure regional Hospital	REGIONAL REFERRAL HOSPITAL
MWANZA	Mwanza CC	21	1	1	2022	Eclampsia	Bugando medical centre	ZONAL REFERRAL HOSPITAL
MWANZA	Mwanza CC	46	2	2	2022	Anaethetic complication	Bugando medical centre	ZONAL REFERRAL HOSPITAL
MWANZA	Mwanza CC	32	4	4	2022	PPH	Bugando medical centre	ZONAL REFERRAL HOSPITAL
MWANZA	Mwanza CC	37	2	1	2022	Eclampsia	Bugando medical centre	ZONAL REFERRAL HOSPITAL
MWANZA	Mwanza CC	30	5	5	2022	Anaethetic complication	Bugando medical centre	ZONAL REFERRAL HOSPITAL
MWANZA	Mwanza CC	38	7	7	2022	Eclampsia	Bugando medical centre	ZONAL REFERRAL HOSPITAL
MWANZA	Mwanza CC	25	1	1	2022	Cardiomyopathy	Bugando medical centre	ZONAL REFERRAL HOSPITAL
MWANZA	Mwanza CC	23	1	1	2022	Eclampsia	Bugando medical centre	ZONAL REFERRAL HOSPITAL
MWANZA	Mwanza CC	19	1	1	2022	Eclampsia	Bugando medical centre	ZONAL REFERRAL HOSPITAL
MWANZA	Mwanza CC	34	5	4	2022	Eclampsia	Bugando medical centre	ZONAL REFERRAL HOSPITAL
MWANZA	Mwanza CC	25	3	2	2022	Puerperal sepsis	Bugando medical centre	ZONAL REFERRAL HOSPITAL
MWANZA	Mwanza CC	18	1	1	2022	Eclampsia	Bugando medical centre	ZONAL REFERRAL HOSPITAL
MWANZA	Mwanza CC	40	5	5	2022	Eclampsia	Sekotoure regional Hospital	REGIONAL REFERRAL HOSPITAL
MWANZA	Mwanza CC	21	2	2	2022	Eclampsia	Sekotoure regional Hospital	REGIONAL REFERRAL HOSPITAL
MWANZA	Mwanza CC	31	2	2	2022	Puerperal sepsis	Sekotoure regional Hospital	REGIONAL REFERRAL HOSPITAL
MWANZA	Mwanza CC	27	4	2	2022	Eclampsia	Sekotoure regional Hospital	REGIONAL REFERRAL HOSPITAL
MWANZA	Mwanza CC	28	3	3	2022	PPH	Bugando medical centre	ZONAL REFERRAL HOSPITAL
MWANZA	Mwanza CC	43	5	5	2022	PPH	Bugando medical centre	ZONAL REFERRAL HOSPITAL
MWANZA	Mwanza CC	29	4	4	2022	APH	Bugando medical centre	ZONAL REFERRAL HOSPITAL
MWANZA	Mwanza CC	36	9	9	2022	Pulmonary Embolism	Bugando medical centre	ZONAL REFERRAL HOSPITAL
MWANZA	Mwanza CC	26	1	1	2022	PPH	COMMUNITY	N/A
MWANZA	Mwanza CC	30	6	6	2022	Puerperal sepsis	Bugando medical centre	ZONAL REFERRAL HOSPITAL
MWANZA	Mwanza CC	30	3	3	2022	APH	Bugando medical centre	ZONAL REFERRAL HOSPITAL
MWANZA	Mwanza CC	19	2	2	2022	PPH	Bugando medical centre	ZONAL REFERRAL HOSPITAL
MWANZA	Mwanza CC	32	6	5	2022	Cardiomyopathy	Bugando medical centre	ZONAL REFERRAL HOSPITAL
MWANZA	Mwanza CC	36	7	7	2022	PPH	Bugando medical centre	ZONAL REFERRAL HOSPITAL
MWANZA	Mwanza CC	34	2	2	2022	PPH	Bugando medical centre	ZONAL REFERRAL HOSPITAL
MWANZA	Mwanza CC	29	2	1	2022	Pulmonary Embolism	AGAKHAN HOSPITAL	ZONAL REFERRAL HOSPITAL
MWANZA	Mwanza CC	32	3	3	2022	Puerperal sepsis	Bugando medical centre	ZONAL REFERRAL HOSPITAL
MWANZA	Mwanza CC	42	7	7	2022	Puerperal sepsis	Bugando medical centre	ZONAL REFERRAL HOSPITAL
MWANZA	Mwanza CC	37	5	5	2022	Eclampsia	Bugando medical centre	ZONAL REFERRAL HOSPITAL
MWANZA	Mwanza CC	37	3	2	2022	Severa Anaemia	Bugando medical centre	ZONAL REFERRAL HOSPITAL
MWANZA	Mwanza CC	22	2	2	2022	HIV/AIDS	Bugando medical centre	ZONAL REFERRAL HOSPITAL
MWANZA	Mwanza CC	24	1	1	2022	Puerperal sepsis	Bugando medical centre	ZONAL REFERRAL HOSPITAL
MWANZA	Mwanza CC	24	1	1	2022	Puerperal sepsis	Bugando medical centre	ZONAL REFERRAL HOSPITAL
MWANZA	Mwanza CC	28	3	3	2022	Eclampsia	Bugando medical centre	ZONAL REFERRAL HOSPITAL
MWANZA	Mwanza CC	29	2	1	2022	Puerperal sepsis	Bugando medical centre	ZONAL REFERRAL HOSPITAL
MWANZA	Mwanza CC	30	6	5	2022	Eclampsia	Bugando medical centre	ZONAL REFERRAL HOSPITAL
MWANZA	Mwanza CC	18	1	1	2022	Puerperal sepsis	Bugando medical centre	ZONAL REFERRAL HOSPITAL
MWANZA	Mwanza CC	36	3	3	2022	Pulmonary Embolism	Nyamagana District Hospital	DISTRICT HOSPITAL
MWANZA	Mwanza CC	27	5	5	2022	Eclampsia	Bugando medical centre	ZONAL REFERRAL HOSPITAL
MWANZA	Mwanza CC	30	5	4	2022	Severa Anaemia	Bugando medical centre	ZONAL REFERRAL HOSPITAL
MWANZA	Mwanza CC	31	4	99	2022	PPH	Bugando medical centre	ZONAL REFERRAL HOSPITAL
MWANZA	Mwanza CC	19	1	1	2022	Pulmonary Embolism	Bugando medical centre	ZONAL REFERRAL HOSPITAL
MWANZA	Mwanza CC	22	1	1	2022	PPH	Bugando medical centre	ZONAL REFERRAL HOSPITAL
MWANZA	Mwanza CC	36	5	4	2022	PPH	Sekotoure regional Hospital	REGIONAL REFERRAL HOSPITAL
MWANZA	Mwanza CC	20	1	1	2022	PPH	Sekotoure regional Hospital	REGIONAL REFERRAL HOSPITAL
MWANZA	Mwanza CC	27	3	3	2022	Severa Anaemia	Bugando medical centre	ZONAL REFERRAL HOSPITAL
MWANZA	Mwanza CC	24	2	2	2022	Eclampsia	Bugando medical centre	ZONAL REFERRAL HOSPITAL
MWANZA	Mwanza CC	29	2	2	2022	Pulmonary Embolism	Bugando medical centre	ZONAL REFERRAL HOSPITAL
MWANZA	Sengerema DC	21	2	2	2022	Severa Anaemia	Sengerema District Desiganted Hospital	DISTRICT HOSPITAL
MWANZA	Sengerema DC	40	6	5	2022	Pulmonary Embolism	Sengerema District Desiganted Hospital	DISTRICT HOSPITAL
MWANZA	Sengerema DC	27	5	4	2022	PPH	Sengerema District Desiganted Hospital	DISTRICT HOSPITAL
MWANZA	Sengerema DC	24	2	2	2022	Puerperal sepsis	Sengerema District Desiganted Hospital	DISTRICT HOSPITAL
MWANZA	Sengerema DC	33	4	3	2022	Eclampsia	Sengerema District Desiganted Hospital	DISTRICT HOSPITAL
MWANZA	Sengerema DC	30	7	6	2022	Abortion complications	Sengerema District Desiganted Hospital	DISTRICT HOSPITAL
MWANZA	Sengerema DC	30	4	3	2022	PPH	Sengerema District Desiganted Hospital	DISTRICT HOSPITAL
MWANZA	Sengerema DC	29	3	2	2022	PPH	Sengerema District Desiganted Hospital	DISTRICT HOSPITAL
MWANZA	Sengerema DC	34	5	4	2022	Severa Anaemia	Sengerema District Desiganted Hospital	DISTRICT HOSPITAL
MWANZA	Sengerema DC	19	1	1	2022	Anaethetic complication	Sengerema District Desiganted Hospital	DISTRICT HOSPITAL
MWANZA	Sengerema DC	30	4	4	2022	PPH	Sengerema District Desiganted Hospital	DISTRICT HOSPITAL
MWANZA	Sengerema DC	23	1	1	2022	PPH	Sengerema District Desiganted Hospital	DISTRICT HOSPITAL
MWANZA	Sengerema DC	38	3	2	2022	PPH	Sengerema District Desiganted Hospital	DISTRICT HOSPITAL
MWANZA	Sengerema DC	31	4	3	2022	HIV/AIDS	Sengerema District Desiganted Hospital	DISTRICT HOSPITAL
MWANZA	Sengerema DC	42	7	5	2022	Eclampsia	Sengerema District Desiganted Hospital	DISTRICT HOSPITAL
MWANZA	Sengerema DC	38	9	8	2022	PPH	Sengerema District Desiganted Hospital	DISTRICT HOSPITAL
MWANZA	Ukerewe DC	35	6	4	2022	PPH	Busumba Health Centre	HEALTH CENTER
MWANZA	Ukerewe DC	31	3	2	2022	PPH	Busumba Health Centre	HEALTH CENTER
MWANZA	Ukerewe DC	33	7	6	2022	PPH	Kagunguli Health center	HEALTH CENTER
MWANZA	Ukerewe DC	30	6	6	2022	Puerperal sepsis	Bwisya District Hospital	DISTRICT HOSP
MWANZA	Ukerewe DC	22	1	1	2022	Severa Anaemia	Nansio Health center	HEALTH CENTER
MWANZA	Ukerewe DC	39	9	8	2022	PPH	Muriti Health center	HEALTH CENTER
MWANZA	Ukerewe DC	18	1	1	2022	Eclampsia	Nansio Health center	HEALTH CENTER
MWANZA	Misungwi DC	19	1	1	2022	Severa Anaemia	Mwamazengo Health center	HEALTH CENTER
MWANZA	Misungwi DC	40	7	6	2022	Severa Anaemia	Misungwi Hospital	DISTRICT HOSPITAL
MWANZA	Misungwi DC	18	1	1	2022	Puerperal sepsis	Misungwi Hospital	DISTRICT HOSPITAL
MWANZA	Misungwi DC	18	1	1	2022	PPH	Koromije Health center	HEALTH CENTER
MWANZA	Misungwi DC	19	2	1	2022	PPH	Misungwi Hospital	DISTRICT HOSPITAL
MWANZA	KWIMBA DC	22	3	2	2022	PPH	Ngudu Hospital	DISTRICT HOSPITAL
MWANZA	KWIMBA DC	30	9	5	2022	PPH	Malya Health Centre	HEALTH CENTER
MWANZA	KWIMBA DC	37	6	6	2022	APH	Ngudu Hospital	DISTRICT HOSPITAL
MWANZA	KWIMBA DC	28	3	2	2022	Eclampsia	Solwe Health center	HEALTH CENTER
MWANZA	KWIMBA DC	25	3	3	2022	APH	Ngudu Hospital	DISTRICT HOSPITAL
MWANZA	KWIMBA DC	39	7	7	2022	Eclampsia	Ngudu Hospital	DISTRICT HOSPITAL
MWANZA	KWIMBA DC	38	11	9	2022	Eclampsia	Ngudu Hospital	DISTRICT HOSPITAL
MWANZA	BUCHOSA DC	42	10	9	2022	APH	Kakobe Health center	HEALTH CENTER
MWANZA	BUCHOSA DC	21	2	1	2022	Anaethetic complication	Kome Health center	HEALTH CENTER
MWANZA	BUCHOSA DC	30	3	2	2022	PPH	Kakobe Health center	HEALTH CENTER
MWANZA	BUCHOSA DC	38	10	8	2022	PPH	Kakobe Health center	HEALTH CENTER
MWANZA	BUCHOSA DC	44	8	7	2022	PPH	COMMUNITY	N/A
MWANZA	MAGU DC	17	1	1	2022	APH	Magu Hospital	DISTRICT HOSPITAL
MWANZA	MAGU DC	37	9	8	2022	PPH	Magu Hospital	DISTRICT HOSPITAL
MWANZA	MAGU DC	21	4	3	2022	PPH	Magu Hospital	DISTRICT HOSPITAL
MWANZA	MAGU DC	29	5	3	2022	PPH	Magu Hospital	DISTRICT HOSPITAL
MWANZA	MAGU DC	34	3	2	2022	Eclampsia	Magu Hospital	DISTRICT HOSPITAL
MWANZA	ILEMELA MC	23	3	2	2022	PPH	Buzuruga Health Centre	HEALTH CENTER
MWANZA	ILEMELA MC	30	4	3	2022	PPH	Military Hospital	DISTRICT HOSPITAL
MWANZA	ILEMELA MC	41	6	4	2022	PPH	Pasiansi SDA Hosp	DISTRICT HOSPITAL
MWANZA	ILEMELA MC	23	1	1	2022	Eclampsia	Buzuruga Health Centre	HEALTH CENTER
MWANZA	ILEMELA MC	27	2	1	2022	PPH	Kiloleli Juu Health center	HEALTH CENTER
MWANZA	ILEMELA MC	32	3	1	2022	PPH	Military Hospital	HEALTH CENTER
NJOMBE	Makete DC	23	2	2	2022	Pulmonary Embolism	Makete DH	DISTRICT HOSPITAL
NJOMBE	LUDEWA DC	30	5	5	2022	PPH	LUGARAWA	DISTRICT HOSPITAL
NJOMBE	Wanging'ombe DC	21	2	1	2022	Puerperal sepsis	Ilembula DDH	DISTRICT HOSPITAL
NJOMBE	Wanging'ombe DC	29	3	2	2022	PPH	Ilembula DDH	DISTRICT HOSPITAL
NJOMBE	Wanging'ombe DC	28	5	4	2022	PPH	Ilembula DDH	DISTRICT HOSPITAL
NJOMBE	NJOMBE TC	20	1	1	2022	PPH	IHANGA Health Centre	HEALTH CENTER
NJOMBE	NJOMBE TC	34	3	3	2022	Pulmonary Embolism	Njombe RRH	REGIONAL REFERRAL HOSPITAL
NJOMBE	MAKAMBAKO TC	35	3	2	2022	Severe Malaria	ST. JOSEPH HOSPITAL IKELU	DISTRICT HOSPITAL
NJOMBE	NJOMBE TC	29	1	1	2022	Eclampsia	Njombe RRH	REGIONAL REFERRAL HOSPITAL
NJOMBE	NJOMBE TC	23	1	1	2022	Pulmonary Embolism	Njombe RRH	REGIONAL REFERRAL HOSPITAL
NJOMBE	NJOMBE TC	29	1	1	2022	Eclampsia	Njombe RRH	REGIONAL REFERRAL HOSPITAL
NJOMBE	NJOMBE TC	35	4	3	2022	PPH	NJOMBE TOWN HOSPITAL	DISTRICT HOSPITAL
NJOMBE	Makete DC	26	3	2	2022	Eclampsia	IKONDA HOSPITAL	DISTRICT HOSPITAL
NJOMBE	NJOMBE TC	34	5	4	2022	Eclampsia	Njombe RRH	REGIONAL REFERRAL HOSPITAL
NJOMBE	NJOMBE TC	22	1	1	2022	Pulmonary Embolism	Njombe RRH	REGIONAL REFERRAL HOSPITAL
NJOMBE	MAKAMBAKO TC	27	2	2	2022	SEVERE NEOROTOXITY	NAZARETH HOSPITAL	DISTRICT HOSPITAL
NJOMBE	Makete DC	38	4	3	2022	PPH	IKONDA HOSPITAL	DISTRICT HOSPITAL
NJOMBE	Makete DC	38	4	3	2022	Pulmonary Embolism	IKONDA HOSPITAL	DISTRICT HOSPITAL
NJOMBE	LUDEWA DC	34	3	3	2022	PPH	Ludewa DH	DISTRICT HOSPITAL
NJOMBE	Wanging'ombe DC	20	1	1	2022	PPH	Ilembula DDH	DISTRICT HOSPITAL
NJOMBE	NJOMBE TC	21	1	1	2022	Puerperal sepsis	Njombe RRH	REGIONAL REFERRAL HOSPITAL
NJOMBE	NJOMBE TC	25	2	1	2022	Eclampsia	Njombe RRH	REGIONAL REFERRAL HOSPITAL
NJOMBE	NJOMBE TC	29	3	3	2022	Cardiomyopathy	Njombe RRH	REGIONAL REFERRAL HOSPITAL
NJOMBE	NJOMBE DC	38	5	4	2022	PPH	COMMUNITY	N/A
PWANI	BAGAMOYO DC	37	5	4	2022	PPH	KEREGE HEALTH CENTRE	HEALTH CENTER
PWANI	BAGAMOYO DC	31	4	4	2022	Anaethetic complication	BAGAMOYO DISTRICT HOSPITAL	DISTRICT HOSPITAL
PWANI	BAGAMOYO DC	30	3	2	2022	Pulmonary Embolism	COMMUNITY	N/A
PWANI	CHALINZE DC	32	3	2	2022	PPH	MSOGA DISTRICT HOSPITAL	DISTRICT HOSPITAL
PWANI	CHALINZE DC	28	3	1	2022	PPH	CHALINZE HEALTH CENTRE	HEALTH CENTER
PWANI	CHALINZE DC	43	3	2	2022	PPH	MSOGA DISTRICT HOSPITAL	DISTRICT HOSPITAL
PWANI	KIBAHA DC	32	5	3	2022	APH	MLANDIZI H.CENTRE	HEALTH CENTRE
PWANI	KIBAHA TC	34	4	4	2022	PPH	MKOANI HEALTH CENTRE	HEALTH CENTER
PWANI	KIBAHA TC	42	4	4	2022	APH	MKOANI HEALTH CENTRE	HEALTH CENTER
PWANI	KIBAHA TC	39	5	4	2022	Eclampsia	MKOANI HEALTH CENTRE	HEALTH CENTER
PWANI	KIBAHA TC	19	1	1	2022	Anaethetic complication	WHITE HOPE HEALTH CENTRE	HEALTH CENTER
PWANI	KIBAHA TC	29	3	3	2022	PPH	VIKAWE DISPENSARY	DISPENSARY
PWANI	KIBAHA TC	26	1	1	2022	Puerperal sepsis	TUMBI RRH	REGIONAL REFERRAL HOSPITAL
PWANI	KIBAHA TC	38	3	3	2022	PPH	TUMBI RRH	REGIONAL REFERRAL HOSPITAL
PWANI	KIBAHA TC	35	3	3	2022	Pulmonary Embolism	TUMBI RRH	REGIONAL REFERRAL HOSPITAL
PWANI	KIBAHA TC	25	2	2	2022	PPH	TUMBI RRH	REGIONAL REFERRAL HOSPITAL
PWANI	KIBAHA TC	32	3	3	2022	PPH	TUMBI RRH	REGIONAL REFERRAL HOSPITAL
PWANI	KIBITI DC	36	5	4	2022	PPH	KIBITI HEALTH CENTRE	HEALTH CENTER
PWANI	KIBITI DC	38	7	6	2022	Pulmonary Embolism	KIBITI HEALTH CENTRE	HEALTH CENTER
PWANI	KISARAWE DC	40	4	3	2022	PPH	KISARAWE DISTRICT HOSPITAL	DISTRICT HOSPITAL
PWANI	KISARAWE DC	22	2	2	2022	Eclampsia	KWALA DISPENSARY	DISPENSARY
PWANI	MKURANGA DC	30	3	2	2022	PPH	MKURANGA DISTRICT HOSPITAL	DISTRICT HOSPITAL
PWANI	MKURANGA DC	40	5	5	2022	Eclampsia	MKURANGA DISTRICT HOSPITAL	DISTRICT HOSPITAL
PWANI	MKURANGA DC	32	4	2	2022	Eclampsia	MKAMBA H EALTH CENTRE	HEALTH CENTER
PWANI	MKURANGA DC	25	1	1	2022	Puerperal sepsis	MKURANGA DISTRICT HOSPITAL	DISTRICT HOSPITAL
PWANI	MKURANGA DC	39	9	6	2022	PPH	MKURANGA DISTRICT HOSPITAL	DISTRICT HOSPITAL
PWANI	MKURANGA DC	38	8	6	2022	Eclampsia	MKURANGA DISTRICT HOSPITAL	DISTRICT HOSPITAL
PWANI	MKURANGA DC	21	1	1	2022	PPH	COMMUNITY	N/A
PWANI	MAFIA DC	33	3	3	2022	PPH	MAFIA DISTRICT HOSPITAL	DISTRICT HOSPITAL
PWANI	MAFIA DC	23	1	1	2022	PPH	MAFIA DISTRICT HOSPITAL	DISTRICT HOSPITAL
PWANI	MAFIA DC	32	3	2	2022	Pulmonary Embolism	MAFIA DISTRICT HOSPITAL	DISTRICT HOSPITAL
PWANI	RUFIJI DC	21	1	1	2022	Eclampsia	COMMUNITY	N/A
PWANI	RUFIJI DC	35	5	5	2022	Anaethetic complication	UTETE DISTRICT HOSPITAL	DISTRICT HOSPITAL
PWANI	RUFIJI DC	36	4	4	2022	Eclampsia	IKWIRIRI HEALTH CENTRE	HEALTH CENTER
PWANI	RUFIJI DC	35	5	4	2022	Eclampsia	MOHORO HEALTH CENTRE	HEALTH CENTER
RUKWA	Sumbawanga MC	36	5	5	2022	PPH	Dr. Atman hospital	DISTRICT HOSPITAL
RUKWA	Sumbawanga MC	17	1	1	2022	Puerperal sepsis	SUMBAWANGA RRH	REGIONAL REFERRAL HOSPITAL
RUKWA	Sumbawanga MC	25	4	3	2022	PPH	SUMBAWANGA RRH	REGIONAL REFERRAL HOSPITAL
RUKWA	Sumbawanga MC	34	3	2	2022	Eclampsia	SUMBAWANGA RRH	REGIONAL REFERRAL HOSPITAL
RUKWA	Sumbawanga MC	32	5	4	2022	Puerperal sepsis	SUMBAWANGA RRH	REGIONAL REFERRAL HOSPITAL
RUKWA	Sumbawanga MC	25	4	1	2022	Eclampsia	SUMBAWANGA RRH	REGIONAL REFERRAL HOSPITAL
RUKWA	Sumbawanga MC	30	5	4	2022	PPH	Dr. Atman hospital	DISTRICT HOSPITAL
RUKWA	Sumbawanga MC	33	4	3	2022	Eclampsia	Dr. Atman hospital	DISTRICT HOSPITAL
RUKWA	Sumbawanga MC	16	1	1	2022	Severe Malaria	SUMBAWANGA RRH	REGIONAL REFERRAL HOSPITAL
RUKWA	Sumbawanga MC	21	2	2	2022	ASPIRATION PNEUMONIA	SUMBAWANGA RRH	REGIONAL REFERRAL HOSPITAL
RUKWA	Sumbawanga MC	28	5	3	2022	PPH	Tamasenga Disp	DISPENSARY
RUKWA	Sumbawanga MC	29	2	1	2022	Severe Malaria	SUMBAWANGA RRH	REGIONAL REFERRAL HOSPITAL
RUKWA	Sumbawanga MC	38	10	9	2022	PPH	COMMUNITY	N/A
RUKWA	Sumbawanga MC	25	2	1	2022	Eclampsia	SUMBAWANGA RRH	REGIONAL REFERRAL HOSPITAL
RUKWA	Sumbawanga MC	20	2	2	2022	PPH	Mtimbwa Zahanati	DISPENSARY
RUKWA	Sumbawanga MC	38	6	6	2022	PPH	SUMBAWANGA RRH	REGIONAL REFERRAL HOSPITAL
RUKWA	Sumbawanga MC	19	1	1	2022	Eclampsia	SUMBAWANGA RRH	REGIONAL REFERRAL HOSPITAL
RUKWA	Sumbawanga MC	32	5	5	2022	Severa Anaemia	COMMUNITY	N/A
RUKWA	Sumbawanga MC	20	1	1	2022	PPH	Mazwi Health Centre	HEALTH CENTER
RUKWA	Sumbawanga MC	32	3	3	2022	Eclampsia	SUMBAWANGA RRH	REGIONAL REFERRAL HOSPITAL
RUKWA	Sumbawanga MC	24	1	1	2022	Severe Malaria	SUMBAWANGA RRH	REGIONAL REFERRAL HOSPITAL
RUKWA	Sumbawanga DC	40	10	9	2022	PPH	COMMUNITY	N/A
RUKWA	Sumbawanga DC	30	7	7	2022	Severa Anaemia	Kaengesa Health Centre	HEALTH CENTER
RUKWA	Sumbawanga DC	28	2	2	2022	ASPIRATION PNEUMONIA	COMMUNITY	N/A
RUKWA	Sumbawanga DC	25	4	3	2022	PPH	Mititi Disp	DISPENSARY
RUKWA	Sumbawanga DC	37	6	6	2022	PPH	COMMUNITY	N/A
RUKWA	Sumbawanga DC	28	3	3	2022	PPH	Ikozi Disp	DISPENSARY
RUKWA	Sumbawanga DC	33	5	4	2022	SEVERE NEOROTOXITY	COMMUNITY	N/A
RUKWA	Sumbawanga DC	38	10	9	2022	PPH	NANKANGA DISPENSARY	DISPENSARY
RUKWA	Sumbawanga DC	31	5	5	2022	PPH	Laela Health Centre	HEALTH CENTER
RUKWA	Nkasi DC	30	5	4	2022	APH	Nkomolo Health Centre	HEALTH CENTER
RUKWA	Nkasi DC	25	10	10	2022	PPH	Nkomolo Health Centre	HEALTH CENTER
RUKWA	Nkasi DC	25	5	5	2022	PPH	Nkomolo Health Centre	HEALTH CENTER
RUKWA	Nkasi DC	18	2	1	2022	Eclampsia	Nkomolo Health Centre	HEALTH CENTER
RUKWA	Nkasi DC	36	9	8	2022	PPH	Kilangala Health Centre	HEALTH CENTER
RUKWA	Nkasi DC	41	8	7	2022	PPH	Lyele Disp	DISPENSARY
RUKWA	Kalambo DC	28	4	4	2022	PPH	Mwimbi Health Center	HEALTH CENTER
RUKWA	Kalambo DC	29	7	7	2022	PPH	COMMUNITY	N/A
RUKWA	Kalambo DC	35	8	7	2022	PPH	Kipanga Dispensary	DISPENSARY
RUKWA	Kalambo DC	29	5	3	2022	PPH	Mwimbi Health Center	HEALTH CENTER
RUKWA	Kalambo DC	30	8	6	2022	PPH	Kisumbakasote disp	DISPENSARY
RUKWA	Kalambo DC	24	3	2	2022	Anaethetic complication	MATAI HEALTH CENTER	HEALTH CENTRE
RUKWA	Kalambo DC	20	1	1	2022	PPH	MATAI HEALTH CENTER	HEALTH CENTRE
RUKWA	Kalambo DC	33	8	7	2022	Severa Anaemia	Mwimbi Health Center	HEALTH CENTER
RUKWA	Kalambo DC	26	4	3	2022	Severe Malaria	Ngorotwa Health Centre	HEALTH CENTER
RUKWA	Kalambo DC	32	6	5	2022	PPH	Kilewani disp	DISPENSARY
RUKWA	Kalambo DC	37	8	6	2022	PPH	MATAI HEALTH CENTER	HEALTH CENTRE
RUVUMA	SONGEA MC	99	5	4	2022	Pulmonary Embolism	Songea RRH	REGIONAL REFERRAL HOSPITAL
RUVUMA	SONGEA MC	35	2	2	2022	PPH	Songea RRH	REGIONAL REFERRAL HOSPITAL
RUVUMA	SONGEA MC	21	2	2	2022	Pulmonary Embolism	Songea RRH	REGIONAL REFERRAL HOSPITAL
RUVUMA	SONGEA MC	36	5	2	2022	PPH	MJIMWEMA HEALTH CENTER	HEALTH CENTER
RUVUMA	SONGEA MC	31	2	1	2022	Pulmonary Embolism	Songea RRH	REGIONAL REFERRAL HOSPITAL
RUVUMA	SONGEA MC	38	3	2	2022	Anaethetic complication	MJIMWEMA HEALTH CENTER	HEALTH CENTER
RUVUMA	SONGEA MC	18	1	1	2022	ASPIRATION PNEUMONIA	Songea RRH	REGIONAL REFERRAL HOSPITAL
RUVUMA	SONGEA DC	35	4	2	2022	PPH	PERAMIHO HOSPITAL	REGIONAL REFERRAL HOSPITAL
RUVUMA	SONGEA DC	32	5	4	2022	PPH	PERAMIHO HOSPITAL	REGIONAL REFERRAL HOSPITAL
RUVUMA	MBINGA DC	39	10	9	2022	PPH	LITEMBO HOSITAL	DISTRICT HOSPITAL
RUVUMA	MBINGA DC	45	6	5	2022	PPH	LITEMBO HOSITAL	DISTRICT HOSPITAL
RUVUMA	TUNDURU DC	17	1	1	2022	Severe Malaria	Nakapanya Health Centre	HEALTH CENTER
RUVUMA	TUNDURU DC	17	1	1	2022	Anaethetic complication	Mbesa Hospital	DISTRICT HOSPITAL
RUVUMA	TUNDURU DC	31	3	3	2022	Anaethetic complication	KIUMA HOSPITAL	DISTRICT HOSPITAL
RUVUMA	TUNDURU DC	29	3	2	2022	PPH	Tunduru Hospital	DISTRICT HOSPITAL
RUVUMA	NAMTUMBO DC	39	8	6	2022	Puerperal sepsis	Namtumbo Health Centre	HEALTH CENTER
RUVUMA	NYASA DC	16	1	1	2022	ASPIRATION PNEUMONIA	Mbambabay Health Centre	HEALTH CENTER
RUVUMA	NYASA DC	18	1	1	2022	PPH	LITUHI HOSP	DISTRICT HOSPITAL
RUVUMA	MBINGA TC	33	4	3	2022	PPH	MBINGA DISTRICT HOSPITAL	DISTRICT HOSPITAL
RUVUMA	MBINGA TC	23	2	1	2022	Pulmonary Embolism	KALEMBO Health Centre	HEALTH CENTER
RUVUMA	MBINGA TC	38	4	2	2022	PPH	MBINGA DISTRICT HOSPITAL	DISTRICT HOSPITAL
RUVUMA	MBINGA TC	38	4	2	2022	PPH	MBINGA DISTRICT HOSPITAL	DISTRICT HOSPITAL
SHINYANGA	USHETU DC	34	6	6	2022	PPH	Busenda Dispensary	DISPENSARY
SHINYANGA	KISHAPU DC	30	6	6	2022	PPH	Badi Dispensary	DISPENSARY
SHINYANGA	MSALALA DC	26	4	3	2022	PPH	Nindo Health Centre	HEALTH CENTER
SHINYANGA	MSALALA DC	38	4	4	2022	HIV/AIDS	Bugarama Health Centre	HEALTH CENTER
SHINYANGA	KAHAMA MC	20	3	3	2022	Anaethetic complication	Kahama Hospital	DISTRICT HOSPITAL
SHINYANGA	Shinyanga DC	28	4	4	2022	PPH	Nindo Health Centre	HEALTH CENTER
SHINYANGA	Shinyanga MC	39	2	2	2022	APH	Kambarage Health Centre	HEALTH CENTER
SHINYANGA	Shinyanga MC	24	2	2	2022	PPH	Kolandoto Hospital	DISTRICT HOSPITAL
SHINYANGA	Shinyanga MC	30	4	4	2022	Severa Anaemia	Shinyanga RRH	REGIONAL REFERRAL HOSPITAL
SHINYANGA	Shinyanga MC	35	4	4	2022	PPH	Shinyanga RRH	REGIONAL REFERRAL HOSPITAL
SHINYANGA	SHINYANGA MC	24	2	2	2022	Anaethetic complication	Kambarage Health Centre	HEALTH CENTER
SHINYANGA	SHINYANGA MC	32	6	6	2022	Puerperal sepsis	Kolandoto Hospital	DISTRICT HOSPITAL
SHINYANGA	Shinyanga DC	29	3	2	2022	PPH	Salawe Health Centre	HEALTH CENTER
SHINYANGA	SHINYANGA MC	33	7	7	2022	PPH	Kolandoto Hospital	DISTRICT HOSPITAL
SHINYANGA	MSALALA DC	19	2	2	2022	Pulmonary Embolism	Bugarama Health Centre	HEALTH CENTER
SHINYANGA	Shinyanga DC	29	2	2	2022	Eclampsia	Tinde Health center	HEALTH CENTER
SHINYANGA	MSALALA DC	35	7	7	2022	PPH	Chela Health Centre	HEALTH CENTER
SHINYANGA	KISHAPU DC	34	8	8	2022	PPH	Jakaya Kikwete Hosp	DISTRICT HOSPITAL
SHINYANGA	KISHAPU DC	33	3	3	2022	APH	Jakaya Kikwete Hosp	DISTRICT HOSPITAL
SHINYANGA	Shinyanga MC	22	2	2	2022	Eclampsia	Shinyanga RRH	REGIONAL REFERRAL HOSPITAL
SHINYANGA	KAHAMA MC	21	1	1	2022	Severa Anaemia	Kahama Hospital	DISTRICT HOSPITAL
SHINYANGA	KAHAMA MC	17	1	1	2022	PPH	Kahama Hospital	DISTRICT HOSPITAL
SHINYANGA	KAHAMA MC	21	1	1	2022	Eclampsia	Kahama Hospital	DISTRICT HOSPITAL
SHINYANGA	Shinyanga MC	32	6	6	2022	PPH	Shinyanga RRH	REGIONAL REFERRAL HOSPITAL
SHINYANGA	Shinyanga MC	22	1	1	2022	Eclampsia	Shinyanga RRH	REGIONAL REFERRAL HOSPITAL
SHINYANGA	KAHAMA MC	44	9	9	2022	Pulmonary Embolism	Nyasubi Health Centre	HEALTH CENTER
SHINYANGA	KAHAMA MC	23	2	2	2022	PPH	Kahama Hospital	DISTRICT HOSPITAL
SHINYANGA	Shinyanga MC	20	1	1	2022	Puerperal sepsis	Shinyanga RRH	REGIONAL REFERRAL HOSPITAL
SHINYANGA	KAHAMA MC	34	2	2	2022	PPH	Mwendakulima Health Centre	HEALTH CENTER
SHINYANGA	KAHAMA MC	32	3	3	2022	PPH	Kahama Hospital	DISTRICT HOSPITAL
SHINYANGA	KAHAMA MC	36	6	6	2022	PPH	Kahama Hospital	DISTRICT HOSPITAL
SHINYANGA	USHETU DC	24	3	3	2022	PPH	COMMUNITY	N/A
SHINYANGA	Shinyanga MC	35	8	8	2022	Cardiomyopathy	Shinyanga RRH	REGIONAL REFERRAL HOSPITAL
SHINYANGA	KAHAMA MC	31	3	3	2022	Severa Anaemia	Kahama Hospital	DISTRICT HOSPITAL
SHINYANGA	Shinyanga MC	29	2	2	2022	PPH	Shinyanga RRH	REGIONAL REFERRAL HOSPITAL
SHINYANGA	Shinyanga MC	27	5	4	2022	APH	Shinyanga RRH	REGIONAL REFERRAL HOSPITAL
SHINYANGA	KAHAMA MC	34	4	4	2022	PPH	Kahama Hospital	DISTRICT HOSPITAL
SHINYANGA	Shinyanga DC	28	6	5	2022	Severa Anaemia	BUGISI Health Centre	HEALTH CENTER
SHINYANGA	Shinyanga DC	18	1	1	2022	Severa Anaemia	MAWEMILU DISP	DISPENSARY
SHINYANGA	KAHAMA MC	25	3	2	2022	Severa Anaemia	Kahama Hospital	DISTRICT HOSPITAL
SHINYANGA	Shinyanga MC	29	4	3	2022	HIV/AIDS	Shinyanga RRH	REGIONAL REFERRAL HOSPITAL
SHINYANGA	KAHAMA MC	30	4	3	2022	PPH	Kahama Hospital	DISTRICT HOSPITAL
SHINYANGA	KAHAMA MC	21	1	1	2022	ASPIRATION PNEUMONIA	NYASUBI Health Centre	HEALTH CENTER
SHINYANGA	Shinyanga MC	20	1	1	2022	Eclampsia	Shinyanga RRH	REGIONAL REFERRAL HOSPITAL
SHINYANGA	KAHAMA MC	29	8	6	2022	ASPIRATION PNEUMONIA	NYASUBI Health Centre	HEALTH CENTER
SIMIYU	BUSEGA DC	36	8	7	2022	OBSTRUCTED LABOUR	IGALUKILO Health Centre	HEALTH CENTER
SIMIYU	BARIADI TC	36	7	7	2022	APH	BARIADI RRH	REGIONAL REFERRAL HOSPITAL
SIMIYU	ITILIMA DC	37	9	8	2022	PPH	IKINDILO Health Centre	HEALTH CENTER
SIMIYU	BUSEGA DC	18	1	1	2022	PPH	MKULA HOSPITAL	DISTRICT HOSPITAL
SIMIYU	ITILIMA DC	30	7	8	2022	PPH	IKINDILO Health Centre	HEALTH CENTER
SIMIYU	BARIADI TC	32	6	5	2022	PPH	BARIADI RRH	REGIONAL REFERRAL HOSPITAL
SIMIYU	MEATU DC	19	1	1	2022	APH	MWABUZO DISPENSARY	DISPENSARY
SIMIYU	BUSEGA DC	26	5	4	2022	APH	COMMUNITY	N/A
SIMIYU	ITILIMA DC	19	3	2	2022	PPH	COMMUNITY	N/A
SIMIYU	BARIADI DC	16	1	1	2022	PPH	COMMUNITY	N/A
SIMIYU	BUSEGA DC	30	3	1	2022	APH	COMMUNITY	N/A
SIMIYU	MASWA DC	40	8	7	2022	PPH	MASWA DISTRICT HOSPITAL	DISTRICT HOSPITAL
SIMIYU	BARIADI TC	15	1	1	2022	Puerperal sepsis	SIMIYU RRH	REGIONAL REFERRAL HOSPITAL
SIMIYU	ITILIMA DC	38	5	4	2022	Eclampsia	IKINDILO Health Centre	HEALTH CENTER
SIMIYU	BARIADI DC	43	11	11	2022	PPH	MATONGO DISPENSARY	DISPENSARY
SIMIYU	BARIADI DC	38	12	12	2022	Anaethetic complication	SONGAMBELE Health Centre	DISTRICT HOSPITAL
SIMIYU	BARIADI TC	37	7	6	2022	Anaethetic complication	NGULYATI Health Centre	HEALTH CENTER
SIMIYU	BARIADI TC	33	5	4	2022	Abortion complications	SIMIYU RRH	REGIONAL REFERRAL HOSPITAL
SIMIYU	BARIADI TC	27	5	5	2022	PPH	SIMIYU RRH	REGIONAL REFERRAL HOSPITAL
SIMIYU	BARIADI DC	38	6	5	2022	PPH	SONGAMBELE Health Centre	DISTRICT HOSPITAL
SIMIYU	ITILIMA DC	38	9	7	2022	APH	IKINDILO Health Centre	HEALTH CENTER
SIMIYU	MEATU DC	32	3	3	2022	PPH	MEATU DISTRICT HOSPITAL	DISTRICT HOSPITAL
SIMIYU	BARIADI DC	30	7	6	2022	PPH	COMMUNITY	N/A
SIMIYU	MEATU DC	24	4	4	2022	PPH	MEATU DISTRICT HOSPITAL	DISTRICT HOSPITAL
SIMIYU	BARIADI TC	36	11	10	2022	PPH	BARIADI RRH	REGIONAL REFERRAL HOSPITAL
SIMIYU	ITILIMA DC	32	9	8	2022	PPH	NKOMA Health Centre	HEALTH CENTER
SIMIYU	BARIADI DC	26	3	2	2022	PPH	SONGAMBELE Health Centre	DISTRICT HOSPITAL
SIMIYU	BARIADI DC	38	8	7	2022	PPH	NKOLOLO DISP	DISPENSARY
SIMIYU	MASWA DC	42	10	10	2022	PPH	MASWA DISTRICT HOSPITAL	DISTRICT HOSPITAL
SINGIDA	SINGIDA MC	20	1	1	2022	Puerperal sepsis	SINGIDA RRH	REGIONAL REFERRAL HOSPITAL
SINGIDA	SINGIDA MC	21	1	1	2022	Eclampsia	SINGIDA RRH	REGIONAL REFERRAL HOSPITAL
SINGIDA	ITIGI DC	31	4	3	2022	Eclampsia	ST. GASPER HOSPITAL	REGIONAL REFERRAL HOSPITAL
SINGIDA	ITIGI DC	30	4	4	2022	Cardiomyopathy	ST. GASPER HOSPITAL	REGIONAL REFERRAL HOSPITAL
SINGIDA	ITIGI DC	34	7	7	2022	PPH	COMMUNITY	N/A
SINGIDA	IKUNGI DC	35	4	2	2022	PPH	MAKIUNGU HOSPITAL	REGIONAL REFERRAL HOSPITAL
SINGIDA	SINGIDA MC	21	2	1	2022	Eclampsia	SINGIDA RRH	REGIONAL REFERRAL HOSPITAL
SINGIDA	ITIGI DC	30	3	2	2022	Eclampsia	ST. GASPER HOSPITAL	REGIONAL REFERRAL HOSPITAL
SINGIDA	MANYONI DC	34	5	5	2022	Eclampsia	COMMUNITY	N/A
SINGIDA	SINGIDA MC	17	3	3	2022	PPH	SINGIDA RRH	REGIONAL REFERRAL HOSPITAL
SINGIDA	IRAMBA DC	32	9	8	2022	PPH	KIOMBOI DISTRICT HOSPITAL	DISTRICT HOSPITAL
SINGIDA	SINGIDA DC	38	6	5	2022	PPH	COMMUNITY	N/A
SINGIDA	SINGIDA DC	29	5	4	2022	PPH	KINYAGIGI DISPENDARY	DISPENSARY
SINGIDA	ITIGI DC	22	2	2	2022	PPH	ITIGI Health Centre	HEALTH CENTER
SINGIDA	SINGIDA MC	43	8	6	2022	PPH	SOKOINE Health Centre	HEALTH CENTER
SINGIDA	SINGIDA MC	40	5	5	2022	Eclampsia	SINGIDA RRH	REGIONAL REFERRAL HOSPITAL
SINGIDA	SINGIDA MC	31	5	5	2022	PPH	SINGIDA RRH	REGIONAL REFERRAL HOSPITAL
SINGIDA	IKUNGI DC	31	3	2	2022	Anaethetic complication	MAKIUNGU HOSPITAL	REGIONAL REFERRAL HOSPITAL
SINGIDA	IKUNGI DC	34	4	3	2022	PPH	MAKIUNGU HOSPITAL	REGIONAL REFERRAL HOSPITAL
SINGIDA	SINGIDA MC	18	1	1	2022	PPH	SINGIDA RRH	REGIONAL REFERRAL HOSPITAL
SINGIDA	SINGIDA MC	26	4	4	2022	Puerperal sepsis	SINGIDA RRH	REGIONAL REFERRAL HOSPITAL
SINGIDA	MANYONI DC	20	1	2	2022	PPH	MANYONI DISTIRICT HOSPITAL	DISTRICT HOSPITAL
SINGIDA	IKUNGI DC	19	4	2	2022	PPH	SEPUKA Health Centre	HEALTH CENTER
SINGIDA	IKUNGI DC	40	9	9	2022	PPH	MAKIUNGU HOSPITAL	REGIONAL REFERRAL HOSPITAL
SINGIDA	MKALAMA DC	30	4	4	2022	Anaethetic complication	IAMBI HOSPITAL	DISTRICT HOSPITAL
SINGIDA	ITIGI DC	22	4	3	2022	PPH	RUNGWA DISP	DISPENSARY
SINGIDA	SINGIDA MC	30	5	5	2022	Eclampsia	SINGIDA RRH	REGIONAL REFERRAL HOSPITAL
SINGIDA	SINGIDA DC	38	6	5	2022	PPH	ST CAROLOUS HOSPITAL	DISTRICT HOSPITAL
SINGIDA	IKUNGI DC	25	5	4	2022	PPH	MAKIUNGU HOSPITAL	REGIONAL REFERRAL HOSPITAL
SINGIDA	MANYONI DC	37	5	5	2022	Anaethetic complication	MANYONI DISTIRICT HOSPITAL	DISTRICT HOSPITAL
SINGIDA	MANYONI DC	26	5	5	2022	PPH	COMMUNITY	N/A
SINGIDA	IKUNGI DC	35	7	4	2022	PPH	COMMUNITY	N/A
SINGIDA	SINGIDA DC	22	2	2	2022	Eclampsia	ILONGERO HEALTH CENTRE	HEALTH CENTER
SINGIDA	IKUNGI DC	42	9	9	2022	Puerperal sepsis	MAKIUNGU HOSPITAL	REGIONAL REFERRAL HOSPITAL
SINGIDA	MANYONI DC	27	5	5	2022	Eclampsia	COMMUNITY	N/A
SINGIDA	IRAMBA DC	30	6	5	2022	PPH	MGONGO Health Centre	HEALTH CENTER
SINGIDA	SINGIDA MC	28	3	3	2022	Pulmonary Embolism	SINGIDA RRH	REGIONAL REFERRAL HOSPITAL
SINGIDA	SINGIDA MC	24	2	2	2022	Pulmonary Embolism	SINGIDA RRH	REGIONAL REFERRAL HOSPITAL
SINGIDA	IKUNGI DC	35	7	6	2022	APH	COMMUNITY	N/A
SINGIDA	ITIGI DC	18	1	1	2022	Cardiomyopathy	ST. GASPER HOSPITAL	REGIONAL REFERRAL HOSPITAL
SINGIDA	IRAMBA DC	31	6	5	2022	PPH	NDAGO Health Centre	HEALTH CENTER
SINGIDA	IRAMBA DC	30	9	5	2022	Puerperal sepsis	KIOMBOI DISTRICT HOSPITAL	DISTRICT HOSPITAL
SINGIDA	MANYONI DC	34	8	7	2022	PPH	MANYONI DISTIRICT HOSPITAL	DISTRICT HOSPITAL
SINGIDA	MANYONI DC	33	5	6	2022	Eclampsia	KILIMATINDE HOSPITAL	DISTRICT HOSPITAL
SINGIDA	MKALAMA DC	24	3	2	2022	Eclampsia	COMMUNITY	N/A
SINGIDA	IKUNGI DC	36	10	9	2022	Pulmonary Embolism	MAKIUNGU HOSPITAL	REGIONAL REFERRAL HOSPITAL
SINGIDA	IKUNGI DC	37	7	6	2022	PPH	COMMUNITY	N/A
SINGIDA	IKUNGI DC	31	5	2	2022	Eclampsia	MAKIUNGU HOSPITAL	REGIONAL REFERRAL HOSPITAL
SINGIDA	IRAMBA DC	41	6	6	2022	PPH	KIOMBOI DISTRICT HOSPITAL	DISTRICT HOSPITAL
SINGIDA	SINGIDA MC	25	1	1	2022	Eclampsia	SINGIDA RRH	REGIONAL REFERRAL HOSPITAL
SINGIDA	MANYONI DC	25	3	2	2022	Eclampsia	COMMUNITY	N/A
SINGIDA	SINGIDA DC	23	1	1	2022	Severa Anaemia	ST CAROLOUS HOSPITAL	DISTRICT HOSPITAL
TANGA	TANGA CC	31	2	1	2022	PPH	TANGA RRH	REGIONAL REFERRAL HOSPITAL
TANGA	TANGA CC	28	2	1	2022	PPH	Duga Health Centre	HEALTH CENTER
TANGA	TANGA CC	36	4	3	2022	HIV/AIDS	TANGA RRH	REGIONAL REFERRAL HOSPITAL
TANGA	TANGA CC	25	3	2	2022	PPH	TANGA RRH	REGIONAL REFERRAL HOSPITAL
TANGA	TANGA CC	22	2	2	2022	Pulmonary Embolism	Pongwe Health Centre	HEALTH CENTER
TANGA	TANGA CC	20	1	1	2022	Eclampsia	TANGA RRH	REGIONAL REFERRAL HOSPITAL
TANGA	TANGA CC	23	99	4	2022	Puerperal sepsis	TANGA RRH	REGIONAL REFERRAL HOSPITAL
TANGA	TANGA CC	17	1	1	2022	PPH	TANGA RRH	REGIONAL REFERRAL HOSPITAL
TANGA	TANGA CC	21	1	1	2022	Eclampsia	TANGA RRH	REGIONAL REFERRAL HOSPITAL
TANGA	TANGA CC	24	1	1	2022	PPH	TANGA RRH	REGIONAL REFERRAL HOSPITAL
TANGA	TANGA CC	23	2	2	2022	PPH	TANGA RRH	REGIONAL REFERRAL HOSPITAL
TANGA	TANGA CC	37	4	4	2022	Eclampsia	TANGA RRH	REGIONAL REFERRAL HOSPITAL
TANGA	TANGA CC	35	5	4	2022	PPH	TANGA RRH	REGIONAL REFERRAL HOSPITAL
TANGA	TANGA CC	25	3	2	2022	Eclampsia	TANGA RRH	REGIONAL REFERRAL HOSPITAL
TANGA	TANGA CC	27	99	3	2022	Eclampsia	TANGA RRH	REGIONAL REFERRAL HOSPITAL
TANGA	TANGA CC	25	2	2	2022	PPH	TANGA RRH	REGIONAL REFERRAL HOSPITAL
TANGA	TANGA CC	37	4	3	2022	PPH	TANGA RRH	REGIONAL REFERRAL HOSPITAL
TANGA	TANGA CC	30	3	2	2022	PPH	Mikanjuni Health Centre	HEALTH CENTER
TANGA	TANGA CC	27	1	1	2022	Eclampsia	TANGA RRH	REGIONAL REFERRAL HOSPITAL
TANGA	TANGA CC	30	3	1	2022	Eclampsia	TANGA RRH	REGIONAL REFERRAL HOSPITAL
TANGA	PANGANI DC	29	2	1	2022	Pulmonary Embolism	Pangani District Hosp	DISTRICT HOSPITAL
TANGA	PANGANI DC	27	2	2	2022	PPH	Mwera Health Centre	HEALTH CENTER
TANGA	MUHEZA DC	43	4	3	2022	PPH	Muheza DDH	DISTRICT HOSPITAL
TANGA	LUSHOTO	20	1	1	2022	Severa Anaemia	Kangagai Health Centre	HEALTH CENTER
TANGA	KOROGWE DC	30	1	1	2022	Severa Anaemia	Mkumbara Health Centre	HEALTH CENTER
TANGA	KOROGWE DC	49	5	5	2022	PPH	Mombo Health Centre	HEALTH CENTER
TANGA	KOROGWE DC	26	2	2	2022	PPH	Magoma Health Centre	HEALTH CENTER
TANGA	HANDENI DC	39	7	7	2022	PPH	COMMUNITY	N/A
TANGA	HANDENI DC	34	4	4	2022	PPH	Mkata Health Centre	HEALTH CENTER
TANGA	HANDENI DC	24	2	1	2022	PPH	Mkata Health Centre	HEALTH CENTER
TANGA	HANDENI TC	16	1	1	2022	Eclampsia	Handeni District. Hosp	DISTRICT HOSPITAL
TANGA	HANDENI TC	40	6	6	2022	Pulmonary Embolism	Handeni District. Hosp	DISTRICT HOSPITAL
TANGA	KILINDI DC	30	4	4	2022	Eclampsia	Songe Health Centre	HEALTH CENTER
TANGA	BUMBULI DC	28	3	2	2022	PPH	Bumbuli Hospital	DISTRICT HOSPITAL
TANGA	BUMBULI DC	22	2	1	2022	Severa Anaemia	VUGA DISP	DISPENSARY
MTWARA	MTWARA MC	20	1	1	2022	PPH	Ligula RRH	REGIONAL REFERRAL HOSPITAL
MTWARA	MTWARA MC	34	2	2	2022	PPH	Ligula RRH	REGIONAL REFERRAL HOSPITAL
MTWARA	MTWARA MC	32	4	4	2022	Cardiomyopathy	Ligula RRH	REGIONAL REFERRAL HOSPITAL
MTWARA	MTWARA MC	17	1	1	2022	Cardiomyopathy	Ligula RRH	REGIONAL REFERRAL HOSPITAL
MTWARA	MTWARA MC	36	3	3	2022	PPH	Ligula RRH	REGIONAL REFERRAL HOSPITAL
MTWARA	MTWARA MC	39	2	2	2022	PPH	Ligula RRH	REGIONAL REFERRAL HOSPITAL
MTWARA	MTWARA MC	33	3	1	2022	PPH	Ligula RRH	REGIONAL REFERRAL HOSPITAL
MTWARA	TANDAHIMBA DC	32	5	4	2022	PPH	Mahuta Health Centre	HEALTH CENTER
MTWARA	TANDAHIMBA DC	30	5	5	2022	PPH	Mahuta Health Centre	HEALTH CENTER
MTWARA	TANDAHIMBA DC	33	4	3	2022	Eclampsia	Tandahimba DH	DISTRICT HOSPITAL
MTWARA	TANDAHIMBA DC	39	5	4	2022	Eclampsia	COMMUNITY	N/A
MTWARA	MASASI DC	30	3	3	2022	Puerperal sepsis	Ndanda RRH	REGIONAL REFERRAL HOSPITAL
MTWARA	MASASI DC	36	3	2	2022	PPH	Ndanda RRH	REGIONAL REFERRAL HOSPITAL
MTWARA	MASASI DC	21	1	1	2022	PPH	COMMUNITY	N/A
MTWARA	MASASI DC	43	5	5	2022	PPH	Ndanda RRH	REGIONAL REFERRAL HOSPITAL
MTWARA	MASASI DC	45	7	7	2022	Pulmonary Embolism	Ndanda RRH	REGIONAL REFERRAL HOSPITAL
MTWARA	MASASI DC	31	3	2	2022	PPH	Chiwale Health Centre	HEALTH CENTER
MTWARA	MASASI DC	25	3	2	2022	Pulmonary Embolism	Ndanda RRH	REGIONAL REFERRAL HOSPITAL
MTWARA	MASASI TC	41	6	6	2022	PPH	COMMUNITY	N/A
MTWARA	NANYUMBU DC	34	5	5	2022	PPH	Mangaka DH	DISTRICT HOSPITAL
MTWARA	MTWARA MC	25	1	1	2022	PPH	Ligula RRH	REGIONAL REFERRAL HOSPITAL
MTWARA	MTWARA MC	37	4	4	2022	Cardiomyopathy	Likombe Health Centre	HEALTH CENTER
MTWARA	MTWARA MC	31	4	3	2022	PPH	Ligula RRH	REGIONAL REFERRAL HOSPITAL
MTWARA	MTWARA MC	31	3	3	2022	PPH	Ligula RRH	REGIONAL REFERRAL HOSPITAL
MTWARA	MTWARA MC	35	3	3	2022	PPH	Ligula RRH	REGIONAL REFERRAL HOSPITAL
MTWARA	MTWARA MC	36	4	4	2022	PPH	Ligula RRH	REGIONAL REFERRAL HOSPITAL
MTWARA	MTWARA MC	16	1	1	2022	Eclampsia	Ligula RRH	REGIONAL REFERRAL HOSPITAL
MTWARA	MTWARA MC	40	7	7	2022	Eclampsia	Ligula RRH	REGIONAL REFERRAL HOSPITAL
MTWARA	MTWARA MC	24	2	1	2022	PPH	Likombe Health Centre	HEALTH CENTER
MTWARA	MTWARA MC	28	3	3	2022	PPH	Ligula RRH	REGIONAL REFERRAL HOSPITAL
MTWARA	NANYAMBA TC	21	2	1	2022	Eclampsia	Dinyecha Health Centre	HEALTH CENTER
MTWARA	NANYAMBA TC	38	4	3	2022	PPH	Dinyecha Health Centre	HEALTH CENTER
MTWARA	TANDAHIMBA DC	24	2	1	2022	PPH	Mahuta Health Centre	HEALTH CENTER
MTWARA	NEWALA TC	33	4	4	2022	Eclampsia	Newala DH	DISTRICT HOSPITAL
MTWARA	NEWALA DC	18	1	1	2022	Severe Malaria	KITANGARI HEALTH CENTER	HEALTH CENTER
MTWARA	MASASI DC	41	5	4	2022	Cardiomyopathy	Newala DH	DISTRICT HOSPITAL
MTWARA	MASASI DC	35	2	1	2022	Anaethetic complication	Ndanda RRH	REGIONAL REFERRAL HOSPITAL
MTWARA	MASASI DC	36	5	4	2022	PPH	Namajani Disp	DISPENSARY
MTWARA	MASASI DC	31	1	1	2022	Eclampsia	Ndanda RRH	REGIONAL REFERRAL HOSPITAL
MTWARA	MASASI DC	27	2	1	2022	PPH	Nagaga Health Centre	HEALTH CENTER
MTWARA	MASASI TC	42	4	3	2022	Cardiomyopathy	Mkomaindo DH	DISTRICT HOSPITAL
MTWARA	MASASI TC	32	5	4	2022	Puerperal sepsis	Mkomaindo DH	DISTRICT HOSPITAL
MTWARA	MTWARA MC	21	2	2	2022	Puerperal sepsis	Ligula RRH	REGIONAL REFERRAL HOSPITAL
MTWARA	MTWARA MC	30	4	3	2022	PPH	Ligula RRH	REGIONAL REFERRAL HOSPITAL
MTWARA	MTWARA MC	40	7	7	2022	Cardiomyopathy	Ligula RRH	REGIONAL REFERRAL HOSPITAL
MTWARA	MTWARA MC	36	5	4	2022	PPH	Ligula RRH	REGIONAL REFERRAL HOSPITAL
MTWARA	TANDAHIMBA DC	26	3	2	2022	Eclampsia	Tandahimba DH	DISTRICT HOSPITAL
MTWARA	TANDAHIMBA DC	40	6	5	2022	PPH	Newala DH	DISTRICT HOSPITAL
MTWARA	NEWALA TC	36	4	1	2022	PPH	Newala DH	DISTRICT HOSPITAL
MTWARA	NEWALA TC	39	4	4	2022	PPH	KITANGARI HEALTH CENTER	HEALTH CENTER
MTWARA	MASASI DC	23	1	1	2022	Severa Anaemia	Ndanda RRH	REGIONAL REFERRAL HOSPITAL
MTWARA	MASASI DC	35	4	4	2022	PPH	Ndanda RRH	REGIONAL REFERRAL HOSPITAL
MTWARA	MASASI DC	42	4	4	2022	PPH	Ndanda RRH	REGIONAL REFERRAL HOSPITAL
MTWARA	MASASI DC	26	2	2	2022	HIV/AIDS	Ndanda RRH	REGIONAL REFERRAL HOSPITAL
MTWARA	MASASI DC	38	5	4	2022	Eclampsia	Namajani Disp	DISPENSARY
MTWARA	MASASI DC	29	3	2	2022	Anaethetic complication	Mbonde Health Centre	HEALTH CENTER
MTWARA	MASASI TC	27	2	1	2022	PPH	Michiga Health Centre	HEALTH CENTER
MTWARA	MTWARA MC	21	2	2	2022	PPH	COMMUNITY	N/A
MTWARA	MTWARA MC	21	2	1	2022	Severe Malaria	Mtwara Zonal RH	ZONAL REFERRAL HOSPITAL
MTWARA	MTWARA MC	28	2	2	2022	Severe Malaria	Mtwara Zonal RH	ZONAL REFERRAL HOSPITAL
MTWARA	MTWARA MC	37	4	2	2022	PPH	Ligula RRH	REGIONAL REFERRAL HOSPITAL
MTWARA	MTWARA MC	42	4	4	2022	Eclampsia	Ligula RRH	REGIONAL REFERRAL HOSPITAL
MTWARA	MTWARA DC	25	1	1	2022	Eclampsia	MAHURUNGA Health Centre	HEALTH CENTER
MTWARA	MTWARA DC	19	1	1	2022	PPH	Kitere Health Centre	HEALTH CENTER
MTWARA	NANYAMBA TC	23	3	3	2022	Severa Anaemia	Dinyecha Health Centre	HEALTH CENTER
MTWARA	TANDAHIMBA DC	26	3	3	2022	PPH	Tandahimba DH	DISTRICT HOSPITAL
MTWARA	NEWALA TC	37	4	3	2022	PPH	Newala DH	DISTRICT HOSPITAL
MTWARA	NEWALA DC	22	2	1	2022	HIV/AIDS	KITANGARI HEALTH CENTER	HEALTH CENTER
MTWARA	NEWALA DC	18	1	1	2022	Severa Anaemia	KITANGARI HEALTH CENTER	HEALTH CENTER
MTWARA	NEWALA DC	19	2	1	2022	PPH	Chiwale Health Centre	HEALTH CENTER
MTWARA	MASASI DC	20	1	1	2022	Puerperal sepsis	Nagaga Health Centre	HEALTH CENTER
MTWARA	MASASI DC	28	3	1	2022	Eclampsia	Ndanda RRH	REGIONAL REFERRAL HOSPITAL
MTWARA	MASASI DC	20	1	1	2022	Eclampsia	Ndanda RRH	REGIONAL REFERRAL HOSPITAL
MTWARA	MASASI DC	32	4	4	2022	Pulmonary Embolism	Ndanda RRH	REGIONAL REFERRAL HOSPITAL
MTWARA	MASASI DC	28	3	3	2022	Cardiomyopathy	Ndanda RRH	REGIONAL REFERRAL HOSPITAL
MTWARA	MASASI DC	32	3	3	2022	PPH	Ndanda RRH	REGIONAL REFERRAL HOSPITAL
MTWARA	MASASI DC	37	3	2	2022	Eclampsia	Mkomaindo DH	DISTRICT HOSPITAL
MTWARA	MASASI TC	18	1	1	2022	PPH	Mbonde Health Centre	HEALTH CENTRE
MTWARA	MASASI TC	37	3	3	2022	PPH	Mkomaindo DH	DISTRICT HOSPITAL
MTWARA	MASASI TC	27	3	3	2022	PPH	COMMUNITY	N/A
MTWARA	MASASI TC	36	5	3	2022	PPH	Mkomaindo DH	DISTRICT HOSPITAL
MTWARA	MASASI TC	33	4	4	2022	PPH	Michiga Health Centre	HEALTH CENTER
MTWARA	NANYUMBU DC	36	6	5	2022	PPH	Mtambaswala Health Centre	HEALTH CENTER
SONGWE	MBOZI DC	28	3	3	2022	PPH	SONGWE RRH	REGIONAL REFERRAL HOSPITAL
SONGWE	MOMBA DC	23	3	2	2022	PPH	CHITETE DISPENSARY	DISPENSARY
SONGWE	ILEJE DC	25	2	1	2022	PPH	ITUMBA DISTRICT HOSPITAL	DISTRICT HOSPITAL
SONGWE	MOMBA DC	29	5	4	2022	Pulmonary Embolism	KAMSAMBA HEALTH CENTER	HEALTH CENTER
SONGWE	MBOZI DC	33	3	3	2022	HIV/AIDS	SONGWE RRH	REGIONAL REFERRAL HOSPITAL
SONGWE	ILEJE DC	20	1	1	2022	Eclampsia	COMMUNITY	N/A
SONGWE	MBOZI DC	18	1	1	2022	PPH	SONGWE RRH	REGIONAL REFERRAL HOSPITAL
SONGWE	MBOZI DC	20	1	1	2022	Pulmonary Embolism	SONGWE RRH	REGIONAL REFERRAL HOSPITAL
SONGWE	MBOZI DC	31	3	2	2022	Eclampsia	COMMUNITY	N/A
SONGWE	SONGWE DC	28	2	1	2022	PPH	MWAMBANI HOSPITAL	DISTRICT HOSPITAL
SONGWE	SONGWE DC	30	7	4	2022	PPH	MWAMBANI HOSPITAL	DISTRICT HOSPITAL
SONGWE	MBOZI DC	38	4	4	2022	PPH	COMMUNITY	N/A
SONGWE	MBOZI DC	99	3	2	2022	Eclampsia	SONGWE RRH	REGIONAL REFERRAL HOSPITAL
SONGWE	MBOZI DC	30	2	2	2022	PPH	MLOWO RC DISPENSARY	DISPENSARY
SONGWE	MBOZI DC	29	2	2	2022	PPH	MBOZI DH	DISTRICT HOSP
SONGWE	TUNDUMA TC	39	3	3	2022	PPH	TUNDUMA Health CentreENTRE	HEALTH CENTER
SONGWE	MBOZI DC	40	8	7	2022	APH	SONGWE RRH	REGIONAL REFERRAL HOSPITAL
SONGWE	TUNDUMA TC	29	3	2	2022	PPH	TUNDUMA Health CentreENTRE	HEALTH CENTER
SONGWE	MBOZI DC	32	2	2	2022	PPH	SONGWE RRH	REGIONAL REFERRAL HOSPITAL
SONGWE	MBOZI DC	25	5	5	2022	PPH	SONGWE RRH	REGIONAL REFERRAL HOSPITAL
SONGWE	ILEJE DC	22	1	1	2022	PPH	COMMUNITY	N/A
SONGWE	SONGWE DC	40	5	5	2022	PPH	MBUYUNI Health Centre	HEALTH CENTER
SONGWE	TUNDUMA TC	34	4	4	2022	Severa Anaemia	TUNDUMA Health CentreENTRE	HEALTH CENTER
SONGWE	MBOZI DC	20	1	1	2022	Pulmonary Embolism	SONGWE RRH	REGIONAL REFERRAL HOSPITAL
SONGWE	SONGWE DC	29	4	3	2022	PPH	MBUYUNI Health Centre	HEALTH CENTER
SONGWE	MBOZI DC	27	99	99	2022	Severa Anaemia	VWAWA DH	DISTRICT HOSPITAL
SONGWE	MBOZI DC	40	3	3	2022	APH	SONGWE RRH	REGIONAL REFERRAL HOSPITAL
SONGWE	MBOZI DC	28	1	1	2022	PPH	VWAWA DH	DISTRICT HOSPITAL
SONGWE	TUNDUMA TC	28	3	3	2022	PPH	MORAVIAN Health CentreENTRE	HEALTH CENTER
SONGWE	MBOZI DC	25	2	2	2022	Puerperal sepsis	SONGWE RRH	REGIONAL REFERRAL HOSPITAL
SONGWE	ILEJE DC	36	7	7	2022	PPH	ITUMBA DISTRICT HOSPITAL	DISTRICT HOSPITAL
SONGWE	TUNDUMA TC	29	2	1	2022	PPH	TUNDUMA Health CentreENTRE	HEALTH CENTER
SONGWE	MBOZI DC	26	2	2	2022	Anaethetic complication	SONGWE RRH	REGIONAL REFERRAL HOSPITAL
SONGWE	MBOZI DC	29	3	2	2022	PPH	VWAWA DH	DISTRICT HOSPITAL
SONGWE	SONGWE DC	30	3	3	2022	PPH	MWAMBANI HOSPITAL	DISTRICT HOSPITAL
SONGWE	SONGWE DC	40	99	99	2022	PPH	MWAMBANI HOSPITAL	DISTRICT HOSPITAL
SONGWE	MBOZI DC	25	3	2	2022	PPH	ISANDULA B DISPENSARY	DISPENSARY
SONGWE	MBOZI DC	26	3	3	2022	PPH	MBOZI DH	DISTRICT HOSP
MTWARA	MTWARA DC	19	1	1	2022	PPH	Kitere Health Centre	HEALTH CENTER

## Sheet: 2023 MD NOTIFICATION
region	district2	AGE	GRAVIDA	PARITY	YEAR	CAUSEOFDEATH	PLACEOFDEATH	LEVEL
Arusha	MERU DC	99	5	5	2023	PPH - HOME DELIVERY	COMMUNITY	N/A
Arusha	ARUSHA CC	21	2	2	2023	Eclampsia/Hypoglcaemia	MOUNT MERU RRH	REGIONAL REFERRAL HOSPITAL
Arusha	ARUSHA CC	27	5	5	2023	ECLAMPSIA/ANAEMIA	MOUNT MERU RRH	REGIONAL REFERRAL HOSPITAL
Arusha	ARUSHA CC	22	1	1	2023	ECLAMPSIA WITH HELLP SYNDROME	MOUNT MERU RRH	REGIONAL REFERRAL HOSPITAL
Arusha	KARATU DC	36	5	5	2023	Ruptured utrerus	Karatu HC	HEALTH CENTER
Arusha	NGORONGORO	24	2	2	2023	PERITONITIS/ANAEMIA	ALAILELAI DISP	DISPENSARY
Arusha	NGORONGORO	16	1	0	2023	ECLAMPSIA	WASSO HOSPITAL	DISTRICT HOSPITAL
Arusha	ARUSHA CC	19	1	1	2023	Anaesthetic Complications	Levolosi HC	HEALTH CENTER
Arusha	MERU DC	31	3	2	2023	DIC sec. to Haemorrhage	Meru District Hospital	DISTRICT HOSPITAL
Arusha	ARUSHA CC	23	4	3	2023	ECLAMPSIA	MOUNT MERU RRH	REGIONAL REFERRAL HOSPITAL
Arusha	ARUSHA CC	26	3	3	2023	SEVERE ANAEMIA	St. Elizabeth Hospital	DISTRICT HOSPITAL
Arusha	MERU DC	28	4	3	2023	Internal Haemorrhage	Meru District Hospital	DISTRICT HOSPITAL
Arusha	ARUSHA CC	39	3	2	2023	HAEMORRHAGIC -ECLAMPTIC STROKE	MOUNT MERU RRH	REGIONAL REFERRAL HOSPITAL
Arusha	ARUSHA CC	31	4	4	2023	APH/ANAEMIA	MOUNT MERU RRH	REGIONAL REFERRAL HOSPITAL
Arusha	ARUSHA CC	24	2	1	2023	Haemorrhagic Stroke-HELLP SYNDROME	MOUNT MERU RRH	REGIONAL REFERRAL HOSPITAL
Arusha	ARUSHA CC	41	5	4	2023	PULMONARY EMBOLISM	MOUNT MERU RRH	REGIONAL REFERRAL HOSPITAL
Arusha	NGORONGORO	22	1	1	2023	R/UTERUS/ANAEMIA/S. SHOCK	WASSO HOSPITAL	DISTRICT HOSPITAL
Arusha	ARUSHA CC	32	3	1	2023	PULMONARY OEDEMA	MOUNT MERU RRH	REGIONAL REFERRAL HOSPITAL
Arusha	ARUSHA CC	21	1	1	2023	Peripartum Cardiomyopathy	MOUNT MERU RRH	REGIONAL REFERRAL HOSPITAL
Arusha	ARUSHA CC	22	1	1	2023	PULMONARY EMBOLISM	MOUNT MERU RRH	REGIONAL REFERRAL HOSPITAL
Arusha	NGORONGORO	19	1	1	2023	P/Oedema sec. to Pre eclampsia	Enduleni Hospital	DISTRICT HOSPITAL
Arusha	ARUSHA CC	21	1	1	2023	PPH(Home delivery)	MOUNT MERU RRH	REGIONAL REFERRAL HOSPITAL
Arusha	ARUSHA CC	24	2	1	2023	ECLAMPSIA	NGARENARO HC	HEALTH CENTER
Arusha	ARUSHA CC	37	4	4	2023	ANAESTHETIC COMPLICATIONS	DARAJA II	HEALTH CENTER
Arusha	ARUSHA CC	29	4	2	2023	PULMONARY ODEMA	MOUNT MERU RRH	REGIONAL REFERRAL HOSPITAL
Arusha	ARUSHA CC	25	4	4	2023	PULMONARY EMBOLISM	MOUNT MERU RRH	REGIONAL REFERRAL HOSPITAL
Arusha	ARUSHA CC	25	2	1	2023	ECLAMPSIA	MOUNT MERU RRH	REGIONAL REFERRAL HOSPITAL
Arusha	ARUSHA CC	26	4	4	2023	ANAEMIA	MOUNT MERU RRH	REGIONAL REFERRAL HOSPITAL
Arusha	MONDULI DC	31	4	4	2023	PPH	MAKUYUNI HC	HEALTH CENTER
Arusha	ARUSHA CC	21	2	2	2023	Severe Anaemia	MOUNT MERU RRH	REGIONAL REFERRAL HOSPITAL
Arusha	ARUSHA CC	22	1	1	2023	AKI/SEPSI/PPH	MOUNT MERU RRH	REGIONAL REFERRAL HOSPITAL
Arusha	ARUSHA CC	38	4	4	2023	PPH	MOUNT MERU RRH	REGIONAL REFERRAL HOSPITAL
Arusha	ARUSHA CC	35	4	4	2023	HEART PROBLEM	MOUNT MERU RRH	REGIONAL REFERRAL HOSPITAL
Arusha	MONDULI DC	30	4	4	2023	PPH-HOME DELIVERY	COMMUNITY	N/A
Arusha	MONDULI DC	29	3	2	2023	PULMONARY OEDEMA SEC TO ECLAMPSIA	Monduli District Hospital	DISTRICT HOSPITAL
Arusha	ARUSHA DC	29	3	3	2023	Anaesthetic complications	SELIAN HOSPITAL	REGIONAL REFERRAL HOSPITAL
Arusha	ARUSHA CC	34	1	1	2023	PPH	MOUNT MERU RRH	REGIONAL REFERRAL HOSPITAL
Arusha	ARUSHA CC	36	1	1	2023	CVA SEC TO ECLAMPSIA & ANAEMIA	MOUNT MERU RRH	REGIONAL REFERRAL HOSPITAL
Arusha	ARUSHA CC	37	8	7	2023	GDM/PNEUMONIA	St. Elizabeth Hospital	DISTRICT HOSPITAL
Arusha	ARUSHA CC	32	3	1	2023	PPH	MOUNT MERU RRH	REGIONAL REFERRAL HOSPITAL
Dar es salaam	DAR CC	32	99	1	2023	IRREVESIBLE SHOCK	MNH UPANGA	NATIONAL HOSPITAL
Dar es salaam	DAR CC	19	2	1	2023	MULTORGAN DYSFUCTION SYNDROME ,MIXED ACIDOSIS	MNH UPANGA	NATIONAL HOSPITAL
Dar es salaam	DAR CC	24	99	1	2023	CARDIOGENIC SHOCK SECONDARY TO ACUTE DECOMPASATED HEART FAILURE, NEW YORK ASSOCCIATION CLASS IV,PERIPARTUMCARDIOMYOPATHY AND RT HAEMOTHORAX	MNH UPANGA	NATIONAL HOSPITAL
Dar es salaam	UBUNGO MC	26	1	1	2023	SEPTIC SHOCK, SEVERE ANAEMIA, AKI	MNH-MLOGANZILA	NATIONAL HOSPITAL
Dar es salaam	UBUNGO MC	29	99	99	2023	PRE-ECLAMPSIA WITH SEVERE FEATURES, IMPENDING RESPIRATORY FAILURE SEC TO PULMONARY EDEMA R/O PULMONARY EMBOLISM	MNH-MLOGANZILA	NATIONAL HOSPITAL
Dar es salaam	DAR CC	37	4	3	2023	MULTIPLE ORGAN FAILURE SEC SEPTIC SHOCK	MNH UPANGA	NATIONAL HOSPITAL
Dar es salaam	KIGAMBONI MC	33	2	2	2023	HYPOVALEMIC SGOCK SECONDARY PPH	KIGAMBONI DISTRICT HOSPITAL	DISTRICT HOSPITAL
Dar es salaam	DAR CC	38	8	7	2023	HYPOVOLEMIC SHOCK	MNH UPANGA	NATIONAL HOSPITAL
Dar es salaam	KINONDONI MC	28	3	2	2023	ECLAMPSIA-CARDIAC ARREST	MWANANYAMALA RRH	REGIONAL REFERRAL HOSPITAL
Dar es salaam	DAR CC	39	5	4	2023	HAEMORRGIC SHOCK	AMANA RRH	REGIONAL REFERRAL HOSPITAL
Dar es salaam	DAR CC	27	4	3	2023	ECLAMPSIA WITH HELP SYNDROME,AKI METABOLIC ACIDOSIS	MNH UPANGA	NATIONAL HOSPITAL
Dar es salaam	UBUNGO MC	33	2	1	2023	PTB IN PREGNANCY, ATYPICAL PNEUMONIA, HYPOALBUMNEMIA, ANAEMIA IN PREGNANCY, ACUTE FATTY LIVER	MNH-MLOGANZILA	NATIONAL HOSPITAL
Dar es salaam	DAR CC	29	3	2	2023	SEPTIC SHOCK,MULTIPLE OGARN FAILURE	MNH UPANGA	NATIONAL HOSPITAL
Dar es salaam	DAR CC	23	2	1	2023	METABOLIC ACIDOSIS	MNH UPANGA	NATIONAL HOSPITAL
Dar es salaam	DAR CC	32	2	1	2023	MULTIPLE ORGAN FAILURE SEVERE METABOLIC ACIDOSIS, AKI,SHOCK	MNH UPANGA	NATIONAL HOSPITAL
Dar es salaam	DAR CC	21	1	0	2023	SEPTIC SHOCK DUE TO SEPSIS MENINGO ENCEPHALITIS DUE TO VIRAL INFECTION AND ELECTROLYTE IMBALANCES	MNH UPANGA	NATIONAL HOSPITAL
Dar es salaam	TEMEKE MC	39	4	3	2023	HYPOVOLEMIC SHOCK	TEMEKE RRH	REGIONAL REFERRAL HOSPITAL
Dar es salaam	DAR CC	35	99	99	2023	IRREVESIBLE HYPOVOLEMIC SHOCK SECONDARY TO PPH	MNH UPANGA	NATIONAL HOSPITAL
Dar es salaam	DAR CC	21	1	1	2023	LUNG MALIGNANCY, PTB, AND ARDS	MNH UPANGA	NATIONAL HOSPITAL
Dar es salaam	DAR CC	19	1	0	2023	HAEMORRHAGIC STROKE AUTONOMIC BRAIN DYSFUNCTION	MNH UPANGA	NATIONAL HOSPITAL
Dar es salaam	DAR CC	38	5	4	2023	SEVERE ANAEMIA SEC TO APH	MNH UPANGA	NATIONAL HOSPITAL
Dar es salaam	DAR CC	25	1	0	2023	HYPOVOLEMIC SECONDARY TO BLEEDING, UGI BLEEDING SECONDARY TO OESOPHAGEAL VARICES, SCD WITH HEMOLYTIC CRISIS, SEPSIS	MNH UPANGA	NATIONAL HOSPITAL
Dar es salaam	DAR CC	31	3	2	2023	SEPTIC SHOCK SEC. PUPERAL SEPSIS	MNH UPANGA	NATIONAL HOSPITAL
Dar es salaam	TEMEKE MC	20	1	1	2023	SEPTIC SHOCK	MBAGALA RANGI TATU HOSPITAL	DISTRICT HOSPITAL
Dar es salaam	DAR CC	21	2	1	2023	MULT ORGAN DYSFUCTION AND METABOLIC	MNH UPANGA	NATIONAL HOSPITAL
Dar es salaam	DAR CC	40	4	3	2023	SEPTIC SHOCK AND PERITONITIS	MNH UPANGA	NATIONAL HOSPITAL
Dar es salaam	UBUNGO MC	27	3	2	2023	SEVERE SEPSIS SEC SEPTIC ABORTION WITH SEPTIC SHOCK, SEVERE ANAEMIA NOT IN FAILURE	MNH-MLOGANZILA	NATIONAL HOSPITAL
Dar es salaam	KIGAMBONI MC	26	3	3	2023	HYPOVOLEMIC SHOCK	KIGAMBONI DISTRICT HOSPITAL	DISTRICT HOSPITAL
Dar es salaam	DAR CC	29	3	2	2023	AIR WAY OBSTRUCTION DURING AND POST LAPARATOMY	AMANA RRH	REGIONAL REFERRAL HOSPITAL
Dar es salaam	UBUNGO MC	32	3	3	2023	POST C/S SEC PREVIOUS SCAR, HELLP SYNDROME, POST PARTUM ECLAMPSIA, POST CARDIAC ARREST	MNH-MLOGANZILA	NATIONAL HOSPITAL
Dar es salaam	DAR CC	38	4	2	2023	HAEMORHAGIC HYPOVOLEMIC SHOCK	AMANA RRH	REGIONAL REFERRAL HOSPITAL
Dar es salaam	DAR CC	23	2	1	2023	ACUTAE METABOLIC ACIDOSIS	MNH UPANGA	NATIONAL HOSPITAL
Dar es salaam	DAR CC	30	2	1	2023	SEPTIC SHOCK, LUNG METASTASIS	MNH UPANGA	NATIONAL HOSPITAL
Dar es salaam	DAR CC	29	5	3	2023	IRREVISIBLE SEPTIC SHOCK , ELETROLYTE IMBALANCE	MNH UPANGA	NATIONAL HOSPITAL
Dar es salaam	DAR CC	22	2	1	2023	RESPIRATORY FAILURE,PTB,PCP	MNH UPANGA	NATIONAL HOSPITAL
Dar es salaam	DAR CC	23	2	1	2023	Brain Hypoxia	MNH UPANGA	NATIONAL HOSPITAL
Dar es salaam	DAR CC	41	6	5	2023	MULTI ORGAN FAILURE SEC IRREVESIBLE SEPTIC SHOCK METABOLIC ACIDOSIS ,AKI SEC TO HAEMORRHAGE	MNH UPANGA	NATIONAL HOSPITAL
Dar es salaam	UBUNGO MC	20	99	99	2023	ELOCTROLYTE IMBALANCE, HYPOXIA, SHOCK, SEVERE ANAEMIA, POST CARDIAC ARREST, POST PARTUM PSYCHOSIS	MNH-MLOGANZILA	NATIONAL HOSPITAL
Dar es salaam	DAR CC	42	6	5	2023	MIXED ACIDOSIS [METABOLIC AND RESPIRATORY}	MNH UPANGA	NATIONAL HOSPITAL
Dar es salaam	KINONDONI MC	20	1	0	2023	CARDIOPULMONARY ARREST DUE TO HIGH SPINAL	BUNJU HC	HEALTH CENTER
Dar es salaam	TEMEKE MC	36	4	4	2023	CHRONIC OBSTRUCTED PALMONARY DISEASE (COPD)	YOMBOVITUKA HC	HEALTH CENTER
Dar es salaam	DAR CC	34	5	4	2023	IRREVISIBLE SEPTIC SHOCK MULTORGAN DYSFUNCTION ,PUPERAL SEPSIS	MNH UPANGA	NATIONAL HOSPITAL
Dar es salaam	UBUNGO MC	25	1	1	2023	AKI, HYPOVOLEMIC SHOCK, PPH	MNH-MLOGANZILA	NATIONAL HOSPITAL
Dar es salaam	DAR CC	36	99	4	2023	IRREVESIBLE SHOCK	MNH UPANGA	NATIONAL HOSPITAL
Dar es salaam	DAR CC	27	2	1	2023	SEVERE PULMONARY OEDEMA SECONDARY TOCKD WITH END STAGE RENAL DISEASE	MNH UPANGA	NATIONAL HOSPITAL
Dar es salaam	UBUNGO MC	20	1	1	2023	ARDS SEC TO MTB, TB MENINGITIS, MODERATE ANAEMIA NOT IN FAILURE, STEROIDS INDUCED HYPERGLYCEMIA	MNH-MLOGANZILA	NATIONAL HOSPITAL
Dar es salaam	DAR CC	35	3	2	2023	SEPTIC SHOCK	MNH UPANGA	NATIONAL HOSPITAL
Dar es salaam	DAR CC	28	3	2	2023	PPH,AKI WITH ELECTROLYTE INBALANCE	MNH UPANGA	NATIONAL HOSPITAL
Dar es salaam	TEMEKE MC	20	1	1	2023	SEPTIC SHOCK	MBAGALA RANGI TATU HOSPITAL	DISTRICT HOSPITAL
Dar es salaam	DAR CC	24	3	2	2023	SEPTIC SHOCK SEC TO SEPTICEMIA, DIC, AKI	MNH UPANGA	NATIONAL HOSPITAL
Dar es salaam	DAR CC	31	2	1	2023	PRE ECLAMPSIA WITH SEVERE FEATURES AND HEPATIC RUPTURE	AMANA RRH	REGIONAL REFERRAL HOSPITAL
Dar es salaam	DAR CC	37	5	4	2023	IRREVERSIBLE HYPOVOLEMIC SHOCK DUE TO APH SEC TO RUPTURED UTERUS	CARDINAL RUGAMBWA HOSPITAL	REGIONAL REFERRAL HOSPITAL
Dar es salaam	UBUNGO MC	42	7	7	2023	PPH, HYPOVOLEMIC SHOCK, AKI, HIE, DIC	MNH-MLOGANZILA	NATIONAL HOSPITAL
Dar es salaam	DAR CC	22	99	99	2023	Irreversible Shock Sec to PPH, DIC	MNH UPANGA	NATIONAL HOSPITAL
Dar es salaam	UBUNGO MC	32	4	3	2023	POST LAPARATOMY + TAH, HYPOVOLEMIC SHOCK SEC TO PPH, AKI, BRAIN STEM DEATH	MNH-MLOGANZILA	NATIONAL HOSPITAL
Dar es salaam	DAR CC	23	2	0	2023	MULTI ORGAN FAILURE SEC. TOMETABOLIC ACIDOSIS	MNH UPANGA	NATIONAL HOSPITAL
Dar es salaam	DAR CC	23	3	2	2023	SHOCK SEC SPINAL INJECTION OF TRAXANEMIC ACID	MNH UPANGA	NATIONAL HOSPITAL
Dar es salaam	KIGAMBONI MC	32	5	5	2023	HYPOVOLEMIC SHOCK DUE TO PPH	KIBADA HC	HEALTH CENTER
Dar es salaam	TEMEKE MC	24	3	2	2023	CARDIAC FAILURE SECONDARY TO SEVERE ANAEMIA	MBAGALA RANGI TATU HOSPITAL	DISTRICT HOSPITAL
Dar es salaam	DAR CC	36	7	6	2023	HAEMORRHAGIC SHOCK SEC TO SEVERE INTERNAL BLEEDING	MNH UPANGA	NATIONAL HOSPITAL
Dar es salaam	DAR CC	23	3	2	2023	SEPTIC SHOCK, CONVENOUS SINUS THROMBOSIS	MNH UPANGA	NATIONAL HOSPITAL
Dar es salaam	DAR CC	43	6	5	2023	Multi Organs Failure due to Septicemia	MNH UPANGA	NATIONAL HOSPITAL
Dar es salaam	DAR CC	31	2	1	2023	ECLAMPSIA	AMANA RRH	REGIONAL REFERRAL HOSPITAL
Dar es salaam	DAR CC	32	5	4	2023	MATERNAL SEPSIS	MNH UPANGA	NATIONAL HOSPITAL
Dar es salaam	KINONDONI MC	23	2	0	2023	PULMONARY EMBOLISM	MWANANYAMALA RRH	REGIONAL REFERRAL HOSPITAL
Dar es salaam	DAR CC	31	3	2	2023	IRREVESIBLE HYPOVOLEMIC SHOCK SECONDARY TO SEPTICAEMIA	MNH UPANGA	NATIONAL HOSPITAL
Dar es salaam	DAR CC	37	3	2	2023	SEPTIC SHOCK SEC SEVERE METABOLIC ACIDISIS	MNH UPANGA	NATIONAL HOSPITAL
Dar es salaam	DAR CC	45	1	2	2023	BRAINSTEM DYSFUNCION SEC TO ISCHAEMIC STROKE	MNH UPANGA	NATIONAL HOSPITAL
Dar es salaam	TEMEKE MC	35	5	4	2023	ASPHYXIA DUE TO ASPIRATION OF GASTRIC CONTENT.	YOMBOVITUKA HC	HEALTH CENTER
Dar es salaam	DAR CC	38	5	4	2023	SEVERE HIE,RESPIRATORY TB	MNH UPANGA	NATIONAL HOSPITAL
Dar es salaam	TEMEKE MC	30	4	4	2023	HYPOVALEMIC SHOCK SEC TO PPH	TEMEKE RRH	REGIONAL REFERRAL HOSPITAL
Dar es salaam	KIGAMBONI MC	29	2	2	2023	HAEMMORRAGIC SHOCK	VIJIBWENI HOSP	DISTRICT HOSPITAL
Dar es salaam	DAR CC	30	4	3	2023	IRREVESIBLE SHOCK, DIC	MNH UPANGA	NATIONAL HOSPITAL
Dar es salaam	DAR CC	26	2	1	2023	SEVERE ANAEMIA SECONDARY TO SICKLE CELL, MULTI ORGANS FAILURE HAEMOLYTIC CRISIS	MNH UPANGA	NATIONAL HOSPITAL
Dar es salaam	UBUNGO MC	35	3	3	2023	INTERNAL HAEMORRHAGE SEC TO PPH	BOCHI HOSPITAL	REGIONAL REFERRAL HOSPITAL
Dar es salaam	DAR CC	43	3	1	2023	SEPTIC SHOCK AND ANAEMIA	MNH UPANGA	NATIONAL HOSPITAL
Dar es salaam	UBUNGO MC	42	3	3	2023	POST C/S, SEVERE ANAEMIA NOT IN FAILURE, COMBINED SHOCK, HYPERKALEMIA	MNH-MLOGANZILA	NATIONAL HOSPITAL
Dar es salaam	DAR CC	30	2	1	2023	CRYPTOCOCCAL MENINGITIS AND PCP	AMANA RRH	REGIONAL REFERRAL HOSPITAL
Dar es salaam	TEMEKE MC	35	5	4	2023	? PULMONALY EMBOLISM	KILWA ROAD POLICE	DISTRICT HOSPITAL
Dar es salaam	KIGAMBONI MC	27	5	4	2023	SEVERE ANAEMIA POSTPARTUM CARDIOMYOPATH	KIGAMBONI DISTRICT HOSPITAL	DISTRICT HOSPITAL
Dar es salaam	DAR CC	35	5	4	2023	DIC,PPH,IRREVERSIBLE SHOCK,MULTORGAN FAILURE	MNH UPANGA	NATIONAL HOSPITAL
Dar es salaam	DAR CC	26	2	1	2023	SEPTIC SHOCK SEC PUEPERAL SEPSIS,PRE ECLAMPSIA WITH HELP SYNDROME	MNH UPANGA	NATIONAL HOSPITAL
Dar es salaam	DAR CC	36	4	3	2023	AKI, ON CKD WITH PULMONARY EDEMA,PRE ECLAMPSIA WITH SEVERE FEATURES ,POST PARTUM HAEMORRHAGE	MNH UPANGA	NATIONAL HOSPITAL
Dar es salaam	UBUNGO MC	22	1	0	2023	DIC SECONDARY TO PPH TRAUMA	SINZA HOSPITAL	DISTRICT HOSPITAL
Dar es salaam	DAR CC	31	5	4	2023	ADVANCED HIV AIDS STAGE IV, SEVERE ANAEMIA, CRYPTOCOCAL MENINGITIS	MNH UPANGA	NATIONAL HOSPITAL
Dar es salaam	DAR CC	20	2	1	2023	ECLAMPSIA WITH SEVERE INTRANIAL HA	MNH UPANGA	NATIONAL HOSPITAL
Dar es salaam	DAR CC	29	3	2	2023	DIC,ACUTE FATTY LIVER, PRE ECLAMPSIA AND HELLP SYNDROME	MNH UPANGA	NATIONAL HOSPITAL
Dar es salaam	UBUNGO MC	22	99	1	2023	PULMONARY EMBOLISM, PNEUMONIA, POST DELIVERY	MNH-MLOGANZILA	NATIONAL HOSPITAL
Dar es salaam	DAR CC	26	2	1	2023	SEPTIC SHOCK SEC PUEPERAL SEPSIS,PRE ECLAMPSIA WITH HELP SYNDROME	MNH UPANGA	NATIONAL HOSPITAL
Dar es salaam	TEMEKE MC	27	1	1	2023	TOTAL SPINE WITH HYPOTENSION	TEMEKE RRH	REGIONAL REFERRAL HOSPITAL
Dar es salaam	DAR CC	21	4	3	2023	SEPTIC SHOCK SECONDARY TO APLASTIC ANAEMIA AND SEVERE PACYTOPENIA	MNH UPANGA	NATIONAL HOSPITAL
Dar es salaam	DAR CC	18	2	1	2023	HYPOVOLAEMC SHOCK AND SEVERE ANAEMIA	MNH UPANGA	NATIONAL HOSPITAL
Dar es salaam	KINONDONI MC	40	5	5	2023	HAEMORRHAGIC SHOCK POST CARDIAC ARREST WITH AKI, LIVER DISFUCTION, DIC	SAIFEE HOSP	REGIONAL REFERRAL HOSPITAL
Dar es salaam	UBUNGO MC	32	99	99	2023	SEVERE PRE-ECLAMPSIA, WITH HELLP SYNDROME, AKI, ELECTROLYTES IMBALANCE, SEVERE ANAEMIA IN FAILURE, SEVERE THROMBOCYTOPENIA, PULMONARY EDEMA, SEPTIC SHOCK	MNH-MLOGANZILA	NATIONAL HOSPITAL
Dar es salaam	DAR CC	40	7	6	2023	PULMONARY EMBOLISM	AMANA RRH	REGIONAL REFERRAL HOSPITAL
Dar es salaam	DAR CC	18	2	1	2023	METABOLIC ACIDOSIS	MNH UPANGA	NATIONAL HOSPITAL
Dar es salaam	UBUNGO MC	33	3	3	2023	ANAEMIA, ELECTROLYTES IMBALANCE, SEPSIS SEC PERITONITIS SEC IOTRAGENIC ILEAL PERFORATION	MNH-MLOGANZILA	NATIONAL HOSPITAL
Dar es salaam	DAR CC	24	2	1	2023	SEVERE METABOLIC ACIDOSIS ,MICROANGIOPATHIC ,HAEMOLYTIC ANAEMIA	MNH UPANGA	NATIONAL HOSPITAL
Dar es salaam	TEMEKE MC	23	3	3	2023	PPH	YOMBOVITUKA HC	HEALTH CENTER
Dar es salaam	UBUNGO MC	28	2	1	2023	ABRUPTIO PLACENTA CONCEALED	KIMARA HC	HEALTH CENTER
Dar es salaam	DAR CC	34	5	4	2023	SEPTIC SHOCK SECONDARY TOSEPTICAEMIA	MNH UPANGA	NATIONAL HOSPITAL
Dar es salaam	DAR CC	41	3	2	2023	IRREVESIBLE SHOCK AND MULTIPLE ORGAN FAILURE	MNH UPANGA	NATIONAL HOSPITAL
Dar es salaam	DAR CC	26	4	3	2023	VENTRICULAR ARR IT SECONDARY TO ANAETHETIC COMPLICATION	MNH UPANGA	NATIONAL HOSPITAL
Dar es salaam	UBUNGO MC	40	4	4	2023	INTERNAL HAEMORRHAGE SEC TO PPH	MBEZI HC	HEALTH CENTER
Dar es salaam	TEMEKE MC	26	2	2	2023	PULMONARY OEDEMA	TEMEKE RRH	REGIONAL REFERRAL HOSPITAL
Dar es salaam	DAR CC	34	4	1	2023	POST PARTUM HAEMORRHAGE	MNH UPANGA	NATIONAL HOSPITAL
Dar es salaam	DAR CC	30	3	2	2023	SEPTIC SHOCK WITH MULTIPLE ORGAN DISFUNCTION, ECLAMPSIA WITH IUFD	MNH UPANGA	NATIONAL HOSPITAL
Dar es salaam	DAR CC	33	5	4	2023	ECLAMPSIA WITH CRANIAL HAEMORRAGE	MNH UPANGA	NATIONAL HOSPITAL
Dar es salaam	UBUNGO MC	29	3	3	2023	ECLAMPSIA WITH HELLP SYNDROME, AKI, HYPOALBUNEMIA	MNH-MLOGANZILA	NATIONAL HOSPITAL
Dar es salaam	DAR CC	28	3	2	2023	HEPATIC ENCEPHALOPATHY	MNH UPANGA	NATIONAL HOSPITAL
Dar es salaam	UBUNGO MC	23	2	1	2023	PULMONARY EDEMA SEC TO PNEUMONIA	MNH-MLOGANZILA	NATIONAL HOSPITAL
Dar es salaam	DAR CC	24	2	1	2023	SEPTIC SHOCK SECONDARY TO SEPTICAEMIA	MNH UPANGA	NATIONAL HOSPITAL
Dar es salaam	KINONDONI MC	24	2	1	2023	HYPVOLEMIC SHOCK 2" PPH DUE TO CERVICAL TEAR AND UTERINE ATONY	LUGALO HOSPITAL	ZONAL REFERRAL HOSPITAL
Dar es salaam	DAR CC	33	4	3	2023	ADVANCED CARCINOMA OF CERVIX	MNH UPANGA	NATIONAL HOSPITAL
Dar es salaam	UBUNGO MC	34	4	2	2023	SEVERE ANAEMIA IN FAILURE, UPPER GI, PRE-ECLAMPSIA WITH SEVERE FEATURES	MNH-MLOGANZILA	NATIONAL HOSPITAL
Dar es salaam	TEMEKE MC	20	1	1	2023	POST PARTUM HAEMMORRHAGE	TEMEKE RRH	REGIONAL REFERRAL HOSPITAL
Dar es salaam	TEMEKE MC	33	4	4	2023	IRREVERIBLE SHOCK SECONDARY TO PPH	CHARAMBE DISPENSARY	DISPENSARY
Dar es salaam	UBUNGO MC	28	3	2	2023	PRE-ECLAMPSIA WITH SEVERE FEATURES, CHRONIC HYPERTENSION, AKI, PPH, DIC, UGIB, SEPSIS	MNH-MLOGANZILA	NATIONAL HOSPITAL
Dar es salaam	DAR CC	27	3	2	2023	IRREVESIBLE SEPTIC SHOCK DUE TO ADVANCED HIV AIDS	MNH UPANGA	NATIONAL HOSPITAL
Dar es salaam	UBUNGO MC	35	4	4	2023	POST SVD, HIV STAGE IV, PCP, CRYPTOCOCCAL MENINGITIS	MNH-MLOGANZILA	NATIONAL HOSPITAL
Dar es salaam	DAR CC	21	2	1	2023	CARDIAC SHOCK MULTIPLE OGAN FAILURE	MNH UPANGA	NATIONAL HOSPITAL
Dar es salaam	UBUNGO MC	22	1	1	2023	ECLAMPSIA WITH HELLP SYNDROME WITH IUFD, AKI, DIC, UPPER GI BLEEDING SEC PUD	MNH-MLOGANZILA	NATIONAL HOSPITAL
Dar es salaam	DAR CC	33	4	3	2023	METABOLIC ACIDOSIS	MNH UPANGA	NATIONAL HOSPITAL
Dar es salaam	DAR CC	29	3	2	2023	SEPTIC SHOCK SEC.SEPTICAEMIA ,RESPIRATORY FAILURE	MNH UPANGA	NATIONAL HOSPITAL
Dar es salaam	UBUNGO MC	32	4	3	2023	HEMORRHAGE FROM VAGINAL MASS, DIC, POST ABORTION	MNH-MLOGANZILA	NATIONAL HOSPITAL
Dar es salaam	UBUNGO MC	33	2	1	2023	PTB IN PREGNANCY, ATYPICAL PNEUMONIA, HYPOALBUMNEMIA, ANAEMIA IN PREGNANCY, ACUTE FATTY LIVER	MNH-MLOGANZILA	NATIONAL HOSPITAL
Dar es salaam	UBUNGO MC	22	1	1	2023	PULMONARY EMBOLISM	UBUNGO DISTRICT HOSPITAL	DISTRICT HOSPITAL
Dar es salaam	DAR CC	37	7	6	2023	PULMONARY EMBOLISM PULMONARY OEDEMA ANAEMIA IN FAILURE	MNH UPANGA	NATIONAL HOSPITAL
Dar es salaam	DAR CC	20	2	1	2023	CARDIOGENICSHOCK ,MULTIORGAN FAILURE,ACUTE FATTY LIVER, AKI DUE TO HERBAL MINTOXICATION	MNH UPANGA	NATIONAL HOSPITAL
Dar es salaam	DAR CC	31	2	1	2023	ADHF ,RHEMATIC HEART DISEASE	MNH UPANGA	NATIONAL HOSPITAL
Dar es salaam	TEMEKE MC	26	2	2	2023	PULMONARY OEDEMA	TEMEKE RRH	REGIONAL REFERRAL HOSPITAL
Dar es salaam	DAR CC	34	99	4	2023	PULMONARY OEDEMA	MNH UPANGA	NATIONAL HOSPITAL
Dar es salaam	UBUNGO MC	32	3	3	2023	ECLAMPSIA, HEELP SYNDROME	MNH-MLOGANZILA	NATIONAL HOSPITAL
Dar es salaam	UBUNGO MC	40	4	4	2023	ABRUPTIO PLACENTA, POST C/S, ECLAMPSIA, HEELP SYNDROME, HIE, POST CARDIAC ARREST SEC TO NEUROGENIC SHOCK	MNH-MLOGANZILA	NATIONAL HOSPITAL
Dar es salaam	UBUNGO MC	25	4	4	2023	PRE-ECLAMPSIA WITHOUT SEVERE FEATURES, CARDIOGENIC PULMONARY EDEMA, EPILEPSY, SUPERFICIAL BURN WOUNG, MODERATE ANAEMIA IN FAILURE	MNH-MLOGANZILA	NATIONAL HOSPITAL
Dar es salaam	DAR CC	31	4	3	2023	HYPOVOLEMIC SHOCK WITH SEVERE METABOLIC ACIDOSIS SEC TO INTERNAL HAEMORRHAGE	MNH UPANGA	NATIONAL HOSPITAL
Dar es salaam	DAR CC	30	4	3	2023	IRREVERSIBLE SHOCK	MNH UPANGA	NATIONAL HOSPITAL
Dar es salaam	KIGAMBONI MC	36	5	2	2023	HYPOXIA SECONDARY TO RESPIRATORT DISTRESS	KIGAMBONI HC	HEALTH CENTER
Dar es salaam	DAR CC	33	7	6	2023	HAEMORRHAGIC SHOCK	MNH UPANGA	NATIONAL HOSPITAL
Dar es salaam	DAR CC	25	2	1	2023	HYPOVOLEMIC SHOCK	MNH UPANGA	NATIONAL HOSPITAL
Dar es salaam	UBUNGO MC	28	1	1	2023	PRE-ECLAMPSIA WITH SEVERE FEATURES, CHRONIC HYPERTENSION, PPH, AKI, DIC, UGIB, SEPSIS	MNH-MLOGANZILA	NATIONAL HOSPITAL
Dar es salaam	DAR CC	21	2	1	2023	SEPTIC SHOCK SECONDARY TO SEVERE METABOLIC ACIDOSIS	MNH UPANGA	NATIONAL HOSPITAL
Dar es salaam	UBUNGO MC	35	8	8	2023	PERITONITIS SEC TO BURST ABDOMEN, POST LAPARATOMY, HYPERKALEMIA, AKI SEC TO SEPSIS, ELECTROLYTES IMBALANCE, SEVERE ANAEMIA, POST C/S	MNH-MLOGANZILA	NATIONAL HOSPITAL
Dar es salaam	TEMEKE MC	27	1	1	2023	TOTAL SPINE WITH HYPOTENSION	TEMEKE RRH	REGIONAL REFERRAL HOSPITAL
Dar es salaam	DAR CC	35	6	5	2023	HAEMORRHAGIC STROKE WITH INTRAVENTRICULAR	MNH UPANGA	NATIONAL HOSPITAL
Dar es salaam	DAR CC	26	4	3	2023	BRAIN DEATH, HYPOVOLEMIC SHOCK	MNH UPANGA	NATIONAL HOSPITAL
Dar es salaam	DAR CC	38	99	3	2023	SEVERE METABOLIC ACIDOSIS, BRAIN DYSFUNCTION AND MULTIPLE ORGAN FAILURE	MNH UPANGA	NATIONAL HOSPITAL
Dar es salaam	TEMEKE MC	26	2	2	2023	INVERSIBLE SHOCK DUE TO PPH	TEMEKE RRH	REGIONAL REFERRAL HOSPITAL
Dar es salaam	KIGAMBONI MC	27	4	4	2023	IRREVESIBLE HEMORRHAGIC SHOCK SECONDARY TO EXTENDED CERVIVAL TEAR	KIGAMBONI DISTRICT HOSPITAL	DISTRICT HOSPITAL
Dar es salaam	UBUNGO MC	29	3	3	2023	POST C/S + STAH DUE TO ABRUPTIO PLACENTA WITH PREVIOUS SCAR AND BREECH PRESENTATION, SEVERE ANAEMIA IN FAILURE	MNH-MLOGANZILA	NATIONAL HOSPITAL
Dar es salaam	DAR CC	22	1	0	2023	POST PARTUM ECLAMPSIA, CONGENITAL HEART DISEASE WITH PULMONARY OEDEMA	MNH UPANGA	NATIONAL HOSPITAL
Dar es salaam	DAR CC	32	4	3	2023	IRRESIBLE SHOCK DUE TO MASSIVE BLEEDING DUE EXTENDED CERVICAL TEAR	MNH UPANGA	NATIONAL HOSPITAL
Dar es salaam	TEMEKE MC	24	3	2	2023	CARDIAC FAILURE SECONDARY TO SEVERE ANAEMIA	MBAGALA RANGI TATU HOSPITAL	DISTRICT HOSPITAL
Dar es salaam	DAR CC	38	4	3	2023	BRAIN STERM DYSFUCTION	MNH UPANGA	NATIONAL HOSPITAL
Dar es salaam	DAR CC	38	5	4	2023	IRREVERSIBLE HAEMORRHAGIC SHOCK	MNH UPANGA	NATIONAL HOSPITAL
Dar es salaam	DAR CC	39	5	4	2023	BRAIN STEM DYSFUNCTION AND IRREVISABLE HAEMORRHAGIC SHOCK	MNH UPANGA	NATIONAL HOSPITAL
Dar es salaam	DAR CC	27	3	2	2023	SEPTIC SHOCK,ACUTE FAT LIVER PREGNANCY	MNH UPANGA	NATIONAL HOSPITAL
Dar es salaam	DAR CC	21	2	1	2023	ECLAMPSIA R/O EPILEPTICUS, ASPIRATION PNEUMONIA	MNH UPANGA	NATIONAL HOSPITAL
Dar es salaam	DAR CC	30	6	5	2023	POST PARTUM CARDIAC	MNH UPANGA	NATIONAL HOSPITAL
Dar es salaam	UBUNGO MC	34	6	5	2023	POST PARTUM ECLAMPSIA, MAGNESIUM TOXICITY	MNH-MLOGANZILA	NATIONAL HOSPITAL
Dar es salaam	DAR CC	31	4	3	2023	IRREVERSIBLE HYPOVOLEMIC HYEMORRHAGIC SHOCK	AMANA RRH	REGIONAL REFERRAL HOSPITAL
Dar es salaam	UBUNGO MC	42	4	3	2023	ECLAMPSIA	KIMARA HC	HEALTH CENTER
Dar es salaam	KIGAMBONI MC	21	3	1	2023	CARDIOPULMONARY ARREST SECONDARY TO EMPHYSEMA SECONDARY TO PPH	KIGAMBONI HC	HEALTH CENTER
Dar es salaam	UBUNGO MC	33	4	3	2023	HYPOVOLEMIC SHOCK SEC TO HAEMORRHAGE, POST C/S, POST RELAPARATOMY, SEVERE ANAEMIA NOT INFAILURE, ELECTROLYTES IMBALANCE, IDS ON ART	MNH-MLOGANZILA	NATIONAL HOSPITAL
Dar es salaam	DAR CC	40	3	2	2023	MULTI ORGAN FAILURE SEC TO SEPTIC SHOCK, M ANAEMIA AKI	MNH UPANGA	NATIONAL HOSPITAL
Dar es salaam	DAR CC	22	3	2	2023	MULTI ORGAN FAILURE SEC. ACUTE FATTY LIVER OF PREGNANCY HAEMOLYTIC ANAEMIA	MNH UPANGA	NATIONAL HOSPITAL
Dar es salaam	DAR CC	33	5	4	2023	IRREVISSIBLE SHOCK SEC TO ANAEMIA	MNH UPANGA	NATIONAL HOSPITAL
Dar es salaam	DAR CC	36	2	1	2023	PLACENTA ABRUPTIO DUE TO ECLAMPSIA	AMANA RRH	REGIONAL REFERRAL HOSPITAL
Dar es salaam	KINONDONI MC	24	2	1	2023	HYPVOLEMIC SHOCK 2" PPH DUE TO CERVICAL TEAR AND UTERINE ATONY	LUGALO HOSPITAL	ZONAL REFERRAL HOSPITAL
Dar es salaam	KIGAMBONI MC	38	4	4	2023	HYPOVOLEMIC SHOCK SECONDARY TO PPH	KIGAMBONI DISTRICT HOSPITAL	DISTRICT HOSPITAL
Dar es salaam	DAR CC	23	2	1	2023	RESPIRATORY FAILURE SEC TO RABIES ENCEPHALOPATHY IN PREGNANCY , SEPTIC SHOCK SEC TO SEPTICEMIA	MNH UPANGA	NATIONAL HOSPITAL
Dar es salaam	DAR CC	28	4	3	2023	BRAINSTEM DYSFUNCTION SEPTIC SHOCK, ECLAMPSIA	MNH UPANGA	NATIONAL HOSPITAL
Dar es salaam	KINONDONI MC	27	2	0	2023	ANAEMIA, NASOPHARYNGEAL TUMOUR, MISSED ABORTION	KITENGULE HOSP	REGIONAL REFERRAL HOSPITAL
Dar es salaam	TEMEKE MC	25	2	2	2023	RUPTURED UTERUS	TEMEKE RRH	REGIONAL REFERRAL HOSPITAL
Dar es salaam	TEMEKE MC	37	2	2	2023	UTERINE ATONY AND DIC	TEMEKE RRH	REGIONAL REFERRAL HOSPITAL
Dar es salaam	UBUNGO MC	29	3	3	2023	CONCEALED ABRUPTIO PLACENTA	UBUNGO DISTRICT HOSPITAL	DISTRICT HOSPITAL
Dar es salaam	UBUNGO MC	24	1	1	2023	TO PULMONARY EDEMA, PERIPARTUM CARDIOMYOPATHY	MNH-MLOGANZILA	NATIONAL HOSPITAL
Dar es salaam	DAR CC	27	2	1	2023	MATERNAL SEPSIS{PEUPERAL SEPSIS}	MNH UPANGA	NATIONAL HOSPITAL
Dar es salaam	DAR CC	24	3	2	2023	SEPTIC SHOCK, METABOLIC ACIDOSIS, BONE MARROW FAILURE	MNH UPANGA	NATIONAL HOSPITAL
Dar es salaam	KIGAMBONI MC	38	5	5	2023	UNDETERMINED	VIJIBWENI HOSP	DISTRICT HOSPITAL
Dar es salaam	DAR CC	32	4	3	2023	IRRESIBLE SHOCK DUE TO MASSIVE BLEEDING DUE EXTENDED CERVICAL TEAR	MNH UPANGA	NATIONAL HOSPITAL
Dar es salaam	TEMEKE MC	37	2	2	2023	UTERINE ATONY AND DIC	TEMEKE RRH	REGIONAL REFERRAL HOSPITAL
Dar es salaam	KIGAMBONI MC	32	3	3	2023	HYPOVOLEMIC SHOCK SECONDARY TO PPH	KIGAMBONI HC	HEALTH CENTER
Dar es salaam	DAR CC	37	2	0	2023	SEVERE METABOLIC ACIDOSIS	MNH UPANGA	NATIONAL HOSPITAL
Dar es salaam	DAR CC	27	3	2	2023	HYPOXIC ISCHEMIC ENCEPHALOPATHY WITH BRAIN STEM DYSFUCTION	MNH UPANGA	NATIONAL HOSPITAL
Dar es salaam	UBUNGO MC	20	1	1	2023	ARDS SEC TO MTB, TB MENINGITIS, MODERATE ANAEMIA NOT IN FAILURE, STEROIDS INDUCED HYPERGLYCEMIA	MNH-MLOGANZILA	NATIONAL HOSPITAL
Dar es salaam	TEMEKE MC	35	5	4	2023	? PULMONALY EMBOLISM	KILWA ROAD POLICE	DISTRICT HOSPITAL
Dar es salaam	DAR CC	38	99	3	2023	IRREVERSIBLE SHOCK METABOLIC DERRANGEMENT MIXED ACIDOSIS	MNH UPANGA	NATIONAL HOSPITAL
Dar es salaam	DAR CC	23	2	1	2023	BRAIN STERM DISFUCTIONAL AND SEPTIC SHOCK WITH MULTIPLE ORGAN FAILURE	MNH UPANGA	NATIONAL HOSPITAL
Dar es salaam	DAR CC	44	4	3	2023	CELEBRAL VASCULAR ACCIDENT	AMANA RRH	REGIONAL REFERRAL HOSPITAL
Dar es salaam	TEMEKE MC	20	1	1	2023	POST PARTUM HAEMMORRHAGE	TEMEKE RRH	REGIONAL REFERRAL HOSPITAL
Dar es salaam	KINONDONI MC	36	2	0	2023	IUFD WITH PULMONARY EMBOLIM	MWANANYAMALA RRH	REGIONAL REFERRAL HOSPITAL
Dar es salaam	UBUNGO MC	29	99	99	2023	SEVERE ANAEMIA SEC TO APH, DIC, AKI, HYPOXICAL UREMIC ENCEPHALOPATHY	MNH-MLOGANZILA	NATIONAL HOSPITAL
Dar es salaam	KINONDONI MC	32	3	3	2023	HYPOVOLEMIC SHOCK SECONDARY TO PPH DUE TO CERVICAL TEAR AND UTERINE ATONY	ST JOSEPH MBWENI HOSP	DISTRICT HOSPITAL
Dar es salaam	DAR CC	38	3	2	2023	HYPOVOLEMIC SHOCK SEC TO PPP	MNH UPANGA	NATIONAL HOSPITAL
Dar es salaam	DAR CC	17	2	1	2023	SEPTIC SHOCK, MENINGOENCEPHALITIS	MNH UPANGA	NATIONAL HOSPITAL
Dar es salaam	KINONDONI MC	37	5	5	2023	EMBOLISM - POST C/S	LUGALO HOSPITAL	ZONAL REFERRAL HOSPITAL
Dar es salaam	DAR CC	31	6	5	2023	HYPOVOLAEMC SHOCK SEC PPH	AMANA RRH	REGIONAL REFERRAL HOSPITAL
Dar es salaam	DAR CC	29	4	3	2023	IRRESPONSIBLE HYPOVOLEMIC SHOCK	MNH UPANGA	NATIONAL HOSPITAL
Dar es salaam	DAR CC	32	7	5	2023	SEPTIC SHOCK	MNH UPANGA	NATIONAL HOSPITAL
Dar es salaam	DAR CC	31	3	2	2023	SEPTIC SHOCK WITH MULT ORGAN DYSFUNCTION	MNH UPANGA	NATIONAL HOSPITAL
Dar es salaam	DAR CC	24	2	1	2023	HYPOVOLEMIC SHOCK SECONDARY TO PPH.	AMANA RRH	REGIONAL REFERRAL HOSPITAL
Dar es salaam	UBUNGO MC	37	4	4	2023	Pre-eclampsia without severe features, Severe Anaemia Sec PPH, Hyperkalemia, Metabolic Acidosis.	MNH-MLOGANZILA	NATIONAL HOSPITAL
Dar es salaam	UBUNGO MC	23	2	1	2023	HIV/AIDS STAGE IV NOT ON MEDICATION, ATYPICAL PNEUMONIA (??PCP), UNSUTURED EPISIOTOMY	MNH-MLOGANZILA	NATIONAL HOSPITAL
Dar es salaam	UBUNGO MC	27	4	4	2023	30 DAYS POST SVD, POST LAPARATOMY SEC TO RETROPERITONIUM TUMOR, HEP B, HYPOALBUMINEMIA, SEPTIC SHOCK, ELECTROLYTE IMBALANCE	MNH-MLOGANZILA	NATIONAL HOSPITAL
Dar es salaam	DAR CC	21	2	1	2023	INTERCRANIAL HYPERTENSION	MNH UPANGA	NATIONAL HOSPITAL
Dar es salaam	DAR CC	41	4	3	2023	SEVERE RESPIRATORY DISTRESS SECONDARY TO PULMONARY EMBOLISM	KITONKA HOSPITAL	REGIONAL REFERRAL HOSPITAL
Dar es salaam	KINONDONI MC	24	2	0	2023	HIGH SPINE	KIGOGO HC	HEALTH CENTER
Dar es salaam	UBUNGO MC	31	4	3	2023	IUFD AT GA 27, POST CARDIAC ARRES DUE TO ??, THYROID STORM, PULMONARY EMBOLISM	MNH-MLOGANZILA	NATIONAL HOSPITAL
Dar es salaam	DAR CC	30	3	2	2023	Respiratory Failure due to Pulmonary embolism	MNH UPANGA	NATIONAL HOSPITAL
Dar es salaam	DAR CC	32	3	2	2023	TOTAL SPINAL	AMANA RRH	REGIONAL REFERRAL HOSPITAL
Dar es salaam	UBUNGO MC	31	3	3	2023	SEPTIC SHOCK, AKI, MODERATE ANAEMIA	MNH-MLOGANZILA	NATIONAL HOSPITAL
Dar es salaam	TEMEKE MC	30	2	2	2023	TRANSFUSION ASSOCIATED CIRCULATION OVERLOAD (TACO)	TEMEKE RRH	REGIONAL REFERRAL HOSPITAL
Dar es salaam	UBUNGO MC	23	2	2	2023	RUPTURED UTERUS, POST STAH, SEVERE ANAEMIA IN FAILURE, HYPOVOLEMIC SHOCK	MNH-MLOGANZILA	NATIONAL HOSPITAL
Dar es salaam	KIGAMBONI MC	37	4	4	2023	UNDETERMINED	VIJIBWENI HOSP	DISTRICT HOSPITAL
Dar es salaam	DAR CC	38	5	3	2023	BRAIN STEM DISFUNCTION AND MULTIPLE ORGAN FAILURE AND SEVERE METABOLIC ACIDOSIS	MNH UPANGA	NATIONAL HOSPITAL
Dar es salaam	DAR CC	23	3	2	2023	HYPOVOLEMIC SHOCK DIC SEC.PPH	MNH UPANGA	NATIONAL HOSPITAL
Dar es salaam	TEMEKE MC	30	2	2	2023	TRANSFUSION ASSOCIATED CIRCULATION OVERLOAD (TACO)	TEMEKE RRH	REGIONAL REFERRAL HOSPITAL
Dar es salaam	DAR CC	37	5	4	2023	HYPOVOLEMIC SHOCK SEC.TO PPH / CERVICAL TEAR	BUYUNI DISP	DISPENSARY
Dodoma	KONGWA	30	2	2	2023	Postpartum eclampsia	Kongwa District Hospital	DISTRICT HOSPITAL
Dodoma	DODOMA CC	36	2	1	2023	SuspectedPulmonary embolism,irrevisble shock sec to PPH	Dodoma RRH	REGIONAL REFERRAL HOSPITAL
Dodoma	KONDOA TC	23	3	1	2023	Haemmorhagic shock sec to PPH	Kondoa District Hospital	DISTRICT HOSPITAL
Dodoma	DODOMA CC	40	4	3	2023	Complication of eclampsia	Dodoma RRH	REGIONAL REFERRAL HOSPITAL
Dodoma	KONGWA	30	7	6	2023	Uknown	COMMUNITY	N/A
Dodoma	DODOMA CC	22	1	1	2023	? Cardiac arrest due to severe Anaemia	Dodoma RRH	REGIONAL REFERRAL HOSPITAL
Dodoma	DODOMA CC	28	2	1	2023	Irrevisible shock sec to abruptio placenta	Dodoma RRH	REGIONAL REFERRAL HOSPITAL
Dodoma	BAHI	20	2	1	2023	Haeemoorahigic shock sec to PPH	MTITAA H/C	HEALTH CENTER
Dodoma	DODOMA CC	28	1	1	2023	Haemmorgic shock sec to PPH	Dodoma RRH	REGIONAL REFERRAL HOSPITAL
Dodoma	DODOMA CC	38	8	7	2023	Septic shock sec to pueperial sepsis	Benjamini Mkapa Hospital	ZONAL REFERRAL HOSPITAL
Dodoma	DODOMA CC	35	5	5	2023	Irrevisible haemmorhigic shock sec massive intraabdominal hemmorrhage	Dodoma RRH	REGIONAL REFERRAL HOSPITAL
Dodoma	CHAMWINO	35	4	4	2023	PPH	MVUMI DDH	DISTRICT HOSPITAL
Dodoma	DODOMA CC	30	4	3	2023	Intracelebral Haemorrhage sec to eclampsia	Benjamini Mkapa Hospital	ZONAL REFERRAL HOSPITAL
Dodoma	DODOMA CC	22	1	1	2023	Septicaemia sec to pueperial sepsis	Dodoma RRH	REGIONAL REFERRAL HOSPITAL
Dodoma	MPWAPWA DC	26	1	1	2023	Aspiration pneumonia	Mpwapwa DH	DISTRICT HOSPITAL
Dodoma	DODOMA CC	32	6	6	2023	Cardiogenic shock sec to ADHF NYHA Class IV in pregnancy	Benjamini Mkapa Hospital	ZONAL REFERRAL HOSPITAL
Dodoma	DODOMA CC	20	1	1	2023	Pulmonary embolism	Benjamini Mkapa Hospital	ZONAL REFERRAL HOSPITAL
Dodoma	DODOMA CC	41	5	2	2023	Irrevisible shock sec to obstetric haemmorage	Dodoma RRH	REGIONAL REFERRAL HOSPITAL
Dodoma	DODOMA CC	27	3	3	2023	Chemical peritonotis and AKI	Dodoma RRH	REGIONAL REFERRAL HOSPITAL
Dodoma	DODOMA CC	26	2	3	2023	AKI sec to DIC	Benjamini Mkapa Hospital	ZONAL REFERRAL HOSPITAL
Dodoma	MPWAPWA DC	16	1	1	2023	? DIC sec to abruptio placenta	Kibakwe HC	HEALTH CENTER
Dodoma	CHEMBA	30	8	8	2023	Community death	UNKNOWN	N/A
Dodoma	CHAMWINO	39	3	2	2023	Eclampsia	Chamwino HC	HEALTH CENTER
Dodoma	DODOMA CC	43	5	4	2023	Irrevisible shock due to ruptured uterus	Dodoma RRH	REGIONAL REFERRAL HOSPITAL
Dodoma	DODOMA CC	34	4	4	2023	Irrevisible shock de to haemmorage	Dodoma RRH	REGIONAL REFERRAL HOSPITAL
Dodoma	DODOMA CC	36	4	3	2023	Haemmorahge sec placenta previa	Dodoma RRH	REGIONAL REFERRAL HOSPITAL
Dodoma	DODOMA CC	18	1	1	2023	Sepsis, AKI	Benjamini Mkapa Hospital	ZONAL REFERRAL HOSPITAL
Dodoma	MPWAPWA DC	31	4	3	2023	Irrevisible shock sec ruptured uterus	MIMA HC	HEALTH CENTER
Dodoma	DODOMA CC	32	6	5	2023	PPH sec to DIC	UNKNOWN	DISTRICT HOSPITAL
Dodoma	DODOMA CC	37	2	1	2023	Hypovalemic shock sec to ruputure uterus & abraption placenta	Benjamini Mkapa Hospital	ZONAL REFERRAL HOSPITAL
Dodoma	DODOMA CC	29	4	3	2023	Pueperial sepsis	Dodoma RRH	REGIONAL REFERRAL HOSPITAL
Dodoma	BAHI	33	6	5	2023	Pulmonary embolism	UNKNOWN	N/A
Dodoma	DODOMA CC	16	1	1	2023	Complication of eclampsia	Dodoma RRH	REGIONAL REFERRAL HOSPITAL
Dodoma	DODOMA CC	40	4	3	2023	Pulmonary embolism	Benjamini Mkapa Hospital	ZONAL REFERRAL HOSPITAL
Dodoma	DODOMA CC	48	14	13	2023	AKI sec to uremic syndrome	Benjamini Mkapa Hospital	ZONAL REFERRAL HOSPITAL
Dodoma	DODOMA CC	21	1	1	2023	AKI sec to Eclampsia	Benjamini Mkapa Hospital	ZONAL REFERRAL HOSPITAL
Dodoma	DODOMA CC	30	2	2	2023	? Anaethetic complication	Dodoma RRH	REGIONAL REFERRAL HOSPITAL
Dodoma	DODOMA CC	18	1	1	2023	PPH sec to uterine atony	Dodoma RRH	REGIONAL REFERRAL HOSPITAL
Dodoma	MPWAPWA DC	30	3	4	2023	Haemmorrhagic shock with DIC	Mtera HC	HEALTH CENTER
Dodoma	KONDOA TC	36	7	6	2023	Severe pre eclampsia	Kondoa DH	DISTRICT HOSPITAL
Dodoma	DODOMA CC	29	2	2	2023	Pulmonary embolism	Benjamini Mkapa Hospital	ZONAL REFERRAL HOSPITAL
Dodoma	KONGWA	20	2	1	2023	PPH sec to retained placenta	Kongwa District Hospital	DISTRICT HOSPITAL
Dodoma	DODOMA CC	30	2	2	2023	Haemmorhagic shock sec to DIC	Dodoma RRH	REGIONAL REFERRAL HOSPITAL
Dodoma	DODOMA CC	34	4	3	2023	Anaethetic complication	Dodoma RRH	REGIONAL REFERRAL HOSPITAL
Dodoma	DODOMA CC	33	4	3	2023	Irrevisible shock due to PPH	Dodoma RRH	REGIONAL REFERRAL HOSPITAL
Dodoma	DODOMA CC	37	3	3	2023	Haemmorrhigic shock with DIC	DCMC Hosp	ZONAL REFERRAL HOSPITAL
Dodoma	DODOMA CC	40	5	5	2023	Hypovalemic shock sec to DIC	Dodoma RRH	REGIONAL REFERRAL HOSPITAL
Dodoma	KONDOA TC	23	3	1	2023	PPH	Dodoma RRH	REGIONAL REFERRAL HOSPITAL
Dodoma	KONGWA	32	5	5	2023	PPH sec to retained placenta	Kibaigwa HC	HEALTH CENTER
Dodoma	DODOMA CC	24	2	1	2023	Eclampsia	Dodoma RRH	REGIONAL REFERRAL HOSPITAL
Dodoma	BAHI	37	4	4	2023	Haemmorrhagic shock sec to PPH	Chipanga H/C	HEALTH CENTER
Dodoma	KONGWA	25	3	3	2023	Irrevisible shock sec to PPH	Moleti Disp	DISPENSARY
Dodoma	KONDOA TC	38	7	7	2023	PPH	Kondoa DH	DISTRICT HOSPITAL
Dodoma	DODOMA CC	18	1	0	2023	Anaethetic complication	HOMBOLO H/C	HEALTH CENTER
Dodoma	DODOMA CC	37	3	3	2023	Irrevisible haemmorhigic shock sec to PPH (Uterine atony)	Dodoma RRH	REGIONAL REFERRAL HOSPITAL
Dodoma	KONDOA TC	33	6	6	2023	Cardiopulmonary arrest sec to PTB	Kondoa District Hospital	DISTRICT HOSPITAL
Dodoma	MPWAPWA DC	40	9	9	2023	Irrevisible shock sec to PPH	Mpwapwa DH	DISTRICT HOSPITAL
Dodoma	DODOMA CC	21	2	2	2023	Irrevisible shock due to PPH	Dodoma RRH	REGIONAL REFERRAL HOSPITAL
Dodoma	DODOMA CC	32	4	3	2023	Eclampsia with complications	Dodoma RRH	REGIONAL REFERRAL HOSPITAL
Dodoma	KONDOA TC	22	3	3	2023	Hypovalemic shock sec to PPH	Kondoa District Hospital	DISTRICT HOSPITAL
Dodoma	DODOMA CC	21	1	1	2023	Haemmorahic stroke sec to eclampsia	Dodoma RRH	REGIONAL REFERRAL HOSPITAL
Dodoma	KONGWA	20	2	1	2023	Eclampsia	Kongwa District Hospital	DISTRICT HOSPITAL
Dodoma	CHEMBA	21	3	2	2023	Severevanaemia in pregnancy	Chemba	HEALTH CENTER
Dodoma	DODOMA CC	33	4	3	2023	Irrevisble shock sec to R/uterus	Dodoma RRH	REGIONAL REFERRAL HOSPITAL
Dodoma	KONGWA	29	1	1	2023	PPHsec to cervical tear	Kongwa District Hospital	DISTRICT HOSPITAL
Dodoma	DODOMA CC	22	1	0	2023	PPH	Benjamini Mkapa Hospital	ZONAL REFERRAL HOSPITAL
Dodoma	DODOMA CC	28	3	4	2023	Internal haemmorrage sec to acute heart failure,post partum cardiomypath	DCMC Hosp	ZONAL REFERRAL HOSPITAL
Dodoma	DODOMA CC	24	2	2	2023	Multorgan failure sec to septic shock	Benjamini Mkapa Hospital	ZONAL REFERRAL HOSPITAL
Dodoma	DODOMA CC	31	3	3	2023	Hypovalemic shock sec to abruptio placenta	Makole HC	HEALTH CENTER
Dodoma	DODOMA CC	19	1	1	2023	Pulmonary embolism	Dodoma RRH	REGIONAL REFERRAL HOSPITAL
Dodoma	DODOMA CC	25	1	1	2023	Haemorrhagic shock sec to PPH sec to ruptured uterus	Benjamini Mkapa Hospital	ZONAL REFERRAL HOSPITAL
Dodoma	DODOMA CC	23	2	1	2023	Haemmorhagic shock sec to PPH	Dodoma RRH	REGIONAL REFERRAL HOSPITAL
Geita	GEITA TC	28	99	6	2023	RUPTURED UTERUS	Geita RRH	REGIONAL REFERRAL HOSPITAL
Geita	CHATO DC	22	1	1	2023	SEPSIS	CHATO ZONAL REFFERAL HOSPITAL	ZONAL REFERRAL HOSPITAL
Geita	CHATO DC	25	3	3	2023	PPH	Bwanga Health Center	HEALTH CENTER
Geita	GEITA DC	40	6	5	2023	APH	NYARUGUSU HC	HEALTH CENTER
Geita	NYANG'HWALE DC	28	3	3	2023	PPH	NYANG'HWALE H/C	HEALTH CENTER
Geita	GEITA TC	20	99	1	2023	PUERPERAL SEPSIS	Geita RRH	REGIONAL REFERRAL HOSPITAL
Geita	BUKOMBE DC	33	5	4	2023	EMBOLISM	BUKOMBE DH	DISTRICT HOSPITAL
Geita	CHATO DC	30	5	5	2023	SEPSIS	CHATO DISTRICT HOSPITAL	DISTRICT HOSPITAL
Geita	GEITA TC	42	99	10	2023	PULMONARY EMBOLISM	Geita RRH	REGIONAL REFERRAL HOSPITAL
Geita	CHATO DC	40	13	10	2023	EMBOLISM	COMMUNITY	N/A
Geita	BUKOMBE DC	32	10	10	2023	PPH	UYOVU HEALTH CENTRE	HEALTH CENTER
Geita	GEITA TC	40	7	6	2023	ANAESTHESIA COMPLICATION	Geita RRH	REGIONAL REFERRAL HOSPITAL
Geita	GEITA TC	20	1	1	2023	SEVERE ANAEMIA/SEVERE MALARIA	Geita RRH	REGIONAL REFERRAL HOSPITAL
Geita	GEITA TC	37	99	5	2023	PPH	Geita RRH	REGIONAL REFERRAL HOSPITAL
Geita	GEITA DC	34	2	1	2023	PPH	LISABON HEALTH CENTER	HEALTH CENTER
Geita	NYANG'HWALE DC	19	1	0	2023	PPH	NYANG'HWALE H/C	HEALTH CENTER
Geita	GEITA DC	25	3	2	2023	APH	COMMUNITY	N/A
Geita	MBOGWE DC	29	5	4	2023	RUPTURED UTERUS	MASUMBWE HC	HEALTH CENTER
Geita	GEITA TC	33	10	8	2023	ANAESTHESIA COMPLICATION	WAJA HOSPITAL	REGIONAL REFERRAL HOSPITAL
Geita	GEITA TC	32	99	8	2023	ECLAMPSIA	Geita RRH	REGIONAL REFERRAL HOSPITAL
Geita	CHATO DC	19	1	1	2023	ANAEMIA IN PREGNANCY	CHATO ZONAL REFFERAL HOSPITAL	ZONAL REFERRAL HOSPITAL
Geita	GEITA TC	20	4	3	2023	SEVERE MALARIA	Geita RRH	REGIONAL REFERRAL HOSPITAL
Geita	CHATO DC	34	6	3	2023	PPH SEC.TO UTERINE ATONY,	CHATO ZONAL REFFERAL HOSPITAL	ZONAL REFERRAL HOSPITAL
Geita	GEITA DC	17	2	1	2023	APH	NZERA DISTRICT HOSPITAL	DISTRICT HOSPITAL
Geita	MBOGWE DC	36	6	6	2023	PPH	MASUMBWE HC	HEALTH CENTER
Geita	GEITA TC	23	2	2	2023	PPH	Geita RRH	REGIONAL REFERRAL HOSPITAL
Geita	GEITA TC	25	3	3	2023	SEVERE NAEMIA	Geita RRH	REGIONAL REFERRAL HOSPITAL
Geita	GEITA DC	40	9	8	2023	SEVERE ANAEMIA	NZERA DISTRICT HOSPITAL	DISTRICT HOSPITAL
Geita	CHATO DC	20	1	0	2023	PULMPNARY EMBOLISM	CHATO ZONAL REFFERAL HOSPITAL	ZONAL REFERRAL HOSPITAL
Geita	GEITA TC	32	99	3	2023	PPH	WAJA HOSPITAL	REGIONAL REFERRAL HOSPITAL
Geita	BUKOMBE DC	33	3	3	2023	PPH	St. PIO H/C	HEALTH CENTER
Geita	BUKOMBE DC	38	10	10	2023	HAEMORRHAGE SHOCK	Ushirombo Health Cnter	HEALTH CENTER
Geita	GEITA TC	23	99	1	2023	ECLAMPSIA	Geita RRH	REGIONAL REFERRAL HOSPITAL
Geita	GEITA TC	32	99	6	2023	PPH	Geita RRH	REGIONAL REFERRAL HOSPITAL
Geita	GEITA DC	18	1	1	2023	ECLAMPSIA	NZERA DISTRICT HOSPITAL	DISTRICT HOSPITAL
Geita	BUKOMBE DC	33	5	2	2023	PULMONARY EMBOLISM	BUKOMBE DH	DISTRICT HOSPITAL
Geita	CHATO DC	22	2	2	2023	PPH	CHATO ZONAL REFFERAL HOSPITAL	ZONAL REFERRAL HOSPITAL
Geita	NYANG'HWALE DC	36	7	6	2023	PPH	KHARUMWA HC	HEALTH CENTER
Geita	CHATO DC	38	10	9	2023	ECLAMPSIA	Bwanga Health Center	HEALTH CENTER
Geita	CHATO DC	33	9	8	2023	APH	Bwanga Health Center	HEALTH CENTER
Geita	GEITA DC	40	5	5	2023	PERIPARTUM CARDIOMYOPATH	COMMUNITY	N/A
Geita	MBOGWE DC	20	1	1	2023	SEVERE PRE-ECLAMPSIA,DIC	MASUMBWE HC	HEALTH CENTER
Geita	GEITA TC	20	99	3	2023	ECLAMPSIA	Geita RRH	REGIONAL REFERRAL HOSPITAL
Geita	CHATO DC	41	9	8	2023	APH	CHATO ZONAL REFFERAL HOSPITAL	ZONAL REFERRAL HOSPITAL
Geita	GEITA TC	22	2	1	2023	ECLAMPSIA	Geita RRH	REGIONAL REFERRAL HOSPITAL
Geita	CHATO DC	33	8	8	2023	POST PARTUM HAEMORRHAGE	CHATO ZONAL REFFERAL HOSPITAL	ZONAL REFERRAL HOSPITAL
Geita	GEITA TC	29	99	1	2023	ECLAMPSIA	Geita RRH	REGIONAL REFERRAL HOSPITAL
Geita	GEITA DC	20	1	1	2023	PPH	KATORO HC	HEALTH CENTER
Geita	GEITA TC	31	9	7	2023	APH	Geita RRH	REGIONAL REFERRAL HOSPITAL
Geita	GEITA TC	40	7	6	2023	ANAESTHESIA COMPLICATION	Geita RRH	REGIONAL REFERRAL HOSPITAL
Geita	GEITA TC	36	99	7	2023	SEVERE ANAEMIA	Geita RRH	REGIONAL REFERRAL HOSPITAL
Geita	GEITA TC	40	99	7	2023	PUERPERAL SEPSIS	Geita RRH	REGIONAL REFERRAL HOSPITAL
Geita	GEITA TC	30	2	3	2023	S.ANAEMIA	Geita RRH	REGIONAL REFERRAL HOSPITAL
Geita	CHATO DC	35	10	9	2023	APH	Bwanga Health Center	HEALTH CENTER
Geita	GEITA TC	24	99	1	2023	ECLAMPSIA	Geita RRH	REGIONAL REFERRAL HOSPITAL
Iringa	KILOLO DC	27	3	3	2023	PPH	Ilula Hospital	DISTRICT HOSPITAL
Iringa	IRINGA DC	32	4	4	2023	Eclampsia	Tosamaganga DH	DISTRICT HOSPITAL
Iringa	MUFINDI DC	33	6	4	2023	PPH	Malangali HC	HEALTH CENTER
Iringa	IRINGA DC	23	5	4	2023	Placenta Abruptio	Maperamengi Disp	DISPENSARY
Iringa	KILOLO DC	23	1	1	2023	Eclampsia	Ilula Hospital	DISTRICT HOSPITAL
Iringa	IRINGA DC	31	4	4	2023	PPH due to returned placenta	Tosamaganga DH	DISTRICT HOSPITAL
Iringa	IRINGA DC	37	4	2	2023	PPH	Idodi HC	HEALTH CENTER
Iringa	IRINGA DC	32	3	2	2023	SEVERE PNEUMONIA/SEPTIC SHOCK	Tosamaganga DH	DISTRICT HOSPITAL
Iringa	MUFINDI DC	28	2	2	2023	PPH	USOKAMI HEALTH CENTER	HEALTH CENTER
Iringa	IRINGA DC	37	6	5	2023	P.P.H	Tosamaganga DH	DISTRICT HOSPITAL
Iringa	IRINGA DC	37	3	2	2023	PPH due to ruptured uterus	Tosamaganga DH	DISTRICT HOSPITAL
Iringa	IRINGA DC	25	2	2	2023	High spinal	Tosamaganga DH	DISTRICT HOSPITAL
Iringa	MUFINDI DC	35	3	2	2023	Pre existing hypertension complicatio to pregnant	MUFINDI DH	DISTRICT HOSPITAL
Iringa	IRINGA MC	24	1	1	2023	Pulmonary Oedema	IRINGA RRH	REGIONAL REFERRAL HOSPITAL
Iringa	IRINGA DC	23	1	0	2023	APH	Tosamaganga DH	DISTRICT HOSPITAL
Iringa	MUFINDI DC	37	4	4	2023	PPH	MUFINDI DH	DISTRICT HOSPITAL
Iringa	IRINGA MC	23	2	2	2023	Eclampsia	Frelimo Hospital	DISTRICT HOSPITAL
Iringa	IRINGA DC	20	3	0	2023	Unknown	COMMUNITY	N/A
Iringa	IRINGA MC	19	1	1	2023	PPH due to Atonic uterus	IRINGA RRH	REGIONAL REFERRAL HOSPITAL
Iringa	IRINGA MC	32	2	2	2023	DIC with renal failure	IRINGA RRH	REGIONAL REFERRAL HOSPITAL
Iringa	KILOLO DC	35	6	6	2023	PPH due to returned placenta	Ilula Hospital	DISTRICT HOSPITAL
Iringa	KILOLO DC	42	7	6	2023	PPH due to ruptured uterus	Ipalamwa General Kliniki	HEALTH CENTER
Iringa	IRINGA MC	38	3	3	2023	DIC	IRINGA RRH	REGIONAL REFERRAL HOSPITAL
Iringa	IRINGA MC	27	3	3	2023	PPH SEC Ruptured uterus	COMMUNITY	N/A
Iringa	IRINGA DC	34	2	1	2023	PPH retained placenta	Tosamaganga DH	DISTRICT HOSPITAL
Iringa	IRINGA MC	29	6	5	2023	Septicemia	IRINGA RRH	REGIONAL REFERRAL HOSPITAL
Iringa	IRINGA MC	29	3	3	2023	DIC	IRINGA RRH	REGIONAL REFERRAL HOSPITAL
Iringa	IRINGA MC	22	99	1	2023	Chemical peritonitis due to traumatic bladder injury	IRINGA RRH	REGIONAL REFERRAL HOSPITAL
Iringa	IRINGA MC	23	2	1	2023	Rupture ectopic	IRINGA RRH	REGIONAL REFERRAL HOSPITAL
Kagera	KARAGWE DC	39	7	7	2023	Ruptured uterus	COMMUNITY	N/A
Kagera	KYERWA DC	25	3	2	2023	Obstetric hemorrhage,Abruptio placenta	NKWENDA HC	HEALTH CENTER
Kagera	BUKOBA MC	35	6	6	2023	PPH	BUKOBA RRH	REGIONAL REFERRAL HOSPITAL
Kagera	MISSENYI DC	28	2	1	2023	PPH- NON TRAUMATIC	Bunazi Health Centre	HEALTH CENTER
Kagera	BUKOBA MC	19	1	1	2023	PPH-NON TRAUMATIC	BUKOBA RRH	REGIONAL REFERRAL HOSPITAL
Kagera	KARAGWE DC	32	1	0	2023	HIV /AIDS complications	NYAKAHANGA HOSPITAL	DISTRICT HOSPITAL
Kagera	KARAGWE DC	20	1	1	2023	SEVERE SEPSIS	NYAKAHANGA HOSPITAL	DISTRICT HOSPITAL
Kagera	MULEBA DC	39	7	6	2023	Ruptured uterus	NDOLAGE HOSP	DISTRICT HOSPITAL
Kagera	NGARA DC	23	1	1	2023	Pueperal Sepsis	Rulenge Hospital	DISTRICT HOSPITAL
Kagera	MULEBA DC	32	2	2	2023	POST CS PPH	Kagondo Hospital	DISTRICT HOSPITAL
Kagera	BUKOBA MC	18	1	1	2023	ECTOPIC PREGNANCY	BUKOBA RRH	REGIONAL REFERRAL HOSPITAL
Kagera	MISSENYI DC	41	6	4	2023	PPH- Non traumatic	Bunazi Health Centre	HEALTH CENTER
Kagera	MULEBA DC	34	4	4	2023	PPH	KAIGARA HC	HEALTH CENTER
Kagera	BUKOBA MC	38	6	6	2023	RUPTURED UTERUS	BUKOBA RRH	REGIONAL REFERRAL HOSPITAL
Kagera	BUKOBA DC	37	8	7	2023	uterine rupture	Izimbya Hospital	DISTRICT HOSPITAL
Kagera	MISSENYI DC	34	3	2	2023	sepsis	Bulembo Dispensary	DISPENSARY
Kagera	MULEBA DC	30	1	1	2023	ANAPHYLACTIC shock	KAIGARA HC	HEALTH CENTER
Kagera	BUKOBA MC	42	4	4	2023	PPH-TRAUMA	BUKOBA RRH	REGIONAL REFERRAL HOSPITAL
Kagera	BUKOBA MC	39	7	7	2023	ECLAMPSIA	BUKOBA RRH	REGIONAL REFERRAL HOSPITAL
Kagera	KYERWA DC	28	2	1	2023	PPH -Trauma	MURONGO HC	HEALTH CENTER
Kagera	MISSENYI DC	36	6	6	2023	Eclampsia	Kilimilile Dispensary	DISPENSARY
Kagera	MISSENYI DC	41	8	7	2023	Embolism	KAGERA SUGAR HOSPITAL	DISTRICT HOSPITAL
Kagera	BUKOBA MC	26	2	2	2023	SEVERE PRE ECLAMPSIA	BUKOBA RRH	REGIONAL REFERRAL HOSPITAL
Kagera	BUKOBA MC	29	3	3	2023	PULMONARY EMBOLISM	BUKOBA RRH	REGIONAL REFERRAL HOSPITAL
Kagera	NGARA DC	35	4	3	2023	Anaemia	Nyamiaga Hospital	DISTRICT HOSPITAL
Kagera	MULEBA DC	28	4	3	2023	RUPTURED UTERUS	Rubya DH	DISTRICT HOSPITAL
Kagera	BUKOBA MC	21	1	1	2023	CARDIOMYOPATHY	BUKOBA RRH	REGIONAL REFERRAL HOSPITAL
Kagera	BUKOBA MC	20	2	1	2023	ABORTION COMPLICATION	BUKOBA RRH	REGIONAL REFERRAL HOSPITAL
Kagera	KARAGWE DC	32	6	5	2023	PPH and Eclampsia	NYAKAHANGA HOSPITAL	DISTRICT HOSPITAL
Kagera	BUKOBA MC	39	3	3	2023	ECLAMPSIA	BUKOBA RRH	REGIONAL REFERRAL HOSPITAL
Kagera	NGARA DC	37	5	4	2023	Obstrected labour	Nyamiaga Hospital	DISTRICT HOSPITAL
Kagera	BUKOBA DC	30	3	2	2023	RUPTURED UTERUS	Kishanje Heath center	HEALTH CENTER
Kagera	BUKOBA MC	31	3	3	2023	ECLAMPSIA	BUKOBA RRH	REGIONAL REFERRAL HOSPITAL
Kagera	BIHARAMURO DC	36	5	4	2023	PPH -Trauma	BIHARAMULLO DDH	DISTRICT HOSPITAL
Kagera	MISSENYI DC	42	5	4	2023	Abortion complications	ST. THERESIA HC	HEALTH CENTER
Kagera	MISSENYI DC	36	7	6	2023	PPH- NON TRAUMATIC	COMMUNITY	N/A
Kagera	MISSENYI DC	24	2	2	2023	PPH -Trauma	COMMUNITY	N/A
Kagera	BUKOBA MC	30	2	2	2023	ECLAMPSIA	BUKOBA RRH	REGIONAL REFERRAL HOSPITAL
Kagera	MULEBA DC	34	6	5	2023	PPH	KAIGARA HC	HEALTH CENTER
Kagera	BIHARAMURO DC	36	9	8	2023	PPH	RUNAZI Dispensary	DISPENSARY
Kagera	MULEBA DC	30	5	3	2023	RUPTURED UTERUS ANAEMIA	KIMEYA Disp	DISPENSARY
Kagera	BIHARAMURO DC	30	4	3	2023	AMNIOTIC EMBOLISM	NGARARAMBE Dispensary	DISPENSARY
Kagera	MULEBA DC	24	3	3	2023	EMBOLISM	KAIGARA HC	HEALTH CENTER
Kagera	BUKOBA MC	34	5	4	2023	ABORTION COMPLICATION	BUKOBA RRH	REGIONAL REFERRAL HOSPITAL
Kagera	MULEBA DC	24	3	3	2023	PPH	KYOTA DISPENSARY	DISPENSARY
Kagera	BUKOBA MC	18	1	1	2023	ABORTION COMPLICATION	BUKOBA RRH	REGIONAL REFERRAL HOSPITAL
Kagera	MULEBA DC	33	6	5	2023	Abortion	COMMUNITY	N/A
Kagera	BUKOBA MC	29	1	0	2023	SEPTIC ABORTION	BUKOBA RRH	REGIONAL REFERRAL HOSPITAL
Kagera	BUKOBA DC	35	9	9	2023	PPH - Non trauma	COMMUNITY	N/A
Kagera	BIHARAMURO DC	36	9	8	2023	BRAIN HYPOXIA due to Anestheisa Complication	BIHARAMULLO DDH	DISTRICT HOSPITAL
Kagera	BUKOBA MC	35	4	3	2023	PPH- TRAUMA	BUKOBA RRH	REGIONAL REFERRAL HOSPITAL
Kagera	MULEBA DC	35	3	2	2023	PPH	KAIGARA HC	HEALTH CENTER
Kagera	KARAGWE DC	40	8	7	2023	Pueperal Sepsis	NYAKAHANGA HOSPITAL	DISTRICT HOSPITAL
Kagera	BUKOBA MC	29	5	5	2023	PUERPERAL SEPSIS	BUKOBA RRH	REGIONAL REFERRAL HOSPITAL
Kagera	BUKOBA MC	26	3	2	2023	ABORTION COMPLICATION	BUKOBA RRH	REGIONAL REFERRAL HOSPITAL
Kagera	BUKOBA DC	22	2	2	2023	Anesthetic complication	Izimbya Hospital	DISTRICT HOSPITAL
Katavi	MPANDA MC	30	3	2	2023	Eclampsia	Katavi RRH	REGIONAL REFERRAL HOSPITAL
Katavi	MLELE DC	32	5	4	2023	Eclampsia	Ilunde HC	HEALTH CENTER
Katavi	MPIMBWE DC	37	7	6	2023	Placenta Abruptio	Usevya HC	HEALTH CENTER
Katavi	MPANDA MC	34	2	1	2023	PPH	Ilembo HC	HEALTH CENTER
Katavi	MPANDA MC	39	7	6	2023	Hypovolemic Shock 2 to DIC	Katavi RRH	REGIONAL REFERRAL HOSPITAL
Katavi	MPIMBWE DC	28	5	4	2023	Anaemia in pregnancy	Mamba HC	HEALTH CENTER
Katavi	Tanganyika DC	26	3	2	2023	Severe anaemia in Pregnancy	Karema HC	HEALTH CENTER
Katavi	NSIMBO DC	25	4	3	2023	PPH	KATUMBA HEALTH CENTRE	HEALTH CENTER
Katavi	MLELE DC	41	10	10	2023	PPH	Inyonga B HC	HEALTH CENTER
Katavi	Tanganyika DC	37	10	9	2023	PPH	Kasekese Disp	DISPENSARY
Katavi	MLELE DC	31	9	8	2023	PPH	Inyonga B HC	HEALTH CENTER
Katavi	MPANDA MC	39	6	5	2023	Septic Abortion	Katavi RRH	REGIONAL REFERRAL HOSPITAL
Katavi	MPANDA MC	40	6	6	2023	Post partum Cardiomyopathy	Katavi RRH	REGIONAL REFERRAL HOSPITAL
Katavi	MPANDA MC	33	5	4	2023	Postpartum Cardiomyopathy	Katavi RRH	REGIONAL REFERRAL HOSPITAL
Katavi	MPANDA MC	31	5	5	2023	Eclampsia	Katavi RRH	REGIONAL REFERRAL HOSPITAL
Katavi	MPANDA MC	32	7	6	2023	Gestational DKA	Katavi RRH	REGIONAL REFERRAL HOSPITAL
Katavi	Tanganyika DC	21	3	3	2023	PPH	Kasekese Disp	DISPENSARY
Katavi	MPANDA MC	35	3	2	2023	PPH	Katavi RRH	REGIONAL REFERRAL HOSPITAL
Katavi	Tanganyika DC	25	6	6	2023	PPH	Mishamo HC	HEALTH CENTER
Katavi	NSIMBO DC	28	1	1	2023	PPH	KATUMBA HEALTH CENTRE	HEALTH CENTER
Katavi	Tanganyika DC	28	3	2	2023	Eclampsia	Tanganyika DH	DISTRICT HOSPITAL
Katavi	MPANDA MC	38	6	5	2023	Eclampsia	Katavi RRH	REGIONAL REFERRAL HOSPITAL
Katavi	MLELE DC	25	3	2	2023	Eclampsia	COMMUNITY	N/A
Katavi	MPANDA MC	34	7	7	2023	PPH	Katavi RRH	REGIONAL REFERRAL HOSPITAL
Katavi	MPANDA MC	30	5	5	2023	Severe Pre eclampsia	Katavi RRH	REGIONAL REFERRAL HOSPITAL
Katavi	MPANDA MC	28	3	2	2023	APH	MPANDA MUNICIPAL HOSPITAL	DISTRICT HOSPITAL
Katavi	MPANDA MC	29	9	9	2023	Pueperal sepsisi	Katavi RRH	REGIONAL REFERRAL HOSPITAL
Katavi	MPIMBWE DC	37	6	5	2023	PPH	Usevya HC	HEALTH CENTER
Katavi	MLELE DC	36	8	7	2023	DIC sec PPH	Inyonga B HC	HEALTH CENTER
Katavi	Tanganyika DC	31	2	2	2023	Severe Anaemia	COMMUNITY	N/A
Katavi	MPIMBWE DC	28	6	5	2023	Sepsis	Huduma Disp	DISPENSARY
Katavi	MPIMBWE DC	37	5	2	2023	PPH	Mpimbwe DH	DISTRICT HOSPITAL
Katavi	MPANDA MC	25	1	0	2023	Eclampsia	Katavi RRH	REGIONAL REFERRAL HOSPITAL
Kigoma	KIGOMA MC	26	1	0	2023	ABORTION COMPLICATION	MAWENI HOSPITAL	REGIONAL REFERRAL HOSPITAL
Kigoma	KIGOMA MC	22	2	0	2023	HYPOVOLAEMIC SHOCK	MAWENI HOSPITAL	REGIONAL REFERRAL HOSPITAL
Kigoma	UVINZA DC	29	6	6	2023	PPH	ILAGALA HC	HEALTH CENTER
Kigoma	KASULU TC	30	3	3	2023	ANAETHETICAL COMPLICATION	Kasulu TC Hospital	DISTRICT HOSPITAL
Kigoma	UVINZA DC	35	9	8	2023	PPH	KALYA HC	HEALTH CENTER
Kigoma	KIGOMA DC	18	1	1	2023	PPH	COMMUNITY	N/A
Kigoma	UVINZA DC	38	8	7	2023	PPP	NGURUKA HC	HEALTH CENTER
Kigoma	KIGOMA DC	41	5	5	2023	PPH	COMMUNITY	N/A
Kigoma	KIBONDO DC	27	6	6	2023	PPH	MABAMBA HC	HEALTH CENTER
Kigoma	KASULU DC	24	3	3	2023	PPH	NYAKITONTO HC	HEALTH CENTER
Kigoma	KAKONKO DC	40	5	5	2023	ECLAMPSIA	KAKONKO HC	HEALTH CENTER
Kigoma	KIGOMA MC	30	5	4	2023	PPH	GUNGU HC	HEALTH CENTER
Kigoma	KIGOMA MC	40	4	4	2023	PPH	UJIJI HC	HEALTH CENTER
Kigoma	KIGOMA MC	24	1	0	2023	SEVERE ANAEMIA	MAWENI HOSPITAL	REGIONAL REFERRAL HOSPITAL
Kigoma	KASULU TC	34	8	5	2023	PPH	KABANGA HOSPITAL	DISTRICT HOSPITAL
Kigoma	KIGOMA MC	20	2	1	2023	UNKNOWN	COMMUNITY	N/A
Kigoma	KIGOMA MC	22	1	0	2023	HERB INTOXICATION	MAWENI HOSPITAL	REGIONAL REFERRAL HOSPITAL
Kigoma	KIBONDO DC	38	10	9	2023	PPH	KIBONDO HOSPITAL	DISTRICT HOSPITAL
Kigoma	KIGOMA DC	19	1	1	2023	PPH	COMMUNITY	N/A
Kigoma	KIGOMA MC	40	4	3	2023	ANAETHETICAL COMPLICATION	BAPTIST HOSPITAL	DISTRICT HOSPITAL
Kigoma	UVINZA DC	32	3	2	2023	PPH	NGURUKA HC	HEALTH CENTER
Kigoma	KASULU DC	39	9	8	2023	PPH	NYAMNYUSI DH	DISTRICT HOSPITAL
Kigoma	UVINZA DC	33	4	3	2023	PPH	Buhingu Health Centre	HEALTH CENTER
Kigoma	KIGOMA MC	27	6	5	2023	BACTERIAL MENINGITIS	MAWENI HOSPITAL	REGIONAL REFERRAL HOSPITAL
Kigoma	KIGOMA MC	30	3	2	2023	PPH	GUNGU HC	HEALTH CENTER
Kigoma	KIGOMA MC	40	8	8	2023	PPH	UJIJI HC	HEALTH CENTER
Kigoma	KIGOMA DC	33	10	9	2023	PPH	MWAMGONGO HC	HEALTH CENTER
Kigoma	UVINZA DC	40	7	7	2023	PPH	Buhingu Health Centre	HEALTH CENTER
Kigoma	KIGOMA DC	35	8	8	2023	PPH	MATYAZO HC	HEALTH CENTER
Kigoma	KIGOMA MC	20	2	1	2023	PERITONOTIS /RUPTURED APPENDIX	MAWENI HOSPITAL	REGIONAL REFERRAL HOSPITAL
Kigoma	KIGOMA MC	30	5	5	2023	PRE ECLAMPSIA WITH SEVERE FEATURE	MAWENI HOSPITAL	REGIONAL REFERRAL HOSPITAL
Kigoma	KASULU TC	19	1	0	2023	ANAETHETIC COMPLICATION	Kiganamo H/C	HEALTH CENTER
Kigoma	BUHIGWE DC	40	4	3	2023	??PRE ECLAMPSIA	COMMUNITY	N/A
Kigoma	KASULU DC	39	7	7	2023	PPH	RUSESA HC	HEALTH CENTER
Kigoma	KIBONDO DC	29	3	3	2023	PPH	KIBONDO HOSPITAL	DISTRICT HOSPITAL
Kigoma	KASULU TC	32	5	3	2023	PPH	KABANGA HOSPITAL	DISTRICT HOSPITAL
Kigoma	KIGOMA DC	21	1	1	2023	PPH	COMMUNITY	N/A
Kigoma	KASULU DC	39	9	8	2023	PPH	NYAMNYUSI DH	DISTRICT HOSPITAL
Kigoma	KASULU TC	18	1	0	2023	SEVERE ANAEMIA	Kasulu TC Hospital	DISTRICT HOSPITAL
Kigoma	KAKONKO DC	29	3	2	2023	HYPOVOLAEMIC SHOCK	GWANUMPU HEALTH CENTER	HEALTH CENTER
Kigoma	KAKONKO DC	18	1	0	2023	ANAETHETICAL COMPLICATION	KABALE HC	HEALTH CENTER
Kigoma	KIBONDO DC	34	6	6	2023	PPH	KIBONDO HOSPITAL	DISTRICT HOSPITAL
Kigoma	KIGOMA MC	27	4	4	2023	HYPOVOLAEMIC SHOCK	MAWENI HOSPITAL	REGIONAL REFERRAL HOSPITAL
Kigoma	KIGOMA MC	36	8	6	2023	PPH	UJIJI HC	HEALTH CENTER
Kigoma	KIGOMA MC	30	7	7	2023	PPH	MAWENI HOSPITAL	REGIONAL REFERRAL HOSPITAL
Kigoma	KASULU TC	18	1	1	2023	PPH	COMMUNITY	N/A
Kigoma	UVINZA DC	22	2	1	2023	SEVERE ANAEMIA	RUKOMA DISP	DISPENSARY
Kigoma	KASULU DC	23	1	1	2023	PPH	KIWANYA HC	HEALTH CENTER
Kigoma	KIGOMA MC	34	6	6	2023	ECLAMPSIA	MAWENI HOSPITAL	REGIONAL REFERRAL HOSPITAL
Kigoma	BUHIGWE DC	32	4	3	2023	ANAETHETICAL COMPLICATION	Buhigwe Hospital	DISTRICT HOSPITAL
Kigoma	KIBONDO DC	17	1	0	2023	ABORTION COMPLICATION	COMMUNITY	N/A
Kigoma	BUHIGWE DC	34	7	6	2023	PPH	COMMUNITY	N/A
Kigoma	KIGOMA MC	35	9	9	2023	PPH	MAWENI HOSPITAL	REGIONAL REFERRAL HOSPITAL
Kigoma	UVINZA DC	28	5	4	2023	PPH	COMMUNITY	N/A
Kigoma	KIBONDO DC	18	1	1	2023	ANAETHETICAL COMPLICATION	MABAMBA HC	HEALTH CENTER
Kigoma	KASULU TC	36	8	8	2023	PPH	Kiganamo H/C	HEALTH CENTER
Kigoma	UVINZA DC	46	12	11	2023	PPH	NGURUKA HC	HEALTH CENTER
Kigoma	KIGOMA MC	24	5	5	2023	ECLAMPSIA	MAWENI HOSPITAL	REGIONAL REFERRAL HOSPITAL
Kigoma	KIGOMA MC	19	1	0	2023	SEVERE ANAEMIA	MAWENI HOSPITAL	REGIONAL REFERRAL HOSPITAL
Kigoma	KIGOMA MC	24	2	1	2023	PPH	MAWENI HOSPITAL	REGIONAL REFERRAL HOSPITAL
Kigoma	KIGOMA MC	36	8	7	2023	ANAETHETICAL COMPLICATION	MAWENI HOSPITAL	REGIONAL REFERRAL HOSPITAL
Kigoma	KIGOMA MC	20	2	1	2023	PEUPERAL SEPSIS	MAWENI HOSPITAL	REGIONAL REFERRAL HOSPITAL
Kigoma	UVINZA DC	19	1	1	2023	PPH	COMMUNITY	N/A
Kigoma	UVINZA DC	28	5	4	2023	PPH	NGURUKA HC	HEALTH CENTER
Kigoma	KIGOMA MC	39	4	4	2023	PEUPERAL SEPSIS	MAWENI HOSPITAL	REGIONAL REFERRAL HOSPITAL
Kigoma	KASULU DC	18	1	0	2023	ECLAMPSIA	NYAKITONTO HC	HEALTH CENTER
Kigoma	KIGOMA MC	23	2	2	2023	PULMONARY TB,ASPIRATION PNEUMONIA	MAWENI HOSPITAL	REGIONAL REFERRAL HOSPITAL
Kigoma	KASULU DC	36	5	4	2023	PPH	NYAMNYUSI DH	DISTRICT HOSPITAL
Kigoma	KASULU TC	38	8	4	2023	ELECTROLYTE IMBALANCE	Kiganamo H/C	HEALTH CENTER
Kigoma	KIBONDO DC	36	10	10	2023	R/UTERUS	KIFURA HC	HEALTH CENTER
Kigoma	KIGOMA MC	26	3	3	2023	PULMONARY	MAWENI HOSPITAL	REGIONAL REFERRAL HOSPITAL
Kigoma	KASULU TC	18	1	1	2023	PPH	KABANGA HOSPITAL	DISTRICT HOSPITAL
Kigoma	KIGOMA MC	32	5	5	2023	P.CARDIOMYOPATHY	MAWENI HOSPITAL	REGIONAL REFERRAL HOSPITAL
Kigoma	KASULU DC	23	2	2	2023	ANAETHETICAL COMPLICATION	RUSESA HC	HEALTH CENTER
Kigoma	KASULU DC	27	4	4	2023	PPH	NYAMNYUSI DH	DISTRICT HOSPITAL
Kigoma	KIGOMA MC	35	4	4	2023	PPH	UJIJI HC	HEALTH CENTER
Kilimanjaro	Hai DC	34	5	3	2023	PPH	Hai Hosp	DISTRICT HOSPITAL
Kilimanjaro	MOSHI MC	19	1	0	2023	HELLP Syndrome,DIC	KCMC HOSPITAL	ZONAL REFERRAL HOSPITAL
Kilimanjaro	MOSHI MC	20	1	0	2023	Pulmonary embolism	St Joseph	DISTRICT HOSPITAL
Kilimanjaro	MOSHI MC	37	2	2	2023	HIV Stage 4,Peuperial sepsis /cryptococal Meningities	KCMC HOSPITAL	ZONAL REFERRAL HOSPITAL
Kilimanjaro	MOSHI MC	32	3	3	2023	Abortion complication	KCMC HOSPITAL	ZONAL REFERRAL HOSPITAL
Kilimanjaro	MOSHI MC	39	5	5	2023	Postpartum cardiomyopath(known case HTN)	KCMC HOSPITAL	ZONAL REFERRAL HOSPITAL
Kilimanjaro	MOSHI MC	24	1	0	2023	Abruptio placenta with IUFD	KCMC HOSPITAL	ZONAL REFERRAL HOSPITAL
Kilimanjaro	MOSHI MC	39	6	4	2023	DIC Post c/s	KCMC HOSPITAL	ZONAL REFERRAL HOSPITAL
Kilimanjaro	MOSHI MC	34	3	2	2023	Ischemic Strock	KCMC HOSPITAL	ZONAL REFERRAL HOSPITAL
Kilimanjaro	SIHA DC	34	2	2	2023	PPH due u uterine atony	Siha Hosp	DISTRICT HOSPITAL
Kilimanjaro	Hai DC	40	4	3	2023	PPH	Hai Hosp	DISTRICT HOSPITAL
Kilimanjaro	ROMBO DC	37	4	4	2023	Hemorrhagic shock secondary to internal bleeding	Karume Health centre	HEALTH CENTER
Kilimanjaro	ROMBO DC	32	4	4	2023	Pueperial sepsis	Tarakea HC	HEALTH CENTER
Kilimanjaro	MOSHI MC	35	4	3	2023	Brain hypoxia sec to aspiration	Mawenzi RRH	REGIONAL REFERRAL HOSPITAL
Kilimanjaro	MOSHI MC	26	2	2	2023	Severe Anaemia sec PPH ,AKI	KCMC HOSPITAL	ZONAL REFERRAL HOSPITAL
Kilimanjaro	MOSHI MC	24	3	0	2023	Septic shock AKI	KCMC HOSPITAL	ZONAL REFERRAL HOSPITAL
Kilimanjaro	ROMBO DC	40	8	7	2023	?Amniotic Embolism&Ruptured uterus	Huruma Hospital	DISTRICT HOSPITAL
Kilimanjaro	ROMBO DC	19	99	99	2023	???Peritonities	Huruma Hospital	DISTRICT HOSPITAL
Kilimanjaro	SIHA DC	34	6	5	2023	Severe PPH	Ngarenairobi HC	HEALTH CENTER
Kilimanjaro	MOSHI MC	42	5	5	2023	Unkown	COMMUNITY	N/A
Kilimanjaro	MOSHI MC	20	2	2	2023	Pulmonary embolism (DOA 11/09/2023	KCMC HOSPITAL	ZONAL REFERRAL HOSPITAL
Kilimanjaro	MOSHI MC	42	3	2	2023	Eclampsia,AKI	KCMC HOSPITAL	ZONAL REFERRAL HOSPITAL
Kilimanjaro	ROMBO DC	44	8	8	2023	Pueperial sepsis	Huruma Hospital	DISTRICT HOSPITAL
Kilimanjaro	MOSHI MC	25	1	0	2023	CHD/Preterm pregnancy 28GA	KCMC HOSPITAL	ZONAL REFERRAL HOSPITAL
Kilimanjaro	MOSHI MC	22	2	2	2023	Post partum Eclampsia	KCMC HOSPITAL	ZONAL REFERRAL HOSPITAL
Kilimanjaro	MOSHI MC	38	5	5	2023	PPH svd(post TAH	KCMC HOSPITAL	ZONAL REFERRAL HOSPITAL
Kilimanjaro	MOSHI MC	27	1	0	2023	Hyperthyroidism in pregnant	KCMC HOSPITAL	ZONAL REFERRAL HOSPITAL
Kilimanjaro	MOSHI MC	20	2	2	2023	Severe Anaemia sec to DIC post c/s	KCMC HOSPITAL	ZONAL REFERRAL HOSPITAL
Kilimanjaro	MOSHI MC	30	4	2	2023	Abruptio placenta post c/s	KCMC HOSPITAL	ZONAL REFERRAL HOSPITAL
Kilimanjaro	MOSHI MC	39	1	1	2023	Congestive HF? Ischemic stroke	KCMC HOSPITAL	ZONAL REFERRAL HOSPITAL
Kilimanjaro	MOSHI MC	35	7	4	2023	Pulmonary embolism &DVT	KCMC HOSPITAL	ZONAL REFERRAL HOSPITAL
Kilimanjaro	MOSHI MC	30	4	4	2023	Lung tumor and PPH	KCMC HOSPITAL	ZONAL REFERRAL HOSPITAL
Kilimanjaro	MOSHI MC	29	3	3	2023	Postpartum Ischemic Stroke (DOA 8/3	KCMC HOSPITAL	ZONAL REFERRAL HOSPITAL
Kilimanjaro	MOSHI MC	32	2	2	2023	Postpartum cardiomyopath	KCMC HOSPITAL	ZONAL REFERRAL HOSPITAL
Kilimanjaro	MOSHI MC	18	1	0	2023	Post partum cardiomyopathy	KCMC HOSPITAL	ZONAL REFERRAL HOSPITAL
Kilimanjaro	MOSHI MC	36	2	2	2023	Ischemic Strock & Pulmonary Embolism	KCMC HOSPITAL	ZONAL REFERRAL HOSPITAL
Kilimanjaro	SIHA DC	39	6	6	2023	Hypogycamia/dehydration-post c/s 28/09/2023	COMMUNITY	N/A
Lindi	KILWA DC	39	4	4	2023	PPH	KINYONGA HOSP	DISTRICT HOSPITAL
Lindi	LINDI MC	38	5	5	2023	UNKNOWN	COMMUNITY	N/A
Lindi	MTAMA DC	19	1	0	2023	APSIRATION PNEUMONIA	NYANGAO HOSPITAL	DISTRICT HOSPITAL
Lindi	LIWALE DC	38	6	5	2023	PPH	LIWALE DH	DISTRICT HOSPITAL
Lindi	LINDI MC	20	1	1	2023	PULMONARY EMBOLISM	SOKOINE RRH	REGIONAL REFERRAL HOSPITAL
Lindi	NACHINGWEA DC	42	4	3	2023	RUPTURED UTERUS	MBONDO DISPEN…	DISPENSARY
Lindi	LIWALE DC	30	3	2	2023	PULMONARY EMBOLISM	LIWALE DH	DISTRICT HOSPITAL
Lindi	LINDI MC	26	2	2	2023	CARDIOPULMONARY ARREST	SOKOINE RRH	REGIONAL REFERRAL HOSPITAL
Lindi	KILWA DC	36	3	2	2023	Ruptured Uterus	COMMUNITY	N/A
Lindi	RUANGWA DC	31	2	1	2023	PPH	Ruangwa DH	DISTRICT HOSPITAL
Lindi	LINDI MC	38	6	2	2023	ANAESTHESIA COMPLICATION	KITOMANGA HC	HEALTH CENTER
Lindi	RUANGWA DC	29	3	2	2023	PPH	MBEKENYERA HC	HEALTH CENTER
Lindi	LINDI MC	18	1	1	2023	TRAUMATIC PPH	SOKOINE RRH	REGIONAL REFERRAL HOSPITAL
Lindi	NACHINGWEA DC	39	2	1	2023	PPH	NAIPANGA HC	HEALTH CENTER
Lindi	LIWALE DC	44	7	7	2023	PPH	MIRUI DISP	DISPENSARY
Lindi	MTAMA DC	33	4	3	2023	S ANAEMIA	NYANGAO HOSPITAL	DISTRICT HOSPITAL
Lindi	KILWA DC	37	3	3	2023	PPH	MASOKO HC	HEALTH CENTER
Lindi	LIWALE DC	32	3	2	2023	PPH	KIBUTUKA HC	HEALTH CENTER
Lindi	LINDI MC	33	3	2	2023	UTERINE RUPTURE	SOKOINE RRH	REGIONAL REFERRAL HOSPITAL
Lindi	KILWA DC	30	5	4	2023	Ruptured Uterus	Kinyonga hosp	DISTRICT HOSPITAL
Lindi	LIWALE DC	20	4	3	2023	RAPTURED UTERUS	LIWALE DH	DISTRICT HOSPITAL
Lindi	NACHINGWEA DC	23	1	0	2023	RESPIRATOTY FAILURE SEC TO PTB	NACHINGWEA DH	DISTRICT HOSPITAL
Lindi	LINDI MC	44	5	4	2023	S ANAEMIA SEC TO PPH	KITOMANGA HC	HEALTH CENTER
Lindi	LIWALE DC	40	7	7	2023	PPH	LIWALE DH	DISTRICT HOSPITAL
Lindi	LINDI MC	28	5	5	2023	POSTPARTUM CARDIOMYOPATH	SOKOINE RRH	REGIONAL REFERRAL HOSPITAL
Lindi	RUANGWA DC	40	8	8	2023	PPH	COMMUNITY	N/A
Lindi	KILWA DC	35	7	7	2023	PPH	COMMUNITY	N/A
Lindi	LINDI MC	20	1	1	2023	ASPIRATION PNEUMONIA	SOKOINE RRH	REGIONAL REFERRAL HOSPITAL
Lindi	MTAMA DC	43	4	3	2023	Haemorrhagic shock sec to PPH	NYANGAO HOSPITAL	DISTRICT HOSPITAL
Lindi	LINDI MC	35	4	3	2023	HYPOVOLEMIC SHOCK	MNAZI MMOJA HC	HEALTH CENTER
Lindi	RUANGWA DC	26	3	2	2023	UTERINE RUPTURE	LUCHELEGWA HC	HEALTH CENTER
Lindi	MTAMA DC	20	1	0	2023	PULMONARY EMBOLISM	NYANGAO HOSPITAL	DISTRICT HOSPITAL
Lindi	KILWA DC	37	4	4	2023	PPH	KINYONGA HOSP	DISTRICT HOSPITAL
Lindi	RUANGWA DC	27	2	2	2023	Postpartum cardiomyopath	Ruangwa DH	DISTRICT HOSPITAL
Lindi	LINDI MC	28	3	2	2023	HYPOVOLEMIC SHOCK DUE TO PPH	MNAZI MMOJA HC	HEALTH CENTER
Lindi	MTAMA DC	28	2	2	2023	PPH	NYANGAO HOSPITAL	DISTRICT HOSPITAL
Lindi	NACHINGWEA DC	24	2	1	2023	Cardiopulmonary arrest	Mnero Hospital	DISTRICT HOSPITAL
Lindi	NACHINGWEA DC	18	1	1	2023	S anaemia	Kilimarondo HC	HEALTH CENTER
Manyara	BABATI TC	40	9	9	2023	HYPOVOLEMIC SHOCK SEC PPH	MANYARA RRH	REGIONAL REFERRAL HOSPITAL
Manyara	SIMANJIRO DC	23	3	3	2023	HAEMORAGIC SHOCK SEC RETAINED PLACENTAE	COMMUNITY	N/A
Manyara	SIMANJIRO DC	22	5	4	2023	ASIPIRATION PNEUMONIA	NABERERA HC	HEALTH CENTER
Manyara	HANANG DC	32	4	3	2023	HYPOVOLEMIC SHOCK SEC PPH	COMMUNITY	N/A
Manyara	SIMANJIRO DC	23	2	1	2023	ANAESTHESIA COMPLICATIONTOTAL SPINE	ORKESUMET HC	HEALTH CENTER
Manyara	KITETO DC	42	8	8	2023	HIV/AIDS,MALARIA	KIBAYA HOSPITAL	DISTRICT HOSPITAL
Manyara	MBULU TC	27	2	2	2023	ANAETHESIA COMPLICATION	MBULU HOSPITAL	DISTRICT HOSPITAL
Manyara	BABATI TC	34	3	2	2023	PPH	MANYARA RRH	REGIONAL REFERRAL HOSPITAL
Manyara	BABATI DC	36	10	9	2023	APH?	COMMUNITY	N/A
Manyara	BABATI TC	36	4	4	2023	HAEMORREGIC SHOCK	MANYARA RRH	REGIONAL REFERRAL HOSPITAL
Manyara	MBULU DC	38	11	7	2023	PPH SEC RUPTURED UTERUS	HAYDOM HOSPITAL	REGIONAL REFERRAL HOSPITAL
Manyara	MBULU DC	25	5	4	2023	APH ? PLACENTA PREVIA	ENDAMILAY DISPENSARY	DISPENSARY
Manyara	BABATI TC	35	6	6	2023	RESPIRATORY FAILURE	MANYARA RRH	REGIONAL REFERRAL HOSPITAL
Manyara	MBULU DC	32	3	3	2023	PPH	HAYDOM HOSPITAL	REGIONAL REFERRAL HOSPITAL
Manyara	BABATI DC	26	3	4	2023	PULMONARY EMBOLISIM	MAGUGU HC	HEALTH CENTER
Manyara	BABATI TC	32	6	6	2023	DIC UNDERLINE CAUSES PPH	MANYARA RRH	REGIONAL REFERRAL HOSPITAL
Manyara	BABATI TC	21	1	1	2023	POST PARTUM ECLAMPSIA	MANYARA RRH	REGIONAL REFERRAL HOSPITAL
Manyara	BABATI TC	21	1	1	2023	POSTPARTUM ECLAMPSIA	MANYARA RRH	REGIONAL REFERRAL HOSPITAL
Manyara	HANANG DC	39	9	8	2023	HAEMMORRAGIC SHOCK SEC RUPTURED UTERUS	GITTING DISP	DISPENSARY
Manyara	HANANG DC	26	3	2	2023	ANAESTHESIA COMPLICATION	TUMAINI HOSPITAL	DISTRICT HOSPITAL
Manyara	MBULU DC	39	8	7	2023	TENSIUON PNEUMOTHORAX SEC PTB	HAYDOM HOSPITAL	REGIONAL REFERRAL HOSPITAL
Manyara	MBULU TC	44	3	2	2023	ECLAMPSIA	COMMUNITY	N/A
Manyara	SIMANJIRO DC	36	8	7	2023	AMNIOTIC EMBOLISIM	ORKESUMET HC	HEALTH CENTER
Manyara	KITETO DC	36	6	6	2023	PPH ?ASIPIRATION	COMMUNITY	N/A
Manyara	BABATI TC	32	2	2	2023	SEPTIC SHOCK	MANYARA RRH	REGIONAL REFERRAL HOSPITAL
Manyara	KITETO DC	14	1	0	2023	ECLAMPSIA	KIBAYA HOSPITAL	DISTRICT HOSPITAL
Manyara	BABATI TC	30	6	5	2023	SEPSIS	MANYARA RRH	REGIONAL REFERRAL HOSPITAL
Manyara	MBULU DC	33	4	4	2023	PPH	Dongobesh HC	HEALTH CENTER
Manyara	MBULU DC	39	11	10	2023	HYPOVOLEMIC SHOCK SEC RUPTURED UTERUS	HAYDOM HOSPITAL	REGIONAL REFERRAL HOSPITAL
Manyara	SIMANJIRO DC	30	8	7	2023	PPH SEC RETAINED PLACENTA	COMMUNITY	N/A
Manyara	MBULU DC	36	4	4	2023	PULMONARY EMBOLISIM	HAYDOM HOSPITAL	REGIONAL REFERRAL HOSPITAL
Manyara	MBULU DC	26	2	1	2023	PPH	HAYDOM HOSPITAL	REGIONAL REFERRAL HOSPITAL
Manyara	SIMANJIRO DC	17	1	1	2023	PPH	ORKESUMET HC	HEALTH CENTER
Manyara	BABATI TC	34	2	2	2023	RESPIRATORY DISTRESS SYNDROM WITH ANAESTHESIA COMPLICATION	MANYARA RRH	REGIONAL REFERRAL HOSPITAL
Mara	BUTIAMA DC	40	9	8	2023	AMNIOTIC FLUID S EMBOLISM SEC TO IUFD	KIAGATA HC	HEALTH CENTER
Mara	BUTIAMA DC	43	6	5	2023	PULMONARY EMBOLISM	BUTIAMA HOSPITAL	DISTRICT HOSPITAL
Mara	MUSOMA DC	35	10	10	2023	PPH	COMMUNITY	N/A
Mara	BUNDA DC	26	6	4	2023	ASPIRATION SEC TO ANATHETIC COMPLICATION	IKIZU HC	HEALTH CENTER
Mara	RORYA DC	33	4	4	2023	PULMONARY EMBOLISM	SHIRATI HOSPITAL	DISTRICT HOSPITAL
Mara	BUTIAMA DC	29	5	4	2023	PPH SEC TO RETAINED PLACENTA	COMMUNITY	N/A
Mara	RORYA DC	24	3	2	2023	SEVERE ANEMIA IN PREGNANCY	SHIRATI HOSPITAL	DISTRICT HOSPITAL
Mara	SERENGETI DC	42	12	12	2023	DIC SEC TO PPH	SERENGETI DH	DISTRICT HOSPITAL
Mara	BUTIAMA DC	40	4	3	2023	AMNIOTIC EMBOLISM	MURIAZA DISP	DISPENSARY
Mara	BUTIAMA DC	23	3	2	2023	PPH	BUTIAMA HOSPITAL	DISTRICT HOSPITAL
Mara	MUSOMA MC	20	2	1	2023	RESPIRATORY FAILURE SEC TO ?? ASPIRATION PNEUMONITIES	COMMUNITY	N/A
Mara	MUSOMA MC	20	1	1	2023	PULMONARY EMBOLISM	MUSOMA RRH	REGIONAL REFERRAL HOSPITAL
Mara	MUSOMA MC	25	2	2	2023	HYPOXIA SEC TO INTERNAL BLEEDING ?? DIC	MUSOMA RRH	REGIONAL REFERRAL HOSPITAL
Mara	TARIME DC	35	5	5	2023	PPH SEC TO CERVICAL TEAR	NYANGOTO HC	HEALTH CENTER
Mara	RORYA DC	37	6	5	2023	PULMONAR EODEMA SEC TO HERT FAILURE SEC TO S.ANEMIA SEC DIC DUE TO PPH	KOWAKI HOSPITAL	DISTRICT HOSPITAL
Mara	MUSOMA MC	26	1	0	2023	MALARIA IN PREG - IUFD	MUSOMA RRH	REGIONAL REFERRAL HOSPITAL
Mara	BUNDA TC	46	9	9	2023	PPH(DIC) POST C/S	MANYAMANYAMA HOSPITAL	DISTRICT HOSPITAL
Mara	BUNDA DC	26	2	1	2023	PULMONARY OEDEMA SEC TO PERIPARTUM CARDIOMYOPATH	KIBARA HOSPITAL	DISTRICT HOSPITAL
Mara	TARIME DC	33	7	5	2023	ECLAMPSIA	NYANGOTO HC	HEALTH CENTER
Mara	MUSOMA MC	21	5	5	2023	SEPTICAEMIS SEC TO PERITONITIES	MUSOMA RRH	REGIONAL REFERRAL HOSPITAL
Mara	MUSOMA MC	24	2	2	2023	CARDIAC ARREST SEC TO INTRABDOMINAL HEMORRHAGE	MWL NYERERE MEMORIAL RRH	REGIONAL REFERRAL HOSPITAL
Mara	BUNDA TC	31	3	3	2023	CARDIAC ARREST SEC TO ANATHETIC COMPILCATIONS	MANYAMANYAMA HOSPITAL	DISTRICT HOSPITAL
Mara	BUTIAMA DC	33	6	6	2023	HYPOVOLEMIC SHOCK SEC TO PPH	BUTIAMA HOSPITAL	DISTRICT HOSPITAL
Mara	BUNDA TC	19	1	1	2023	PPH SEC TO CERVICAL TEAR	MANYAMANYAMA HOSPITAL	DISTRICT HOSPITAL
Mara	MUSOMA DC	28	2	2	2023	VENOUS THROMBOEMBOLISM SEC TO DIC	MUGANGO HC	HEALTH CENTER
Mara	BUNDA TC	23	2	2	2023	HYPOVOLEMIC SHOCK SEC TO PPH	BUNDA DDH	DISTRICT HOSPITAL
Mara	TARIME TC	32	4	1	2023	?? ECLAMPSIA	TGF HC	HEALTH CENTER
Mara	TARIME DC	36	8	8	2023	ACUTE RESPIRATORY FAILURE SC TO PULMONARY EMBOLISM	NYANGOTO HC	HEALTH CENTER
Mara	MUSOMA MC	35	6	6	2023	PUMONARY OEDEMA	MUSOMA RRH	REGIONAL REFERRAL HOSPITAL
Mara	BUTIAMA DC	23	3	3	2023	PPH?? AMNIOTIC EMBOLISM	KIAGATA HC	HEALTH CENTER
Mara	MUSOMA MC	43	9	8	2023	SEPTIC SHOCK, DIC SEC TO IUFD	MUSOMA RRH	REGIONAL REFERRAL HOSPITAL
Mara	RORYA DC	21	1	1	2023	PPH	UNKNOWN	N/A
Mara	MUSOMA MC	39	5	5	2023	AMNIOTIC FLUID S EMBOLISM SEC TO IUFD	NYASHO HC	HEALTH CENTER
Mara	BUNDA DC	20	2	2	2023	ANATHETIC COMPLICATIONS	MUGETA HC	HEALTH CENTER
Mara	TARIME DC	38	8	7	2023	RAPTURED UTERUS	SIRARI HC	HEALTH CENTER
Mara	MUSOMA MC	32	5	5	2023	DIC SEC TO PPH	MUSOMA RRH	REGIONAL REFERRAL HOSPITAL
Mara	RORYA DC	32	10	9	2023	AMNIOTIC EMBOLISM	UTEGI HC	HEALTH CENTER
Mara	MUSOMA DC	41	14	11	2023	APH due to abruptio placenta	COMMUNITY	N/A
Mara	BUTIAMA DC	19	1	1	2023	ANASTHESIA COMPLICATIONS	BUTIAMA HOSPITAL	DISTRICT HOSPITAL
Mara	MUSOMA DC	18	99	99	2023	ANATHETIC COMPLICATIONS	MURANGI HC	HEALTH CENTER
Mara	MUSOMA MC	25	3	3	2023	S.ANEMIA SEC TO ABRUPTIO PLACENTA	MUSOMA RRH	REGIONAL REFERRAL HOSPITAL
Mara	BUNDA TC	25	4	4	2023	CARDIOMYOPATHY WITH PULMONARY OEDEMA	MANYAMANYAMA HOSPITAL	DISTRICT HOSPITAL
Mara	MUSOMA MC	20	1	1	2023	SEPTIC SHOCK SEC TO SEPTICAEMIA	MUSOMA RRH	REGIONAL REFERRAL HOSPITAL
Mara	BUNDA TC	29	2	2	2023	CARDIORESPIRATORY ARREST SEC TO PULMONARY ARREST	COMMUNITY	N/A
Mara	MUSOMA DC	35	6	6	2023	PPH DUE TO CERVICAL TEAR	COMMUNITY	N/A
Mara	MUSOMA MC	37	7	6	2023	SEPTIC ABORTION	MWL NYERERE MEMORIAL RRH	REGIONAL REFERRAL HOSPITAL
Mara	SERENGETI DC	34	3	3	2023	ACUTE PULMONARY EMBOLISM	NYERERE DDH	DISTRICT HOSPITAL
Mara	MUSOMA MC	32	5	5	2023	S/ANEMIA, DIC ??AKI POST TAH due to PPH	MUSOMA RRH	REGIONAL REFERRAL HOSPITAL
Mara	TARIME DC	23	2	2	2023	PPH SEC TO CERVICAL TEAR	MURIBA HC	HEALTH CENTER
Mbeya	MBEYA CC	29	1	1	2023	HIV/AIDS COMLPICATION	META HOSPITAL	ZONAL REFERRAL HOSPITAL
Mbeya	MBARALI DC	35	7	6	2023	HEMORRHAGIC SHOCK /RENAL FAILURE	CHIMALA HOSPITAL	DISTRICT HOSPITAL
Mbeya	KYELA DC	20	3	3	2023	PPH/DIC	IPINDA HEALTH CENTER	HEALTH CENTER
Mbeya	MBARALI DC	42	4	3	2023	HAEMORRHAGE SHOCK SEC TO CERVICAL TEAR	MAWINDI HEALTH CENTER	HEALTH CENTER
Mbeya	MBEYA CC	21	2	1	2023	SEVERE ANAEMIA/AKI SEC TO PPH	META HOSPITAL	ZONAL REFERRAL HOSPITAL
Mbeya	MBEYA CC	25	4	3	2023	MATERNAL ASCITIES	META HOSPITAL	ZONAL REFERRAL HOSPITAL
Mbeya	BUSOKELO DC	36	4	4	2023	DIC	BUSOKELO DH	DISTRICT HOSPITAL
Mbeya	CHUNYA DC	30	4	4	2023	ASPITARION SEC TO ECLAMPSIA	MAPOGORO DISP	DISPENSARY
Mbeya	MBEYA CC	35	4	3	2023	ECLAMPSIA	META HOSPITAL	ZONAL REFERRAL HOSPITAL
Mbeya	MBEYA DC	18	1	0	2023	UPPER GIT BLEEDING/PULMONARY EMBOLISM	MBALIZI CDH	DISTRICT HOSPITAL
Mbeya	CHUNYA DC	37	5	3	2023	HYPOVOLEMIC SHOCK SEC TO PPH	CHUNYA HOSPITAL	DISTRICT HOSPITAL
Mbeya	MBARALI DC	16	1	0	2023	PPH	MBARALI DH	DISTRICT HOSPITAL
Mbeya	MBEYA CC	41	5	5	2023	ANAEMIA SEC TO PPH	META HOSPITAL	DISTRICT HOSPITAL
Mbeya	MBEYA CC	26	3	3	2023	PPH/AKI	MBEYA RRH	REGIONAL REFERRAL HOSPITAL
Mbeya	MBARALI DC	32	4	2	2023	SEVERE PPH	MBARALI HOSPITAL	DISTRICT HOSPITAL
Mbeya	RUNGWE DC	27	3	3	2023	PULMONARY EMBOLISM	TUKUYU HOSPITAL	DISTRICT HOSPITAL
Mbeya	MBARALI DC	37	6	5	2023	HYPOVOLEMIC SHOCK SEC TO PPH	COMMUNITY	N/A
Mbeya	MBEYA CC	43	4	3	2023	HYPOVOLEMIC SHOCK SEC TO RUPTURE OF UTERUS	IGAWILO HOSPITAL	DISTRICT HOSPITAL
Mbeya	MBEYA CC	22	2	1	2023	ECLAMPSIA	META HOSPTAL	ZONAL REFERRAL HOSPITAL
Mbeya	MBEYA CC	21	2	2	2023	SEVERE ANAEMIA	META HOSPITAL	ZONAL REFERRAL HOSPITAL
Mbeya	MBARALI DC	16	1	1	2023	UNKWONS CAUSE/ECLAMPSIA	COMMUNITY	N/A
Mbeya	MBEYA CC	34	8	8	2023	PERPARTUM CARDIOMYOPATH	MRRH	DISTRICT HOSPITAL
Mbeya	MBEYA CC	32	2	2	2023	SEPTICAEMIA	META HOSPITAL	ZONAL REFERRAL HOSPITAL
Mbeya	BUSOKELO DC	19	1	1	2023	PPH	MWAKALELI H/C	HEALTH CENTER
Mbeya	MBEYA CC	36	1	0	2023	HIV /AIDS COMPLICATION(PCP)	META HOSPITAL	DISTRICT HOSPITAL
Mbeya	MBEYA CC	33	5	3	2023	PURPERIAL SEPSIS	META HOSPITAL	ZONAL REFERRAL HOSPITAL
Mbeya	MBEYA CC	18	1	1	2023	AKI /ECLAMPSIA	META HOSPITAL	ZONAL REFERRAL HOSPITAL
Mbeya	MBEYA CC	33	2	2	2023	PPH	META HOSPITAL	ZONAL REFERRAL HOSPITAL
Mbeya	MBEYA CC	33	3	3	2023	PPH/DIC	META HOSPITAL	DISTRICT HOSPITAL
Mbeya	MBEYA CC	29	2	1	2023	AMNOTIC EMBOLISM/CHORIOAMITIS	META HOSPITAL	ZONAL REFERRAL HOSPITAL
Mbeya	MBEYA CC	35	5	4	2023	SEVERE ECLAMPSIA	META HOSPITAL	ZONAL REFERRAL HOSPITAL
Mbeya	MBEYA CC	34	3	3	2023	HIV /AIDS COMPLICATION	MBEYA RRH	REGIONAL REFERRAL HOSPITAL
Mbeya	RUNGWE DC	20	2	1	2023	HYPOVOLEMIC SHOCK SEC TO RUPTURE OF UTERUS	IGOGWE HOSPITAL	DISTRICT HOSPITAL
Mbeya	MBEYA CC	26	1	1	2023	PULMONARY EMBOLISM	MRRH	DISTRICT HOSPITAL
Mbeya	MBEYA CC	16	1	1	2023	PPH	META HOSPITAL	ZONAL REFERRAL HOSPITAL
Mbeya	MBEYA CC	34	2	2	2023	SEPTIC SHOCK/SEPTIC ABORTION	UWATA HOSPITAL	DISTRICT HOSPITAL
Mbeya	RUNGWE DC	21	1	1	2023	PURPERIAL SEPSIS	TUKUYU HOSPITAL	DISTRICT HOSPITAL
Mbeya	MBARALI DC	16	3	2	2023	PPH	IMALILOSONGWE DISP	DISPENSARY
Mbeya	MBEYA CC	34	4	3	2023	HYPOVOLEMIC SHOCK SEC TO RUPTURE OF UTERUS	UWATA HOSPITAL	DISTRICT HOSPITAL
Mbeya	MBEYA CC	30	5	5	2023	PPH	MBEYA RRH	REGIONAL REFERRAL HOSPITAL
Mbeya	MBEYA CC	32	4	3	2023	HYPOVOLEMIC SHOCK SEC RUPTURE UTERUS	META HOSPITAL	ZONAL REFERRAL HOSPITAL
Mbeya	MBEYA CC	24	1	1	2023	PULMONARY EMBOLISM	META HOSPITAL	DISTRICT HOSPITAL
Mbeya	MBEYA DC	31	3	3	2023	HYPOVOLEMIC SHOCK SEC TO PPH	MBALIZI HOSPITAL	DISTRICT HOSPITAL
Mbeya	MBARALI DC	25	2	1	2023	HAEMORRHAGE SHOCK	MBARALI DH	DISTRICT HOSPITAL
Mbeya	MBEYA CC	39	4	4	2023	PULMONARY OEDEMA SEC SEVERE ECLAMPSIA	META HOSPITAL	DISTRICT HOSPITAL
Mbeya	MBARALI DC	26	4	3	2023	HYPOVOLEMIC SHOCK SEC TO RUPTURE OF UTERUS	CHIMALA HOSPITAL	DISTRICT HOSPITAL
Mbeya	MBEYA CC	36	4	2	2023	HYPOVOLEMIC SHOCK SEC TO PPH /DIC	IGAWILO HOSPITAL	DISTRICT HOSPITAL
Mbeya	KYELA DC	31	2	1	2023	HYPOVOLEMIC SHOCK SEC TO RUPTURE OF UTERUS	KYELA HOSPITAL	DISTRICT HOSPITAL
Mbeya	KYELA DC	27	5	4	2023	ANAESTHESIA COMPLICATION(HIGH SPINE)	KYELA HOSPITAL	DISTRICT HOSPITAL
Mbeya	MBEYA CC	34	3	3	2023	PPH/DIC	MBEYA RRH	REGIONAL REFERRAL HOSPITAL
Mbeya	MBARALI DC	40	4	4	2023	PPH	MBARALI DH	DISTRICT HOSPITAL
Mbeya	MBEYA CC	24	1	1	2023	PERITONITIS SEC TO INTERNAL BLEEDING	META HOSPITAL	ZONAL REFERRAL HOSPITAL
Mbeya	RUNGWE DC	38	3	2	2023	HYPOVOLEMIC SHOCK PPH	TUKUYU HOSPITAL	DISTRICT HOSPITAL
Mbeya	MBEYA CC	35	6	5	2023	HYPOMERROGAC SHOCK	MRRH	DISTRICT HOSPITAL
Mbeya	MBEYA CC	24	2	2	2023	PPH/AKI/ECLAMPSIA	META HOSPITAL	DISTRICT HOSPITAL
Mbeya	MBARALI DC	38	6	4	2023	IDS STAGE IV WITH PCP	MBARALI DH	DISTRICT HOSPITAL
Mbeya	RUNGWE DC	20	1	0	2023	ECLAMPSIA	TUKUYU HOSPITAL	DISTRICT HOSPITAL
Mbeya	KYELA DC	25	2	1	2023	HIGH SPINAL/ ANAESTHESIA COMPLICATION	KYELA HOSPITAL	DISTRICT HOSPITAL
Mbeya	MBEYA CC	34	4	2	2023	DIFFICULT IN BREATHING	UWATA HOSPITAL	DISTRICT HOSPITAL
Mbeya	MBEYA CC	30	1	1	2023	PPH	MBEYA RRH	REGIONAL REFERRAL HOSPITAL
Mbeya	MBEYA CC	38	16	12	2023	HYPOVOLEMIC SHOCK SEC PPH	META HOSPITAL	ZONAL REFERRAL HOSPITAL
Mbeya	RUNGWE DC	35	2	1	2023	AKI SEC PRE ECLAMPSIA	TUKUYU HOSPITAL	DISTRICT HOSPITAL
Mbeya	MBEYA CC	33	4	4	2023	RHEUMATIC HEART DISEASE	META HOSPITAL	DISTRICT HOSPITAL
Mbeya	MBEYA CC	23	1	0	2023	ANAESTHESIA COMPLICATION.	META HOSPITAL	ZONAL REFERRAL HOSPITAL
Mbeya	MBEYA CC	26	3	2	2023	HYPOVOLEMIC SHOCK	UWATA HOSPITAL	DISTRICT HOSPITAL
Mbeya	MBEYA DC	43	5	3	2023	PPH	MBALIZI HOSPITAL	DISTRICT HOSPITAL
Mbeya	KYELA DC	38	3	1	2023	HIGH SPINAL/ ANAESTHESIA COMPLICATION	KYELA HOSPITAL	DISTRICT HOSPITAL
Mbeya	MBEYA CC	23	1	1	2023	ASTHMATIC /CARDIOMYPATH	MRRH	DISTRICT HOSPITAL
Mbeya	MBEYA CC	48	5	4	2023	HYPERTENSION(CEREBRAL VASCULA ACCIDENTS)	META HOSPITAL	ZONAL REFERRAL HOSPITAL
Mbeya	MBEYA CC	20	2	2	2023	PPH	META HOSPITAL	DISTRICT HOSPITAL
Mbeya	MBEYA CC	34	3	3	2023	CARDIOMYOPATH	META HOSPITAL	ZONAL REFERRAL HOSPITAL
Mbeya	MBEYA CC	33	4	3	2023	HYPOVOLEMIC SHOCK SEC TO RUPTURE OF UTERUS	META HOSPITAL	ZONAL REFERRAL HOSPITAL
Mbeya	MBEYA CC	43	5	5	2023	SEVERE PRE ECLAMPSIA/CARDIOMYOPATH	META HOSPITAL	DISTRICT HOSPITAL
Mbeya	RUNGWE DC	25	1	0	2023	ECLAMPSIA	IKUTI HEALTH CENTER	HEALTH CENTER
Mbeya	MBARALI DC	38	4	3	2023	PPH/DIC	MBARALI DH	DISTRICT HOSPITAL
Morogoro	MALINYI DC	32	5	4	2023	SEVERE PRE ECLAMPSIA/PULMONARY OEDEMA	LUGALA HOSPITAL	DISTRICT HOSPITAL
Morogoro	KILOSA DC	17	1	0	2023	AMNIOTIC FLUID EMBOLISM	KILOSA DH	DISTRICT HOSPITAL
Morogoro	MOROGORO MC	33	2	2	2023	AMNIOTIC FLUID EMBOLISM	Morogoro RRH	REGIONAL REFERRAL HOSPITAL
Morogoro	IFAKARA TC	34	4	3	2023	HYPOXIA SEC TO PULMONARY OEDEMA UNDERLYING CAUSE SEVERE PRE ECLAMPSIA	KIBAONI HC	HEALTH CENTER
Morogoro	MOROGORO MC	38	5	4	2023	HYPOVOLEMIC SHOCK SEC TO INTERNAL BLEEDING(ABORTION 4 MOTHS)	Morogoro RRH	REGIONAL REFERRAL HOSPITAL
Morogoro	KILOSA DC	35	4	3	2023	IRREVESIBLE HYPOVOLEMIC SHOCK SEC TO PPH	KIMAMBA HC	HEALTH CENTER
Morogoro	IFAKARA TC	99	2	1	2023	FLUID EMBOLISM UNDRLYING CAUSE HIV IN PREGNANCY AND PRE ECLAMPSIA WITHOUT FEATURES	ST FRANCIS REFERRAL HOSP	REGIONAL REFERRAL HOSPITAL
Morogoro	MOROGORO MC	37	5	5	2023	SEVERE PRE ECLAMPSIA	Morogoro RRH	REGIONAL REFERRAL HOSPITAL
Morogoro	MOROGORO MC	40	4	4	2023	SEPTIC SHOCK SECONDARY TO PERFORATE INTESTINE SECONDARY TO INDUCE ABORTION	Morogoro RRH	REGIONAL REFERRAL HOSPITAL
Morogoro	MOROGORO MC	36	5	4	2023	PPHUNDERLYING CAUSE IS PRE-ECLAMPSIA	Morogoro RRH	REGIONAL REFERRAL HOSPITAL
Morogoro	KILOSA DC	34	3	3	2023	SEVERE PRE ECLAMPSIA	ST JOSEPH HC	HEALTH CENTER
Morogoro	MOROGORO MC	28	3	3	2023	SEPTIC SHOCK SEC TO WOUND SEPSIS UNDERLYING CAUSE DIABETES MERITUS	Morogoro RRH	REGIONAL REFERRAL HOSPITAL
Morogoro	IFAKARA TC	29	2	1	2023	ABORTION	ST FRANCIS REFERRAL HOSP	REGIONAL REFERRAL HOSPITAL
Morogoro	MLIMBA DC	23	1	1	2023	PULMONARY EMBOLISM	COMMUNITY	N/A
Morogoro	MOROGORO MC	36	4	4	2023	PPH	Morogoro RRH	REGIONAL REFERRAL HOSPITAL
Morogoro	MALINYI DC	16	1	0	2023	SEVERE BLEEDING UNDERLYIN CAUSE SEVERE ANAEMIA IN PREGNANCY	LUGALA HOSPITAL	DISTRICT HOSPITAL
Morogoro	MOROGORO MC	30	1	1	2023	PPH	Morogoro RRH	REGIONAL REFERRAL HOSPITAL
Morogoro	MOROGORO DC	23	2	2	2023	RUPTURED UTERUS	MKUYUNI HC	HEALTH CENTER
Morogoro	IFAKARA TC	31	1	0	2023	CARDIOPULMONARY FAILURE UNDERLYING CAUSE ANAETHETIC COMPLICATION	KIBAONI HC	HEALTH CENTER
Morogoro	IFAKARA TC	25	4	4	2023	ACUTE RESPERATORY FAILURE SEC TO PULMONARY EMBOLISM ,SEC TO ECLAMPSIA AND SEVERE MALARIA	ST FRANCIS REFERRAL HOSP	REGIONAL REFERRAL HOSPITAL
Morogoro	ULANGA DC	25	3	2	2023	AMNIOTIC FLUID EMBOLISM	LUPIRO HC	HEALTH CENTER
Morogoro	MOROGORO MC	32	2	2	2023	PULMONARY EMBOLISM	Morogoro RRH	REGIONAL REFERRAL HOSPITAL
Morogoro	MOROGORO DC	30	9	4	2023	PPH	TUNUNGUO DISPENSARY	DISPENSARY
		25	2	1	2023	EXESSIVE HAEMMORHAGE 2 THROMBOCYTOPENIA ANAESTHETIC COMPLICATION
		Group 6 : Unanticipated complications of management	Direct causes	SABASABA	HEALTH CENTER		25-35	Multi-para
Morogoro	MLIMBA DC	30	3	2	2023	INTERNAL BLEEDING SEC TO DIC DUE TO APH ( ABRUPTIO PLACENTA)	MLIMBA HC	HEALTH CENTER
Morogoro	MALINYI DC	35	5	4	2023	ANETHETIC COMPLICATION	LUGALA HOSPITAL	DISTRICT HOSPITAL
Morogoro	MOROGORO MC	26	1	1	2023	HYPOGYCAEMIA UNDERLYING CAUSE ECLAMPSIA	Morogoro RRH	REGIONAL REFERRAL HOSPITAL
Morogoro	MOROGORO MC	30	3	3	2023	BRAIN HYPOXIA SEC RESPIRATORY UNDERLYING CAUSE RUPTURED UTERUS IN IUFD	Morogoro RRH	REGIONAL REFERRAL HOSPITAL
Morogoro	MOROGORO MC	21	1	1	2023	PERIPARTURM CARDIOMYOPATH	Morogoro RRH	REGIONAL REFERRAL HOSPITAL
Morogoro	MVOMERO DC	36	4	4	2023	PPH DUE TO INTERNAL HAEMORRHAGE	TURIANI HOSPITAL	DISTRICT HOSPITAL
Morogoro	MALINYI DC	33	5	4	2023	BLOOD REACTION UNDERLYING CAUSE SEVERE ANAEMIA IN PREGNANCY	LUGALA HOSPITAL	DISTRICT HOSPITAL
Morogoro	MOROGORO MC	36	3	2	2023	PRE ECLAMPSIA	Morogoro RRH	REGIONAL REFERRAL HOSPITAL
Morogoro	IFAKARA TC	39	3	2	2023	ACUTE KIDNEY INJURY SEC TO PPH	ST FRANCIS REFERRAL HOSP	REGIONAL REFERRAL HOSPITAL
Morogoro	GAIRO DC	37	8	7	2023	MULTIORGAN FAILURE SEC TO IRREVERSIBLE HYPOVOLEMIC SHOCK	GAIRO HC	HEALTH CENTER
Morogoro	KILOSA DC	43	5	4	2023	HYPOVOLEMIC SHOCK SEC TO PPH , POST C/S	MIKUMI HC	HEALTH CENTER
Morogoro	MVOMERO DC	20	1	0	2023	? EMBOLISM	COMMUNITY	N/A
Morogoro	MOROGORO MC	27	2	2	2023	SEVERE PRE ECLAMPSIA WITTH AKI	Morogoro RRH	REGIONAL REFERRAL HOSPITAL
Morogoro	IFAKARA TC	20	5	5	2023	CARDIOGENIC SHOCK UNDERLYING CAUSE POST PARTUM CARDIOMYOPATH	ST FRANCIS REFERRAL HOSP	REGIONAL REFERRAL HOSPITAL
Morogoro	MOROGORO MC	22	1	0	2023	SEVERE ANAEMIA SEC TO SIKLE DISEASE IN PREGN	Morogoro RRH	REGIONAL REFERRAL HOSPITAL
Morogoro	MOROGORO MC	22	1	1	2023	PULMONARY EMBOLISM	Morogoro RRH	REGIONAL REFERRAL HOSPITAL
Morogoro	MOROGORO MC	30	99	99	2023	BRAIN HYPOXIA SEC TO CARDIOPULMONARY ARREST UNDERLYING S.MALARIA AND POST PARTUM ECLAMPSIA	Morogoro RRH	REGIONAL REFERRAL HOSPITAL
Morogoro	MOROGORO MC	28	2	1	2023	ACUTE RESPIRATORY FAILURE UNDERLYING CAUSE HIV	Morogoro RRH	REGIONAL REFERRAL HOSPITAL
Morogoro	MVOMERO DC	36	4	4	2023	EMBOLISM	MVOMERO DIST.HOSP.	DISTRICT HOSPITAL
Morogoro	MOROGORO MC	23	1	1	2023	SELEBRAL HYOXIA SEC TO HYOVOLEMIC SHOCK SEC TO ABRUPTION PLACENTA SEC TO APH AND PPH	Morogoro RRH	REGIONAL REFERRAL HOSPITAL
Morogoro	MVOMERO DC	24	2	1	2023	BRAIN DEATH UNDERLYING CAUSE ECLAMPSIA	TURIANI HOSPITAL	DISTRICT HOSPITAL
Morogoro	MOROGORO MC	22	4	2	2023	SEPTIC SHOCK AND MULTIPLE ORGON FAILURE UNDERLYING CAUSE CRIMINAL ABORTION COME WITH HAEMORRHAGIC SHOCK AND PROLAPSE OF BOWEL PER VIGINALY	Morogoro RRH	REGIONAL REFERRAL HOSPITAL
Morogoro	IFAKARA TC	15	1	0	2023	CEREBRAL VASCULAR ISCHEMIA DUE TO POOR BLOOD PERFUSION UNDELYING CAUSE ECLAMPSIA,SEVERE MALARIA	ST FRANCIS REFERRAL HOSP	REGIONAL REFERRAL HOSPITAL
Morogoro	GAIRO DC	35	5	4	2023	OBSTRUCTED LABOUR	NONGWE DISP	DISPENSARY
Morogoro	MALINYI DC	28	7	6	2023	HEMORHAGIC SHOCK (UNDERLYING CAUSE: DIC)	MTIMBIRA HC	HEALTH CENTER
Morogoro	MALINYI DC	32	7	6	2023	HAEMORHAGIC SHOCK (UNDERLYING CAUSE: RUPTURED ECTOPIC PREGNANCY)	MTIMBIRA HC	HEALTH CENTER
Morogoro	MOROGORO MC	32	5	5	2023	PULMONARY EMBOLISM SEC TOSEVERE PRE ECLAMPSIA WITH IUFD	Morogoro RRH	REGIONAL REFERRAL HOSPITAL
Morogoro	MOROGORO MC	42	6	6	2023	HYPOVOLEMIC SHOCK SECONDARY INTERNAL HAERMORRHAG E	Morogoro RRH	REGIONAL REFERRAL HOSPITAL
Morogoro	GAIRO DC	34	4	4	2023	IRREVERSIBLE SHOCK SEC TO PPH	GAIRO HC	HEALTH CENTER
Morogoro	MOROGORO MC	29	3	2	2023	HAEMORRHAGIC SHOCK SEC TO ECTOPIC	Morogoro RRH	REGIONAL REFERRAL HOSPITAL
Morogoro	IFAKARA TC	17	1	1	2023	HAEMORRHAGIC SHOCK UNDERLYING CAUSE PPH	ST FRANCIS REFERRAL HOSP	REGIONAL REFERRAL HOSPITAL
Morogoro	MOROGORO MC	14	1	0	2023	BRAIN HYPOXIA UNDERLYING CAUSE ECLAMPSIA,SEPSIS AND MODERATE ANAEMIA	Morogoro RRH	REGIONAL REFERRAL HOSPITAL
Morogoro	MALINYI DC	20	1	0	2023	HAEMORRHAGIC SHOCK SEC TO PPH	IHOWANJA HC	HEALTH CENTER
Morogoro	KILOMBERO DC	25	3	2	2023	HAEMOORRHAGIC SHOCK DUE TO PPH UNDRLYING CAUSE RUPTURED UTERUS AND3RD DEGREE CERVICAL TEAR	Good Summaritan	DISTRICT HOSPITAL
Morogoro	MOROGORO MC	34	1	1	2023	PRE ECLAMPSIA	Morogoro RRH	REGIONAL REFERRAL HOSPITAL
Morogoro	MOROGORO MC	40	6	5	2023	ECLAMPSIA WITH HELP SYNDROME	Morogoro RRH	REGIONAL REFERRAL HOSPITAL
Morogoro	MOROGORO MC	28	3	3	2023	SEPTIC SHOCK SEC TO PREPERAL SEPSISIS	Morogoro RRH	REGIONAL REFERRAL HOSPITAL
Morogoro	IFAKARA TC	29	2	2	2023	IRREVISIBLE SHOCK SEC TOPPH	KIBAONI HC	HEALTH CENTER
Morogoro	MLIMBA DC	26	4	2	2023	PPH	MGETA HC	HEALTH CENTER
Morogoro	MOROGORO MC	20	1	0	2023	SEPTIC SHOCK SECONDARY TO CRIMINAL	Morogoro RRH	REGIONAL REFERRAL HOSPITAL
Morogoro	MOROGORO MC	36	5	4	2023	HYPOXIA SEC TOPULMONARY EDEMA UNDERLYING CAUSE PRE ELAMPSIA WITH SEVERE FEATURES	Morogoro RRH	REGIONAL REFERRAL HOSPITAL
Morogoro	MOROGORO MC	28	1	0	2023	HYPOVOLAEMIC SHOCK SECONDARY ECTOPIC PREGNANCY	Morogoro RRH	REGIONAL REFERRAL HOSPITAL
		29	2	1	2023
		Group 5: Other obstetric complications	Direct causes	Morogoro RRH	REGIONAL REFERRAL HOSPITAL		25-35	Multi-para
Morogoro	MOROGORO MC	28	3	2	2023	RUPTURED UTERUS(BLOOD TRANSFUSION)	Morogoro RRH	REGIONAL REFERRAL HOSPITAL
Morogoro	MOROGORO MC	34	1	1	2023	MULTIPLE ORGAN FAILURE 2 TO ECLAMPSIA	Morogoro RRH	REGIONAL REFERRAL HOSPITAL
Morogoro	MOROGORO MC	29	2	2	2023	BRAIN HYPOXIA UNDERLYING CAUSE HIV STAGE 4 WITH CREPTOCOCCAL MENINGITIS AOESOPHEAL CANDIDIASIS	Morogoro RRH	REGIONAL REFERRAL HOSPITAL
Morogoro	MOROGORO MC	19	1	1	2023	PPH	Morogoro RRH	REGIONAL REFERRAL HOSPITAL
Morogoro	MOROGORO MC	33	2	2	2023	RESPIRATORY ARREST SEC TO PCP SECONDARY TO HIV STAGE 4 WITH CREPTOCOCAL MENINGITIS	Morogoro RRH	REGIONAL REFERRAL HOSPITAL
Morogoro	MOROGORO MC	34	5	3	2023	PRE ECLAMPSIA WITH SEVERE FEATURES	Morogoro RRH	REGIONAL REFERRAL HOSPITAL
Morogoro	MOROGORO MC	40	4	3	2023	POSTPARTUM ECLAMPSIA	Morogoro RRH	REGIONAL REFERRAL HOSPITAL
Morogoro	GAIRO DC	30	4	4	2023	IRREVESIBLE HYPOVOLEMIC SHOCK SEC TO PPH	GAIRO HC	HEALTH CENTER
Morogoro	MALINYI DC	19	99	2	2023	IRREVERSIBLE HAEMORHAGIC SHOCK (UNDERLYING CAUSE : RUPTURED UTERUS)	MALINYI DH	DISTRICT HOSPITAL
Morogoro	MOROGORO DC	24	2	2	2023	ECLAMPSIA	MKUYUNI HC	HEALTH CENTER
Morogoro	IFAKARA TC	28	3	3	2023	ANAETHETIC COMPLICATION	ST FRANCIS REFERRAL HOSP	REGIONAL REFERRAL HOSPITAL
Morogoro	MVOMERO DC	36	5	4	2023	HYPOVAELEMIC SHOCK DUE TO RUPTURED UTERUS	MAKUYU DISP	DISPENSARY
Morogoro	MOROGORO MC	20	2	2	2023	SEPTICAEMIA UNDERLYING CAUSE PUERPERAL SEPSIS	Morogoro RRH	REGIONAL REFERRAL HOSPITAL
Morogoro	MOROGORO MC	35	5	4	2023	PPH	ST THOMAS	HEALTH CENTER
Morogoro	MLIMBA DC	28	3	2	2023	HAEMORRHAGIC SHOCK SEC TO RUPTURED UTERUS	MIWANDANI DISP	DISPENSARY
Morogoro	MOROGORO MC	29	5	5	2023	PPH/CS	Morogoro RRH	REGIONAL REFERRAL HOSPITAL
Morogoro	KILOSA DC	25	2	2	2023	PULMONARY OEDEMA SEC TO ECLAMPSIA	KIMAMBA HC	HEALTH CENTER
Morogoro	MOROGORO MC	16	1	0	2023	BRAIN DEATH SEC TOECLAMPSIA	Morogoro RRH	REGIONAL REFERRAL HOSPITAL
Morogoro	MALINYI DC	23	2	1	2023	IRREVERSIBLE HAEMORHAGIC SHOCK (UNDERLYING CAUSE : UTERINE ATONY)	LUGALA HOSPITAL	DISTRICT HOSPITAL
Mtwara	NEWALA DC	23	2	1	2023	ANAETHETIC COMPLICATION	KITANGARI HEALTH CENTER	HEALTH CENTER
Mtwara	MASASI TC	42	5	4	2023	13/AUGUSTI/2023	Mkomaindo DH	DISTRICT HOSPITAL
Mtwara	NANYAMBA TC	43	4	3	2023	PPH sec to SEVERE ANAEMIA	Nanyamba Health Centre	HEALTH CENTER
Mtwara	MASASI DC	99	1	0	2023	hypovolaemic shock sec to ruptured ectopic	Ndanda RRH	REGIONAL REFERRAL HOSPITAL
Mtwara	TANDAHIMBA DC	32	3	3	2023	PULMONARY OEDEMA	Tandahimba DH	DISTRICT HOSPITAL
Mtwara	MTWARA MC	20	1	0	2023	PERITONITIS sec septic abortion	Ligula RRH	REGIONAL REFERRAL HOSPITAL
Mtwara	TANDAHIMBA DC	35	5	4	2023	TRAUMATIC PPH POST CS	Tandahimba DH	DISTRICT HOSPITAL
Mtwara	NANYAMBA TC	19	1	1	2023	HYPOVOLAEMIC SHOCK sec to PPH	MAJENGO HC	HEALTH CENTER
Mtwara	MASASI DC	19	2	2	2023	PPH sec to cervical tear	Chiwale Health Centre	HEALTH CENTER
Mtwara	MASASI DC	39	11	9	2023	PERIPARTUM CARDIOMYOPATH	Ndanda RRH	REGIONAL REFERRAL HOSPITAL
Mtwara	MASASI TC	17	1	0	2023	severe Anaemia post laparatomy sec to ruptured ectopic preg	Mkomaindo DH	DISTRICT HOSPITAL
Mtwara	MTWARA MC	24	3	2	2023	DIC	Ligula RRH	REGIONAL REFERRAL HOSPITAL
Mtwara	NANYAMBA TC	35	6	6	2023	PPH traumatic	Dinyecha Health Centre	HEALTH CENTER
Mtwara	MTWARA MC	19	1	99	2023	SEPTIC SHOCK SEC TO PERITONITIS	Ligula RRH	REGIONAL REFERRAL HOSPITAL
Mtwara	MTWARA MC	33	4	3	2023	Anaphylactic shock sec to ECLAMPSIA+AKI	Ligula RRH	REGIONAL REFERRAL HOSPITAL
Mtwara	MASASI TC	34	3	2	2023	PPH sec to ATONIC UTERUS	Mkomaindo DH	DISTRICT HOSPITAL
Mtwara	TANDAHIMBA DC	31	2	2	2023	PPH POST CS/ANAETHETIC COMPLICATION??	Mahuta Health Centre	HEALTH CENTER
Mtwara	MASASI TC	41	4	3	2023	PRE ECLAMPSIA Sec to Pulmonary eodema	Mkomaindo DH	DISTRICT HOSPITAL
Mtwara	MTWARA DC	23	3	1	2023	epilepsy???	mtwara DC	DISTRICT HOSPITAL
Mtwara	MTWARA MC	39	7	99	2023	PPH POST CS	Ligula RRH	REGIONAL REFERRAL HOSPITAL
Mtwara	MTWARA MC	36	5	4	2023	ANTEPARTUM HAEMORRHAGE	Ligula RRH	REGIONAL REFERRAL HOSPITAL
Mtwara	MASASI TC	36	4	3	2023	SEV ANAEMIA sec to RUPTURED UTERUS	Mkomaindo DH	DISTRICT HOSPITAL
Mtwara	NANYUMBU DC	38	7	4	2023	HYPOVOLAEMIC SHOCK sec to Ruptured Ectopic	Mangaka DH	DISTRICT HOSPITAL
Mtwara	MASASI DC	30	4	2	2023	PRE ECLAMPSIA WITH SEV ANAEMIA	Ndanda RRH	REGIONAL REFERRAL HOSPITAL
Mtwara	NEWALA TC	22	3	1	2023	PPH SEC TO RETAINNED PRODUCT	Newala DH	DISTRICT HOSPITAL
Mtwara	MTWARA DC	40	4	4	2023	ANAETHETIC COMPLICATION	NANGURUWE	HEALTH CENTER
Mtwara	MTWARA MC	21	1	1	2023	ECLAMPSIA	Ligula RRH	REGIONAL REFERRAL HOSPITAL
Mtwara	TANDAHIMBA DC	23	4	3	2023	pre eclampsia???	Tandahimba DH	DISTRICT HOSPITAL
Mtwara	NANYUMBU DC	43	7	7	2023	HYPOVOLAEMIC SHOCK SEC TO RUPTURED UTERUS	MICHIGA	HEALTH CENTER
Mtwara	MASASI DC	23	2	99	2023	HAEMORRHAGIC STROCK	Ndanda RRH	REGIONAL REFERRAL HOSPITAL
Mtwara	MTWARA MC	30	2	99	2023	SEPTIC SHOCK	Likombe Health Centre	HEALTH CENTER
Mtwara	TANDAHIMBA DC	34	5	3	2023	PPH SEC TO RUPTURED UTERUS	Tandahimba DH	DISTRICT HOSPITAL
Mtwara	MASASI DC	19	1	1	2023	hypovolaemic shock sec to PPH	MASASI DH	DISTRICT HOSPITAL
Mtwara	MASASI DC	22	1	1	2023	Septic shock	Ndanda RRH	REGIONAL REFERRAL HOSPITAL
Mtwara	MASASI DC	30	2	1	2023	APH( ABRUPTIO )	Ndanda RRH	REGIONAL REFERRAL HOSPITAL
Mtwara	NANYUMBU DC	37	7	6	2023	HYPOVOLAEMIC SHOCK sec APH	MAKONGONDERA DISP	DISPENSARY
Mtwara	TANDAHIMBA DC	99	2	2	2023	IRREVERSIBLE SHOCK sec to PPH	Tandahimba DH	DISTRICT HOSPITAL
Mtwara	MASASI DC	46	10	99	2023	HYPOVOLAEMIC SHOCK sec to RETAINED PLACENTA	COMMUNITY	N/A
Mtwara	MASASI DC	30	2	1	2023	respiratory failure sec to pulmonary oedema with AKI due to sev anaemia	Ndanda RRH	REGIONAL REFERRAL HOSPITAL
Mtwara	MTWARA MC	40	4	99	2023	URAEMIC ANCEPHALOPAPHY (ECLAMPSIA)	Ligula RRH	REGIONAL REFERRAL HOSPITAL
Mtwara	TANDAHIMBA DC	15	1	1	2023	septic shock sec to otitis media	Tandahimba DH	DISTRICT HOSPITAL
Mtwara	MTWARA MC	34	5	5	2023	ECLAMPSIA	Mtwara Zonal RH	ZONAL REFERRAL HOSPITAL
Mtwara	MASASI TC	20	2	1	2023	Severe pre eclampsia	Mkomaindo DH	DISTRICT HOSPITAL
Mtwara	MASASI DC	26	3	2	2023	PPH POST SVD	Ndanda RRH	REGIONAL REFERRAL HOSPITAL
Mtwara	NEWALA TC	44	5	4	2023	eclampsia	Newala DH	DISTRICT HOSPITAL
Mtwara	MTWARA MC	39	4	99	2023	ANAETHETIC COMPLICATION	Mtwara Zonal RH	ZONAL REFERRAL HOSPITAL
Mtwara	NANYUMBU DC	30	5	5	2023	PPH post SVD	COMMUNITY	N/A
Mtwara	MASASI DC	18	1	99	2023	ECLAMPSIA	MASASI DH	DISTRICT HOSPITAL
Mtwara	MTWARA MC	26	4	3	2023	PULMONARY EMBOLISM	Ligula RRH	REGIONAL REFERRAL HOSPITAL
Mtwara	NANYUMBU DC	35	5	99	2023	CHRONIC HYPERTENSION	COMMUNITY	N/A
Mtwara	MTWARA MC	19	1	0	2023	STROCK sec to ECLAMPSIA	Ligula RRH	REGIONAL REFERRAL HOSPITAL
Mtwara	MTWARA MC	31	2	1	2023	Brain hypoxia sec to Status Athmaticus	Ligula RRH	REGIONAL REFERRAL HOSPITAL
Mtwara	MTWARA MC	39	2	2	2023	ECLAMPSIA	COMMUNITY	N/A
Mtwara	MASASI DC	32	3	2	2023	SEPTIC SHOCK	Ndanda RRH	REGIONAL REFERRAL HOSPITAL
Mtwara	TANDAHIMBA DC	41	4	3	2023	PPH sec to retainned placenta	Tandahimba DH	DISTRICT HOSPITAL
Mtwara	MTWARA MC	18	1	99	2023	PULMONARY EMBOLISM	Mtwara Zonal RH	ZONAL REFERRAL HOSPITAL
Mtwara	MASASI DC	35	4	5	2023	PUEPERAL SEPSIS	Ndanda RRH	REGIONAL REFERRAL HOSPITAL
Mtwara	MTWARA MC	37	4	4	2023	AKI sec to pre eclampsia	Ligula RRH	REGIONAL REFERRAL HOSPITAL
Mtwara	MASASI DC	39	3	2	2023	ASPIRATION PNEUMONIA	Ndanda RRH	REGIONAL REFERRAL HOSPITAL
Mtwara	NANYAMBA TC	30	6	2	2023	APH sec to RUPTURED UTERUS	COMMUNITY	N/A
Mtwara	MTWARA MC	23	5	99	2023	hypertensive Disorder and its complication	Mtwara Zonal RH	ZONAL REFERRAL HOSPITAL
Mtwara	TANDAHIMBA DC	40	4	4	2023	PERIPARTUM CARDIOMYOPATH	COMMUNITY	N/A
Mtwara	MASASI DC	27	2	99	2023	RESPIRATORY FAILURE SEC TO SEVERE PNEUMONIA DUE TO IMMUNE DEFFIFIENCY SEC TO HIV STAGE IV WITH BACTERIA MENINGITIS +MOEDRATE ANAEMIA	Ndanda RRH	REGIONAL REFERRAL HOSPITAL
Mtwara	MTWARA DC	17	1	1	2023	Peripartum Cardiomyopath	mtwara DC	DISTRICT HOSPITAL
Mtwara	MASASI TC	24	1	0	2023	CARDIOGENIC SHOCK SEC TO SEV ANAEMIA IN FAILURE	Mkomaindo DH	DISTRICT HOSPITAL
Mtwara	MTWARA MC	40	3	3	2023	ASPIRATION PNEUMONIA/ SEVERE PRE ECLAMPSIA.	COMMUNITY	N/A
Mtwara	MASASI DC	34	6	2	2023	Irreversible hypovolaemic shock sec to PPH	Chiwale Health Centre	HEALTH CENTER
Mwanza	Mwanza CC	18	1	0	2023	PPH Non Traumatic	Sekotoure regional Hospital	REGIONAL REFERRAL HOSPITAL
Mwanza	Mwanza CC	38	6	6	2023	Eclampsia	Bugando medical centre	ZONAL REFERRAL HOSPITAL
Mwanza	Mwanza CC	23	1	1	2023	Eclampsia	Bugando medical centre	ZONAL REFERRAL HOSPITAL
Mwanza	Sengerema DC	43	5	4	2023	APH -Abruptio placenta	Sengerema District Desiganted Hospital	DISTRICT HOSPITAL
Mwanza	Ukerewe DC	31	4	3	2023	PPH Traumatic	COMMUNITY	N/A
Mwanza	Ukerewe DC	22	1	0	2023	PPH Non traumatic	COMMUNITY	N/A
Mwanza	Mwanza CC	38	6	6	2023	Eclampsia	Bugando medical centre	ZONAL REFERRAL HOSPITAL
Mwanza	Mwanza CC	21	1	1	2023	Eclampsia	Bugando medical centre	ZONAL REFERRAL HOSPITAL
Mwanza	Mwanza CC	31	2	2	2023	Undetemined death	COMMUNITY	N/A
Mwanza	Mwanza CC	23	2	2	2023	Eclampsia	Bugando medical centre	ZONAL REFERRAL HOSPITAL
Mwanza	KWIMBA DC	19	2	2	2023	Undetermined cause	COMMUNITY	N/A
Mwanza	KWIMBA DC	28	4	3	2023	Eclampsia	Ibindo	DISPENSARY
Mwanza	BUCHOSA DC	35	8	7	2023	PPH Non Traumatic	Kome Health center	HEALTH CENTER
Mwanza	Ukerewe DC	28	2	1	2023	Severe anaemia in Pregnant	Nansio District Hospital	DISTRICT HOSPITAL
Mwanza	Ukerewe DC	30	2	1	2023	Pueperal sepsis	Nansio District Hospital	DISTRICT HOSPITAL
Mwanza	Mwanza CC	25	6	5	2023	SEPTIC SHOCK/THORASICK EMPYEMA	Bugando medical centre	ZONAL REFERRAL HOSPITAL
Mwanza	Mwanza CC	35	4	3	2023	PPH Non Traumatic	Bugando medical centre	ZONAL REFERRAL HOSPITAL
Mwanza	KWIMBA DC	24	2	1	2023	APH -Abruptio Placenta	COMMUNITY	N/A
Mwanza	Mwanza CC	24	3	3	2023	PPH Non Traumatic	Bugando medical centre	ZONAL REFERRAL HOSPITAL
Mwanza	Mwanza CC	34	2	1	2023	PULMONARY EMBOLYSM	Bugando medical centre	ZONAL REFERRAL HOSPITAL
Mwanza	Mwanza CC	20	1	1	2023	SICKLE CELL ANAEMIA	Bugando medical centre	ZONAL REFERRAL HOSPITAL
Mwanza	Mwanza CC	29	3	3	2023	PPH Non Traumatic	Sekotoure regional Hospital	REGIONAL REFERRAL HOSPITAL
Mwanza	BUCHOSA DC	26	4	3	2023	Pumonary Embolism	Nyakaliro Health centre	HEALTH CENTER
Mwanza	Mwanza CC	37	8	7	2023	PPH non traumatic	Bugando medical centre	ZONAL REFERRAL HOSPITAL
Mwanza	KWIMBA DC	36	9	8	2023	PPH Traumatic	COMMUNITY	N/A
Mwanza	Sengerema DC	32	8	7	2023	PPH non Traumatic	Sengerema District Desiganted Hospital	DISTRICT HOSPITAL
Mwanza	Sengerema DC	17	1	0	2023	Severe anaemia in Pregnant	KAGUNGA DISPENSARY	DISPENSARY
Mwanza	Mwanza CC	22	3	3	2023	Eclampsia	Bugando medical centre	ZONAL REFERRAL HOSPITAL
Mwanza	Mwanza CC	34	9	9	2023	Septicaemia	Bugando medical centre	ZONAL REFERRAL HOSPITAL
Mwanza	Misungwi DC	18	1	0	2023	PPH Traumatic	Bukumbi Hosp	DISTRICT HOSPITAL
Mwanza	MAGU DC	23	2	1	2023	PPH Non Traumatic	Misungwi Hospital	DISTRICT HOSPITAL
Mwanza	ILEMELA DC	38	6	6	2023	Eclamapsia	Sangabuye Health Centre	HEALTH CENTER
Mwanza	Sengerema DC	28	2	0	2023	HIV/AIDS Complications	Sengerema District Desiganted Hospital	DISTRICT HOSPITAL
Mwanza	Mwanza CC	27	4	4	2023	Pulmonary Oedema	Bugando medical centre	ZONAL REFERRAL HOSPITAL
Mwanza	Mwanza CC	29	4	4	2023	Severe anaemia in Pregnant	Bugando medical centre	ZONAL REFERRAL HOSPITAL
Mwanza	KWIMBA DC	41	7	7	2023	Post Eclampsia	Manawa	DISPENSARY
Mwanza	KWIMBA DC	19	1	1	2023	Peripatum Cardiomyopathy	Malya	HEALTH CENTER
Mwanza	KWIMBA DC	25	4	3	2023	PPH	Ngudu Hospital	DISTRICT HOSPITAL
Mwanza	Mwanza CC	33	4	4	2023	Eclampsia	Sekotoure regional Hospital	REGIONAL REFERRAL HOSPITAL
Mwanza	Mwanza CC	20	2	1	2023	PPH Non Traumatic	Bugando medical centre	ZONAL REFERRAL HOSPITAL
Mwanza	Mwanza CC	26	3	3	2023	Puperial Sepsis	Sekotoure regional Hospital	REGIONAL REFERRAL HOSPITAL
Mwanza	Sengerema DC	23	2	1	2023	Pumonary Embolism sec to Molar Pregnant	Sengerema District Desiganted Hospital	DISTRICT HOSPITAL
Mwanza	Mwanza CC	40	8	8	2023	PPH Non Traumatic	Bugando medical centre	ZONAL REFERRAL HOSPITAL
Mwanza	Mwanza CC	30	4	3	2023	Severe Pre Eclampsia	Bugando medical centre	ZONAL REFERRAL HOSPITAL
Mwanza	Mwanza CC	37	1	0	2023	INTERCEREBRAL HAEMORRHAGE	Bugando medical centre	ZONAL REFERRAL HOSPITAL
Mwanza	ILEMELA DC	29	4	3	2023	Irrevesible haemoragic shock	Buzuruga Health Centre	HEALTH CENTER
Mwanza	Mwanza CC	39	8	7	2023	PPH traumatic	Sekotoure regional Hospital	REGIONAL REFERRAL HOSPITAL
Mwanza	Mwanza CC	33	6	5	2023	Eclampsia	Bugando medical centre	ZONAL REFERRAL HOSPITAL
Mwanza	Mwanza CC	25	3	3	2023	Puperial Sepsis	Bugando medical centre	ZONAL REFERRAL HOSPITAL
Mwanza	Mwanza CC	35	7	7	2023	Sickle cell disease with Septicaemia	Bugando medical centre	ZONAL REFERRAL HOSPITAL
Mwanza	Mwanza CC	21	4	4	2023	PPH Non traumatic	Bugando medical centre	ZONAL REFERRAL HOSPITAL
Mwanza	Mwanza CC	38	6	6	2023	PPH non traumatic	Bugando medical centre	ZONAL REFERRAL HOSPITAL
Mwanza	Mwanza CC	32	1	1	2023	SICKLE CELL ANAEMIA	Bugando medical centre	ZONAL REFERRAL HOSPITAL
Mwanza	Ukerewe DC	36	2	2	2023	Hypovolemic Shock	COMMUNITY	N/A
Mwanza	Sengerema DC	35	5	4	2023	Amniotic -Fluid Embolism	Sengerema District Desiganted Hospital	DISTRICT HOSPITAL
Mwanza	Mwanza CC	37	2	1	2023	Eclampsia	Sekotoure regional Hospital	REGIONAL REFERRAL HOSPITAL
Mwanza	Mwanza CC	35	11	9	2023	Severe Pre Eclampsia	Bugando medical centre	ZONAL REFERRAL HOSPITAL
Mwanza	Mwanza CC	26	3	3	2023	Severe Pre Eclampsia	Bugando medical centre	ZONAL REFERRAL HOSPITAL
Mwanza	BUCHOSA DC	23	2	1	2023	PPH Non Traumatic	COMMUNITY	N/A
Mwanza	Mwanza CC	32	4	4	2023	PPH Traumatic	Sekotoure regional Hospital	REGIONAL REFERRAL HOSPITAL
Mwanza	Mwanza CC	24	1	1	2023	Puperial Sepsis	Bugando medical centre	ZONAL REFERRAL HOSPITAL
Mwanza	Mwanza CC	37	4	2	2023	AMNIOTIC FLUID EMBOLISM	Nyamagana District Hospital	DISTRICT HOSPITAL
Mwanza	Mwanza CC	17	1	0	2023	UERMIC GASTROPATHY SEC TO AKI SEC TO LATROGENIC URETERIC	Bugando medical centre	ZONAL REFERRAL HOSPITAL
Mwanza	KWIMBA DC	26	2	1	2023	PPH Non Traumatic	Malya	HEALTH CENTER
Mwanza	Mwanza CC	40	7	7	2023	PPH Traumatic	Bugando medical centre	ZONAL REFERRAL HOSPITAL
Mwanza	Misungwi DC	21	2	1	2023	Anaethetic Complications	Misungwi Hospital	DISTRICT HOSPITAL
Mwanza	Mwanza CC	40	6	6	2023	PPH Traumatic	Bugando medical centre	ZONAL REFERRAL HOSPITAL
Mwanza	Mwanza CC	22	1	1	2023	Severe Pre eclampsia	Bugando medical centre	ZONAL REFERRAL HOSPITAL
Mwanza	Mwanza CC	27	7	5	2023	Severe Pre Eclampsia	Bugando medical centre	ZONAL REFERRAL HOSPITAL
Mwanza	Mwanza CC	31	4	3	2023	Puperial Sepsis	Sekotoure regional Hospital	REGIONAL REFERRAL HOSPITAL
Mwanza	Mwanza CC	23	3	3	2023	PPH non Traumatic	Bugando medical centre	ZONAL REFERRAL HOSPITAL
Mwanza	Misungwi DC	28	2	1	2023	APH- Placenta Accreta	Bukumbi Hosp	DISTRICT HOSPITAL
Mwanza	Mwanza CC	35	5	5	2023	PPH non Traumatic	Bugando medical centre	ZONAL REFERRAL HOSPITAL
Mwanza	Mwanza CC	30	3	3	2023	PPH non traumatic	Bugando medical centre	ZONAL REFERRAL HOSPITAL
Mwanza	Mwanza CC	18	1	1	2023	Puperial Sepsis	Bugando medical centre	ZONAL REFERRAL HOSPITAL
Mwanza	Sengerema DC	29	3	2	2023	SICKLE CELL Diseases	Sengerema District Desiganted Hospital	DISTRICT HOSPITAL
Mwanza	Sengerema DC	20	1	0	2023	PPH non Traumatic	Sengerema District Desiganted Hospital	DISTRICT HOSPITAL
Mwanza	Ukerewe DC	24	11	10	2023	Severe anaemia in Pregnant	Nansio District Hospital	DISTRICT HOSPITAL
Mwanza	Sengerema DC	32	9	8	2023	PPH Non Traumatic	Sengerema District Desiganted Hospital	DISTRICT HOSPITAL
Mwanza	ILEMELA DC	32	3	2	2023	PPH non Traumatic	Buzuruga Health Centre	HEALTH CENTER
Mwanza	Mwanza CC	34	4	3	2023	PPH Non Traumatic	Sekotoure regional Hospital	REGIONAL REFERRAL HOSPITAL
Mwanza	ILEMELA DC	41	8	8	2023	Undetermined cause	COMMUNITY	N/A
Mwanza	Mwanza CC	34	6	5	2023	PPH Non Traumatic	Bugando medical centre	ZONAL REFERRAL HOSPITAL
Mwanza	Mwanza CC	23	3	2	2023	Eclampsia	Bugando medical centre	ZONAL REFERRAL HOSPITAL
Mwanza	Mwanza CC	31	5	4	2023	PPH Traumatic	Nyamagana District Hospital	DISTRICT HOSPITAL
Mwanza	ILEMELA DC	35	3	2	2023	Eclamapsia	Kiloleli Chamwenda	DISPENSARY
Mwanza	BUCHOSA DC	24	4	3	2023	PPH Non Traumatic	Kome Health center	HEALTH CENTER
Mwanza	Sengerema DC	24	1	0	2023	HEART DISEASE/CONGENITAL HEART DISEASE	Sengerema District Desiganted Hospital	DISTRICT HOSPITAL
Mwanza	Mwanza CC	31	2	2	2023	Severe Pre Eclampsia	Bugando medical centre	ZONAL REFERRAL HOSPITAL
Mwanza	Mwanza CC	34	2	2	2023	PPH non traumatic	Bugando medical centre	ZONAL REFERRAL HOSPITAL
Mwanza	Mwanza CC	38	8	8	2023	PPH non Traumatic	Bugando medical centre	ZONAL REFERRAL HOSPITAL
Mwanza	Mwanza CC	37	4	4	2023	PPH non traumatic	Bugando medical centre	ZONAL REFERRAL HOSPITAL
Mwanza	Mwanza CC	22	7	7	2023	Severe Pre Eclampsia	Bugando medical centre	ZONAL REFERRAL HOSPITAL
Mwanza	Sengerema DC	27	3	2	2023	Pulmonary Embolism	Sengerema District Desiganted Hospital	DISTRICT HOSPITAL
Mwanza	Mwanza CC	37	4	3	2023	PPH Non Tramatic	Kamanga Hospital	ZONAL REFERRAL HOSPITAL
Mwanza	Mwanza CC	24	4	3	2023	PPH Non Traumatic	Bugando medical centre	ZONAL REFERRAL HOSPITAL
Mwanza	Mwanza CC	23	3	2	2023	Puperial Sepsis	Bugando medical centre	ZONAL REFERRAL HOSPITAL
Mwanza	Mwanza CC	32	2	2	2023	Eclampsia	Bugando medical centre	ZONAL REFERRAL HOSPITAL
Mwanza	Mwanza CC	20	1	0	2023	Puperial Sepsis	Bugando medical centre	ZONAL REFERRAL HOSPITAL
Mwanza	Mwanza CC	24	1	1	2023	PPH non traumatic	Bugando medical centre	ZONAL REFERRAL HOSPITAL
Mwanza	ILEMELA DC	24	1	0	2023	Pulmonary Embolism	Buzuruga Health Centre	HEALTH CENTER
Mwanza	BUCHOSA DC	36	5	4	2023	PPH Traumatic	Mwangika Health Centre	HEALTH CENTER
Mwanza	KWIMBA DC	37	7	6	2023	Hypovolemic shock 2to Anaemia (PPH)	Ngudu Hospital	DISTRICT HOSPITAL
Mwanza	BUCHOSA DC	39	10	9	2023	Eclampsia	COMMUNITY	N/A
Mwanza	Sengerema DC	37	4	3	2023	HIV/AIDS Complications	Sengerema District Desiganted Hospital	DISTRICT HOSPITAL
Mwanza	Mwanza CC	28	5	4	2023	APH	Bugando medical centre	ZONAL REFERRAL HOSPITAL
Mwanza	MAGU DC	42	7	6	2023	PPH Traumatic	Kahangara	HEALTH CENTER
Mwanza	BUCHOSA DC	30	5	4	2023	PPH non Traumatic	Buchosa	DISTRICT HOSPITAL
Mwanza	Mwanza CC	24	1	1	2023	Anaethetic Complications	Bugando medical centre	ZONAL REFERRAL HOSPITAL
Mwanza	BUCHOSA DC	40	5	5	2023	PPH non Traumatic	Kome Health center	HEALTH CENTER
Mwanza	BUCHOSA DC	18	1	1	2023	PPH Non Traumatic	Nyakaliro Health centre	HEALTH CENTER
Mwanza	Mwanza CC	40	6	5	2023	PPH Traumatic	Sekotoure regional Hospital	REGIONAL REFERRAL HOSPITAL
Mwanza	Sengerema DC	25	3	2	2023	Pulmonary Embolism	Sengerema District Desiganted Hospital	DISTRICT HOSPITAL
Mwanza	Mwanza CC	27	4	4	2023	Eclampsia	Bugando medical centre	ZONAL REFERRAL HOSPITAL
Mwanza	Ukerewe DC	22	4	3	2023	PPH Non Tramatic	COMMUNITY	N/A
Mwanza	MAGU DC	43	5	4	2023	APH- Placenta previa	Misungwi Hospital	DISTRICT HOSPITAL
Mwanza	Mwanza CC	31	4	3	2023	PPH non traumatic	Bugando medical centre	ZONAL REFERRAL HOSPITAL
Mwanza	BUCHOSA DC	32	6	4	2023	PPH Non Traumatic	Nyakaliro Health centre	HEALTH CENTER
Mwanza	Mwanza CC	23	2	1	2023	Puperial Sepsis	Bugando medical centre	ZONAL REFERRAL HOSPITAL
Mwanza	Mwanza CC	31	3	3	2023	Pulmonary Embolism Sec to Sickle cell anaemia	Bugando medical centre	ZONAL REFERRAL HOSPITAL
Mwanza	Mwanza CC	25	1	1	2023	Eclampsia	Bugando medical centre	ZONAL REFERRAL HOSPITAL
Mwanza	Ukerewe DC	24	2	1	2023	PPH Traumatic	COMMUNITY	N/A
Mwanza	Mwanza CC	38	99	99	2023	Severe Pre eclampsia	Bugando medical centre	ZONAL REFERRAL HOSPITAL
Mwanza	Mwanza CC	23	4	3	2023	Eclampsia	Bugando medical centre	ZONAL REFERRAL HOSPITAL
Mwanza	Mwanza CC	27	3	3	2023	Eclampsia	Bugando medical centre	ZONAL REFERRAL HOSPITAL
Mwanza	Mwanza CC	33	4	4	2023	PPH Non traumatic	Bugando medical centre	ZONAL REFERRAL HOSPITAL
Mwanza	Mwanza CC	34	7	7	2023	Puperial Sepsis	Bugando medical centre	ZONAL REFERRAL HOSPITAL
Mwanza	MAGU DC	34	8	7	2023	PPH Traumatic	Kahangara	HEALTH CENTER
Mwanza	Ukerewe DC	23	4	3	2023	Eclampsia	Nansio District Hospital	DISTRICT HOSPITAL
Mwanza	Misungwi DC	30	9	8	2023	PPH Non Traumatic	Misungwi Hospital	DISTRICT HOSPITAL
Mwanza	KWIMBA DC	25	7	6	2023	PPH Traumatic	Mwamashimba Health centre	HEALTH CENTER
Mwanza	Mwanza CC	28	5	4	2023	PPH non Traumatic	Bugando medical centre	ZONAL REFERRAL HOSPITAL
Mwanza	Ukerewe DC	32	2	1	2023	PPH non Traumatic	COMMUNITY	N/A
Mwanza	BUCHOSA DC	19	2	1	2023	APH -Abruptio placenta	Nyakaliro Health centre	HEALTH CENTER
Mwanza	ILEMELA DC	32	5	4	2023	Hypovolemic Shock	Buzuruga Health Centre	HEALTH CENTER
Mwanza	Mwanza CC	24	2	2	2023	Puperial Sepsis	Bugando medical centre	ZONAL REFERRAL HOSPITAL
Mwanza	Sengerema DC	31	6	5	2023	Anaemia in Pregnancy	COMMUNITY	N/A
Mwanza	Mwanza CC	24	2	1	2023	Eclampsia	Bugando medical centre	ZONAL REFERRAL HOSPITAL
Mwanza	Ukerewe DC	27	7	7	2023	Puperial Sepsis	Nansio District Hospital	DISTRICT HOSPITAL
Mwanza	Mwanza CC	38	9	5	2023	Severe Pre eclampsia	Bugando medical centre	ZONAL REFERRAL HOSPITAL
Mwanza	BUCHOSA DC	27	4	3	2023	PPH non Traumatic	Nyakaliro Health centre	HEALTH CENTER
Mwanza	Mwanza CC	36	3	4	2023	Puperial Sepsis	Bugando medical centre	ZONAL REFERRAL HOSPITAL
Mwanza	Mwanza CC	30	2	2	2023	PPH Non Traumatic	Nyamagana District Hospital	DISTRICT HOSPITAL
Mwanza	Misungwi DC	18	1	0	2023	Severe anaemia in Pregnant	Misungwi Hospital	DISTRICT HOSPITAL
Njombe	NJOMBE DC	32	4	3	2023	ECLAMPSIA/?? MAGNESIUM SULPHATE TOXICIT	Lupembe Health Centre	HEALTH CENTER
Njombe	Makete DC	23	2	2	2023	Pulmonary Embolism	Makete DH	DISTRICT HOSPITAL
Njombe	Wang'ing'ombe DC	29	3	2	2023	PPH	Ilembula DDH	DISTRICT HOSPITAL
Njombe	MAKAMBAKO TC	25	1	1	2023	Acute Pulmonary embolism	ST. JOSEPH HOSPITAL IKELU	DISTRICT HOSPITAL
Njombe	NJOMBE TC	20	1	1	2023	PPH	IHANGA Health Centre	HEALTH CENTER
Njombe	MAKAMBAKO TC	35	3	2	2023	SEVERE MALARIA IN PREGNANCY	ST. JOSEPH HOSPITAL IKELU	DISTRICT HOSPITAL
Njombe	NJOMBE TC	29	1	1	2023	Eclampsia	Njombe RRH	REGIONAL REFERRAL HOSPITAL
Njombe	Wang'ing'ombe DC	28	5	4	2023	DIC	Ilembula DDH	DISTRICT HOSPITAL
Njombe	NJOMBE TC	23	1	1	2023	EMBOLISM	NJOMBE TOWN HOSPITAL	DISTRICT HOSPITAL
Njombe	NJOMBE TC	26	2	1	2023	PPH DUE ECTOPIC	Njombe RRH	REGIONAL REFERRAL HOSPITAL
Njombe	NJOMBE TC	33	4	3	2023	PULMONARY EMBOLISM	NJOMBE TOWN HOSPITAL	DISTRICT HOSPITAL
Njombe	NJOMBE TC	34	3	3	2023	EMBOLISM	Njombe RRH	REGIONAL REFERRAL HOSPITAL
Njombe	NJOMBE TC	39	3	2	2023	PERITONITIS/SEPTIC SHORK	NJOMBE TOWN HOSPITAL	DISTRICT HOSPITAL
Njombe	MAKAMBAKO TC	39	6	6	2023	Wet gangrene secondary to sepsis due to surgical site infection	ST. JOSEPH HOSPITAL IKELU	DISTRICT HOSPITAL
Njombe	NJOMBE TC	38	4	4	2023	PPH	NJOMBE TOWN HOSPITAL	DISTRICT HOSPITAL
Njombe	NJOMBE TC	27	2	2	2023	PPH	Njombe RRH	REGIONAL REFERRAL HOSPITAL
Njombe	NJOMBE TC	35	4	3	2023	Ruptured uterus	Njombe RRH	REGIONAL REFERRAL HOSPITAL
Njombe	NJOMBE TC	21	1	1	2023	PPH	Njombe RRH	REGIONAL REFERRAL HOSPITAL
Njombe	LUDEWA DC	30	5	5	2023	Cardiac failure due to PPH	Lugarawa Disp	DISPENSARY
Njombe	Wang'ing'ombe DC	21	2	1	2023	Septcaemia	Ilembula DDH	DISTRICT HOSPITAL
Njombe	NJOMBE TC	25	3	1	2023	ABRAPTIAL PLACENT	NJOMBE TOWN HOSPITAL	DISTRICT HOSPITAL
Pwani	BAGAMOYO DC	36	7	7	2023	PPH	BAGAMOYO DISTRICT HOSPITAL	DISTRICT HOSPITAL
Pwani	MKURANGA DC	15	1	0	2023	SEPTIC ABORTION	MKURANGA DISTRICT HOSPITAL	DISTRICT HOSPITAL
Pwani	BAGAMOYO DC	30	4	4	2023	PPH/HYPOVOLEMIC SHOCK	BAGAMOYO DISTRICT HOSPITAL	DISTRICT HOSPITAL
Pwani	KIBAHA TC	29	3	3	2023	PPH	TUMBI RRH	REGIONAL REFERRAL HOSPITAL
Pwani	KIBITI DC	31	3	3	2023	PPH	COMMUNITY	N/A
Pwani	MKURANGA DC	32	4	4	2023	PPH/HYPOVOLEMIC SHOCK	MKURANGA DISTRICT HOSPITAL	DISTRICT HOSPITAL
Pwani	KIBITI DC	29	3	2	2023	PLACENTA PRAEVIA	MCHUKWI MISSION HOSPITAL	DISTRICT HOSPITAL
Pwani	KIBAHA DC	26	1	0	2023	ECLAMPSIA	MLANDIZI H.CENTRE	HEALTH CENTER
Pwani	MKURANGA DC	17	1	1	2023	PPH	MKURANGA DISTRICT HOSPITAL	DISTRICT HOSPITAL
Pwani	CHALINZE DC	29	2	2	2023	DIC/SEVERE ANAEMIA	MSOGA DISTRICT HOSPITAL	DISTRICT HOSPITAL
Pwani	MKURANGA DC	20	1	1	2023	ECLAMPSIA	MKURANGA DISTRICT HOSPITAL	DISTRICT HOSPITAL
Pwani	RUFIJI DC	33	3	3	2023	ANAEMIA/ PPH	IKWIRIRI HEALTH CENTRE	HEALTH CENTER
Pwani	MKURANGA DC	32	4	3	2023	PPH	MKURANGA DISTRICT HOSPITAL	DISTRICT HOSPITAL
Pwani	MKURANGA DC	27	3	2	2023	SEVERE ANAEMIA	MKURANGA DISTRICT HOSPITAL	DISTRICT HOSPITAL
Pwani	MAFIA DC	29	6	4	2023	CERVICAL TEAR/PPH	MAFIA DISTRICT HOSPITAL	DISTRICT HOSPITAL
Pwani	KISARAWE DC	20	5	5	2023	PPH/ UTERINE ATONY	KISARAWE DISTRICT HOSPITAL	DISTRICT HOSPITAL
Pwani	KIBAHA TC	32	5	4	2023	ANAESTHETIC COMPLICATION	TUMBI RRH	REGIONAL REFERRAL HOSPITAL
Pwani	KIBAHA TC	29	5	4	2023	SEVERE ANAEMIA/RUPTURED UTERUS	MKOANI HEALTH CENTRE	HEALTH CENTER
Pwani	KISARAWE DC	32	7	4	2023	PPH/CHRONIC ANAEMIA	KISARAWE DISTRICT HOSPITAL	DISTRICT HOSPITAL
Pwani	KIBITI DC	19	1	0	2023	ANAESTHETIC COMPLICATION	KIBITI DH	DISTRICT HOSPITAL
Pwani	BAGAMOYO DC	26	3	3	2023	HYPOVOLEMIC SHOCK/RUPTURED UTERUS	BAGAMOYO DISTRICT HOSPITAL	DISTRICT HOSPITAL
Pwani	RUFIJI DC	45	10	6	2023	ECLAMPSIA	MOHORO HEALTH CENTRE	HEALTH CENTER
Pwani	RUFIJI DC	24	3	3	2023	CHRONIC ANAEMIA	IKWIRIRI HEALTH CENTRE	HEALTH CENTER
Pwani	KIBAHA DC	30	4	2	2023	PULMONARY OEDEMA/PRE-ECLAMPSIA	MLANDIZI H.CENTRE	HEALTH CENTER
Pwani	CHALINZE DC	39	7	6	2023	PPH	MBWEWE DISP	DISPENSARY
Pwani	MKURANGA DC	24	1	0	2023	ECLAMPSIA	MKURANGA DISTRICT HOSPITAL	DISTRICT HOSPITAL
Pwani	KIBITI DC	33	5	4	2023	PPH	KIBITI DH	DISTRICT HOSPITAL
Pwani	KIBAHA TC	39	5	5	2023	PPH	MKOANI HEALTH CENTRE	HEALTH CENTER
Pwani	MAFIA DC	22	4	0	2023	ABRUPTIAL PLACENTA	MAFIA DISTRICT HOSPITAL	DISTRICT HOSPITAL
Pwani	KIBAHA DC	57	7	6	2023	HYPOVOLEMIC SHOCK	MLANDIZI H.CENTRE	HEALTH CENTER
Pwani	KIBAHA TC	36	2	2	2023	HYPOVALEMIC SHOCK/DIC	TUMBI RRH	REGIONAL REFERRAL HOSPITAL
Pwani	MKURANGA DC	32	3	1	2023	SEVERE BRAIN HYPOXIA	MKURANGA DISTRICT HOSPITAL	DISTRICT HOSPITAL
Pwani	KIBITI DC	45	8	7	2023	SEVERE ANAEMIA/ AMNIOTIC FLUID EMBOLISM	KIBITI DH	DISTRICT HOSPITAL
Pwani	KIBITI DC	22	1	1	2023	PPH	KIBITI DH	DISTRICT HOSPITAL
Pwani	RUFIJI DC	32	5	4	2023	ECLAMPSIA	UTETE DISTRICT HOSPITAL	DISTRICT HOSPITAL
Pwani	RUFIJI DC	36	4	4	2023	PPH/POST C/SECTION	MOHORO HEALTH CENTRE	HEALTH CENTER
Pwani	MKURANGA DC	29	3	3	2023	PPH	MKURANGA DISTRICT HOSPITAL	DISTRICT HOSPITAL
Rukwa	Sumbawanga DC	29	4	3	2023	Ruptured Uterus	Mtowisa Health Centre	HEALTH CENTER
Rukwa	Sumbawanga MC	36	6	5	2023	PPH	Sumbawanga RRH	REGIONAL REFERRAL HOSPITAL
Rukwa	Kalambo DC	39	6	5	2023	Ruptured Uterus	Mambwe kenya Dispensary.	DISPENSARY
Rukwa	Nkasi DC	36	5	3	2023	Hypovoelamic shock	Namanyere DDH	DISTRICT HOSPITAL
Rukwa	Sumbawanga DC	21	2	1	2023	PPH	Mtowisa Health Centre	HEALTH CENTER
Rukwa	Kalambo DC	18	1	1	2023	PPH	MATAI HEALTH CENTER	HEALTH CENTER
Rukwa	Sumbawanga MC	29	2	1	2023	Placenta previa	Sumbawanga RRH	REGIONAL REFERRAL HOSPITAL
Rukwa	Sumbawanga MC	26	3	3	2023	PPH	Dr. Atman Hospital	DISTRICT HOSPITAL
Rukwa	Nkasi DC	27	4	2	2023	APH	Nkomolo Health Centre	HEALTH CENTER
Rukwa	Sumbawanga DC	28	8	8	2023	PPH	COMMUNITY	N/A
Rukwa	Kalambo DC	32	8	6	2023	PPH	Kalambo District Hospital	DISTRICT HOSPITAL
Rukwa	Nkasi DC	28	3	2	2023	UNKnown cause	Chala Health Centre	HEALTH CENTER
Rukwa	Nkasi DC	20	1	1	2023	Severe Malaria	Kirando Health Centre	HEALTH CENTER
Rukwa	Nkasi DC	22	9	8	2023	Hypovoelamic shock	Nkomolo Health Centre	HEALTH CENTER
Rukwa	Kalambo DC	33	5	5	2023	PPCM	Ngorotwa Health centre	HEALTH CENTER
Rukwa	Kalambo DC	29	5	1	2023	Ruptured Uterus	Katete Dispensary	DISPENSARY
Rukwa	Nkasi DC	37	13	9	2023	PPH	Kirando Health Centre	HEALTH CENTER
Rukwa	Sumbawanga MC	44	5	4	2023	Unknown	COMMUNITY	N/A
Rukwa	Sumbawanga MC	33	8	7	2023	PPH	Sumbawanga RRH	REGIONAL REFERRAL HOSPITAL
Rukwa	Kalambo DC	18	1	0	2023	Anesthetic Complication	Mwimbi Health Center	HEALTH CENTER
Rukwa	Sumbawanga MC	22	1	1	2023	Sever Pre- Eclampsia	Sumbawanga RRH	REGIONAL REFERRAL HOSPITAL
Rukwa	Sumbawanga MC	21	1	1	2023	PPH	Sumbawanga RRH	REGIONAL REFERRAL HOSPITAL
Rukwa	Nkasi DC	31	5	4	2023	PPH	Nkomolo Health Centre	HEALTH CENTER
Rukwa	Sumbawanga MC	29	5	4	2023	Eclampsia	Sumbawanga RRH	REGIONAL REFERRAL HOSPITAL
Rukwa	Sumbawanga DC	25	3	3	2023	PPH	Ikozi Disp	DISPENSARY
Rukwa	Sumbawanga MC	30	11	6	2023	Aspiration Pneumonia	Sumbawanga RRH	REGIONAL REFERRAL HOSPITAL
Rukwa	Sumbawanga MC	18	1	2	2023	Severe Malaria	Sumbawanga RRH	REGIONAL REFERRAL HOSPITAL
Rukwa	Sumbawanga MC	28	4	4	2023	PPH	Sumbawanga RRH	REGIONAL REFERRAL HOSPITAL
Rukwa	Kalambo DC	28	3	2	2023	PPH	Samazi Dispensary	DISPENSARY
Rukwa	Sumbawanga DC	33	6	5	2023	Acute Coronary Syndrome	COMMUNITY	N/A
Rukwa	Sumbawanga MC	29	5	4	2023	PPH	Sumbawanga RRH	REGIONAL REFERRAL HOSPITAL
Rukwa	Sumbawanga MC	34	4	4	2023	Repiratory Failure	Sumbawanga RRH	REGIONAL REFERRAL HOSPITAL
Rukwa	Sumbawanga MC	35	4	3	2023	Ruptured Uterus	Sumbawanga RRH	REGIONAL REFERRAL HOSPITAL
Rukwa	Sumbawanga DC	38	5	4	2023	Abruptio Placenta	Laela Health Centre	HEALTH CENTER
Rukwa	Kalambo DC	31	4	4	2023	PPH	Mwimbi Health Center	HEALTH CENTER
Rukwa	Nkasi DC	27	4	2	2023	Maternal Sepsis	Kirando Health Centre	HEALTH CENTER
Rukwa	Nkasi DC	40	5	4	2023	Pulmonary Embolism	Kirando Health Centre	HEALTH CENTER
Rukwa	Sumbawanga MC	31	2	1	2023	HIV	Dr. Atman Hospital	DISTRICT HOSPITAL
Rukwa	Sumbawanga DC	38	8	7	2023	PPH	COMMUNITY	N/A
Rukwa	Sumbawanga MC	31	6	5	2023	PPH	Sumbawanga RRH	REGIONAL REFERRAL HOSPITAL
Rukwa	Sumbawanga MC	28	3	1	2023	Pueperial sepsisi	Mazwi Health Centre	HEALTH CENTER
Ruvuma	SONGEA MC	24	2	1	2023	ECLAMPSIA	Songea RRH	REGIONAL REFERRAL HOSPITAL
Ruvuma	MBINGA DC	33	5	3	2023	PPH	Kigonsera Health Centre	HEALTH CENTER
Ruvuma	NAMTUMBO DC	30	5	5	2023	TRAUMATIC PPH	Namtumbo Health Centre	HEALTH CENTER
Ruvuma	MBINGA TC	40	5	4	2023	ASPIRATION PNEUMONIA	MBINGA DISTRICT HOSPITAL	DISTRICT HOSPITAL
Ruvuma	SINGIDA DC	40	6	5	2023	PPH	ST JOSEPH PERAMIHO HOSPITAL	DISTRICT HOSPITAL
Ruvuma	MBINGA DC	20	2	2	2023	ANAETHETIC COMPLICATION	RUANDA HOSPITAL	DISTRICT HOSPITAL
Ruvuma	SINGIDA DC	19	2	1	2023	PPH/ DIC	SONGEA DC HOSP	DISTRICT HOSPITAL
Ruvuma	SONGEA MC	43	3	2	2023	ECLAMPSIA	COMMUNITY	N/A
Ruvuma	NYASA DC	40	5	4	2023	Septicaemia	Mkili HC	HEALTH CENTER
Ruvuma	SONGEA MC	39	7	6	2023	ANAETHETIC COMPLICATION	Songea RRH	REGIONAL REFERRAL HOSPITAL
Ruvuma	NYASA DC	38	4	4	2023	PPH	LITUHI HOSP	DISTRICT HOSPITAL
Ruvuma	MBINGA TC	31	5	4	2023	TRAUMATIC PPH	LUHEHE DISP	DISPENSARY
Ruvuma	SONGEA MC	19	1	0	2023	ANAETHETIC COMPLICATION	Songea RRH	REGIONAL REFERRAL HOSPITAL
Ruvuma	SONGEA MC	34	3	1	2023	Pulmonary oedema	Songea RRH	REGIONAL REFERRAL HOSPITAL
Ruvuma	SONGEA MC	40	5	4	2023	ANAETHETIC COMPLICATION	MJIMWEMA HEALTH CENTER	HEALTH CENTER
Ruvuma	TUNDURU DC	22	1	0	2023	SEVERE ECLAMPSIA	Tunduru Hospital	DISTRICT HOSPITAL
Ruvuma	SONGEA MC	37	6	5	2023	Pulmonary Embolism	MJIMWEMA HEALTH CENTER	HEALTH CENTER
Ruvuma	SINGIDA DC	35	3	3	2023	DIC SECONDARY TO ECLAMPSIA	Peramiho Hospital	REGIONAL REFERRAL HOSPITAL
Ruvuma	SONGEA MC	24	2	1	2023	ANAEMIA	Songea RRH	REGIONAL REFERRAL HOSPITAL
Ruvuma	SONGEA MC	29	3	3	2023	DIC SECONDARY TO ECLAMPSIA	Songea RRH	REGIONAL REFERRAL HOSPITAL
Ruvuma	NAMTUMBO DC	33	4	3	2023	Pulmonary Embolism	Namtumbo Health Centre	HEALTH CENTER
Ruvuma	SONGEA MC	29	4	3	2023	Aspiration pneumonia/epileptic seizures	Songea RRH	REGIONAL REFERRAL HOSPITAL
Ruvuma	SONGEA MC	37	6	4	2023	ANAEMIA	Songea RRH	REGIONAL REFERRAL HOSPITAL
Ruvuma	MADABA DC	28	2	1	2023	PPH	MADABA HC	HEALTH CENTER
Ruvuma	MADABA DC	33	5	4	2023	PPH	MADABA HC	HEALTH CENTER
Ruvuma	MBINGA TC	23	3	1	2023	TRAUMATIC PPH	KALEMBO Health Centre	HEALTH CENTER
Ruvuma	SINGIDA DC	20	2	1	2023	DIC SECONDARY TO ABRUPTIO PLACENTA	Peramiho Hospital	REGIONAL REFERRAL HOSPITAL
Shinyanga	USHETU DC	25	3	2	2023	Eclampsia and DIC	Bulungwa Health Centre	HEALTH CENTER
Shinyanga	KAHAMA MC	21	1	1	2023	SEVERE ANAEMIA IN FAILURE	Kahama Hospital	DISTRICT HOSPITAL
Shinyanga	MSALALA DC	23	1	1	2023	HYPOVELEMIC SHOCK AND CONCELED ABRUPTIO PLACENTA	Lunguya Health Center	HEALTH CENTER
Shinyanga	SHINYANGA MC	23	1	1	2023	SEVERE PRE ECLAMPSIA WITH AMNIOTIC FLUID	Shinyanga RRH	REGIONAL REFERRAL HOSPITAL
Shinyanga	KAHAMA MC	30	5	4	2023	PPH DUE TO UTERUS ATONY	MAGAI HOSP	DISTRICT HOSPITAL
Shinyanga	SHINYANGA MC	34	7	6	2023	PERITONITIES WITH PUEPERAL SEPSIS	Shinyanga RRH	REGIONAL REFERRAL HOSPITAL
Shinyanga	SHINYANGA MC	18	2	2	2023	Hypoxia Sec to Aspiration Pneumonitis	Shinyanga RRH	REGIONAL REFERRAL HOSPITAL
Shinyanga	SHINYANGA MC	24	1	0	2023	IRRIVISIBLE HYPOVELEMIC SHOCK SEC TO RUPTURED ECTOPPIC PREGNANCY	Shinyanga RRH	REGIONAL REFERRAL HOSPITAL
Shinyanga	USHETU DC	23	3	2	2023	DIC SEC TO HYPOVELEMIC SHOCK	Bulungwa Health Centre	HEALTH CENTER
Shinyanga	SHINYANGA MC	34	6	5	2023	HAEMORRHAGIC SHOCK SEC TO PPH	Shinyanga RRH	REGIONAL REFERRAL HOSPITAL
Shinyanga	USHETU DC	22	3	2	2023	Eclampsia	Ukune Health Centre	HEALTH CENTER
Shinyanga	KAHAMA MC	31	7	7	2023	PPH DUE TO UTERUS,CERVICAL TEAR	SUKA H/C	HEALTH CENTER
Shinyanga	Shinyanga DC	18	1	0	2023	??ECLAMPSIA	MAHNIGANA DISPENSARY	DISPENSARY
Shinyanga	SHINYANGA MC	35	7	7	2023	MULTIORGAN FAILURE SEC TO HAEMORREGIC SHOCK	Shinyanga RRH	REGIONAL REFERRAL HOSPITAL
Shinyanga	KAHAMA MC	33	2	1	2023	HAEMORRHAGIC SHOCK	Kahama Hospital	DISTRICT HOSPITAL
Shinyanga	SHINYANGA MC	38	6	6	2023	DIC &KIDNEY INJURY SEC TO ECLAMPSIA	Shinyanga RRH	REGIONAL REFERRAL HOSPITAL
Shinyanga	MSALALA DC	24	5	5	2023	HYPOVELEMIC SHOCK DUE EXCESSIVE BLEEDING AND RETAINED SECOND TWIN	ISAKA HEALTH CENTER	HEALTH CENTER
Shinyanga	MSALALA DC	30	5	4	2023	RUPTURED UTERUS	MSALALA DISTRICT HOSP	DISTRICT HOSPITAL
Shinyanga	SHINYANGA MC	35	5	5	2023	HYPOVELMIC SHOCK WITH DIC	Shinyanga RRH	REGIONAL REFERRAL HOSPITAL
Shinyanga	KISHAPU DC	44	7	6	2023	HYPOVELEMIC SHOCK DUE TO PPH	Jakaya Kikwete Hosp	DISTRICT HOSPITAL
Shinyanga	KAHAMA MC	33	4	3	2023	RUPTURED UTERUS	Kahama Hospital	DISTRICT HOSPITAL
Shinyanga	USHETU DC	26	4	4	2023	ECLAMPSIA	Ushetu Health Centre	HEALTH CENTER
Shinyanga	SHINYANGA MC	36	4	4	2023	IRRIVISIBLE HYPOVELMIC SHOCK DUE TO DIC	Shinyanga RRH	REGIONAL REFERRAL HOSPITAL
Shinyanga	Shinyanga DC	36	4	3	2023	AMNIOTIC FLUID EMBOLISM	Tinde Health center	HEALTH CENTER
Shinyanga	SHINYANGA MC	28	2	2	2023	SEPTIC SHOCH DUE TO PUPERAL SEPSIS	Bulungwa Health Centre	HEALTH CENTER
Shinyanga	USHETU DC	25	5	4	2023	HYPOVEMIC SHOCK DUE TO RUPTURED UTERUS	Bulungwa Health Centre	HEALTH CENTER
Shinyanga	SHINYANGA MC	32	3	2	2023	ECLAMPSIA	Kambarage Health Centre	HEALTH CENTER
Shinyanga	KAHAMA MC	19	1	0	2023	PPH DUE TO RETAINED PLACENTA	Kahama Hospital	DISTRICT HOSPITAL
Shinyanga	SHINYANGA MC	36	4	3	2023	CARDIAC ARREST SEC TO CARDIOGENIC SHOCK	Shinyanga RRH	REGIONAL REFERRAL HOSPITAL
Shinyanga	MSALALA DC	23	3	1	2023	ANAETHETIC COMPLICATION	Lunguya Health Center	HEALTH CENTER
Shinyanga	SHINYANGA MC	30	8	7	2023	CARDIOGENIC SHOCK AND PULMONARY EMBOLISM	Shinyanga RRH	REGIONAL REFERRAL HOSPITAL
Shinyanga	USHETU DC	35	6	6	2023	HAEMOHORHAGIC SHOCK SEC TO 3RD DEGREE TEAR	Bulungwa Health Centre	HEALTH CENTER
Shinyanga	USHETU DC	21	1	0	2023	HYPOVELEMIC SHOCK	Ukune Health Centre	HEALTH CENTER
Shinyanga	KAHAMA MC	18	1	0	2023	HYPOVELEMIC SHOCK	Kahama Hospital	DISTRICT HOSPITAL
Shinyanga	MSALALA DC	36	9	8	2023	EMBOLISM	Bugarama Health Centre	HEALTH CENTER
Shinyanga	Shinyanga DC	33	4	3	2023	HAEMOHORHAGIC SHOCK SEC TO APH	Shinyanga RRH	REGIONAL REFERRAL HOSPITAL
Shinyanga	USHETU DC	21	1	0	2023	SEVERE ECLAMPSIA WITH EMBOLISM	Ukune Health Centre	HEALTH CENTER
Shinyanga	KAHAMA MC	40	3	2	2023	AKI AND DIC	Kahama Hospital	DISTRICT HOSPITAL
Shinyanga	SHINYANGA MC	36	7	7	2023	Hypoxia Sec to Anaesthetic compication	Shinyanga RRH	REGIONAL REFERRAL HOSPITAL
Shinyanga	KAHAMA MC	29	4	3	2023	Severe Malaria and Anaemia in pregnancy	Kahama Hospital	DISTRICT HOSPITAL
Shinyanga	KAHAMA MC	24	3	2	2023	HAEMOHORHAGIC SHOCK SEC TO APH AND DIC	Kahama Hospital	DISTRICT HOSPITAL
Shinyanga	SHINYANGA MC	19	2	2	2023	Brain hypoxia sec to Severe Anaemia	Shinyanga RRH	REGIONAL REFERRAL HOSPITAL
Shinyanga	USHETU DC	34	4	3	2023	UNKNWON ?DIC AND CARDIC ARREST	Ushetu Health Centre	HEALTH CENTER
Shinyanga	KAHAMA MC	42	7	7	2023	RUPTURED UTERUS	Kahama Hospital	DISTRICT HOSPITAL
Shinyanga	USHETU DC	30	7	6	2023	SEPTIC SHOCK	Ushetu Health Centre	HEALTH CENTER
Shinyanga	SHINYANGA MC	37	5	4	2023	Septic Shock sec to Peritonitis	Shinyanga RRH	REGIONAL REFERRAL HOSPITAL
Shinyanga	KISHAPU DC	28	3	2	2023	Pulmonary Embolism with sickle cell crisis	Jakaya Kikwete Hosp	DISTRICT HOSPITAL
Shinyanga	SHINYANGA MC	18	1	1	2023	Haemorrahgic Shock sec to PPH	Shinyanga RRH	REGIONAL REFERRAL HOSPITAL
Shinyanga	SHINYANGA MC	22	3	1	2023	Severe Malaria and Anaemia in pregnancy	Shinyanga RRH	REGIONAL REFERRAL HOSPITAL
Simiyu	MEATU DC	37	8	7	2023	PPH (PLACENTA ACCRETA)	MEATU DISTRICT HOSPITAL	DISTRICT HOSPITAL
Simiyu	MEATU DC	47	6	6	2023	PPH(ATONY)	MWANGUDO DISPENSARY	DISPENSARY
Simiyu	BUSEGA DC	20	2	1	2023	CARDIAC ARREST	BUSEGA DH	DISTRICT HOSPITAL
Simiyu	MEATU DC	40	8	8	2023	PPH POST C/S	MEATU DISTRICT HOSPITAL	DISTRICT HOSPITAL
Simiyu	BARIADI TC	22	1	1	2023	ANAESTHETIC COMPLICATIONS	NGULYATI Health Centre	HEALTH CENTER
Simiyu	MEATU DC	38	8	8	2023	PPH CERVICAL TEAR	MEATU DISTRICT HOSPITAL	DISTRICT HOSPITAL
Simiyu	MEATU DC	23	2	2	2023	PPH((HYPOVOLAEMIC SHOCK)	MWANDOYA Health Centre	HEALTH CENTER
Simiyu	BUSEGA DC	41	8	8	2023	PPH ATONY	BUSEGA DH	DISTRICT HOSPITAL
Simiyu	BUSEGA DC	28	3	2	2023	APH(ABRUPTIO PLACENTA)	COMMUNITY	N/A
Simiyu	MEATU DC	42	13	13	2023	PPH (ATONY)	COMMUNITY	N/A
Simiyu	MASWA DC	23	3	2	2023	MYOCCARDIAL INFARCTION	MASWA DISTRICT HOSPITAL	DISTRICT HOSPITAL
Simiyu	ITILIMA DC	40	9	8	2023	PPH(CERVICAL AND UTERINE TEAR	NKOMA Health Centre	HEALTH CENTER
Simiyu	MASWA DC	28	5	5	2023	PPH (CERVICAL TEAR)	LALAGO HC	HEALTH CENTER
Simiyu	MASWA DC	25	1	1	2023	ANAESTHETIC COMPLICATIONS	MASWA DISTRICT HOSPITAL	DISTRICT HOSPITAL
Simiyu	MEATU DC	21	1	1	2023	PEUPRAL SEPSIS	MWANDOYA Health Centre	HEALTH CENTER
Simiyu	BARIADI DC	18	1	1	2023	PPH (CERVICAL TEAR)	BARIADI RRH	REGIONAL REFERRAL HOSPITAL
Simiyu	MASWA DC	20	2	2	2023	PEUPRAL SEPSIS	MASWA DISTRICT HOSPITAL	DISTRICT HOSPITAL
Simiyu	BARIADI DC	26	5	5	2023	PPH	COMMUNITY	N/A
Simiyu	BARIADI TC	36	6	6	2023	ANAESTETIC COMPLICATIONS	BARIADI RRH	REGIONAL REFERRAL HOSPITAL
Simiyu	BARIADI TC	31	8	7	2023	ECLAMPSIA	SIMIYU RRH	REGIONAL REFERRAL HOSPITAL
Simiyu	MEATU DC	23	3	3	2023	ANAESTHETIC COMPLICATIONS	MEATU DISTRICT HOSPITAL	DISTRICT HOSPITAL
Simiyu	MEATU DC	42	2	2	2023	POST PARTUM ECLAMPTIC STROKE	MEATU DISTRICT HOSPITAL	DISTRICT HOSPITAL
Simiyu	BARIADI DC	39	11	8	2023	PPH ATONY	NGALITA DISP	DISPENSARY
Simiyu	BARIADI DC	32	10	9	2023	PPH(3rd DEGREE CERVIAL TEAR)HOME DELIVERY	COMMUNITY	N/A
Simiyu	BUSEGA DC	35	5	4	2023	D.I.C	NASSAH Health Centre	HEALTH CENTER
Simiyu	ITILIMA DC	40	6	5	2023	HYPOVOLAEMIC SHOCK DUE TO PLACENTA PLAEVIA	ITILIMA DH	DISTRICT HOSPITAL
Simiyu	ITILIMA DC	24	5	5	2023	ECTOPIC PRENANCY	COMMUNITY	N/A
Simiyu	BARIADI TC	30	8	7	2023	PPH(RUPTURED UTERUS)	COMMUNITY	N/A
Simiyu	BUSEGA DC	30	3	2	2023	SEVERE ANAEMIA	BUSEGA DH	DISTRICT HOSPITAL
Simiyu	BARIADI DC	30	5	5	2023	PPH	SONGAMBELE Health Centre	DISTRICT HOSPITAL
Simiyu	BUSEGA DC	20	2	1	2023	ECLAMPSIA	COMMUNITY	N/A
Simiyu	BARIADI TC	33	8	8	2023	PPH	SIMIYU RRH	REGIONAL REFERRAL HOSPITAL
Simiyu	ITILIMA DC	24	2	1	2023	PPH	NKOMA Health Centre	HEALTH CENTER
Singida	IKUNGI DC	27	3	2	2023	UNKNOWN	COMMUNITY	N/A
Singida	MANYONI DC	25	3	3	2023	ECLAMPSA	NKONKO HC	HEALTH CENTER
Singida	MANYONI DC	22	4	4	2023	PPH	MANYONI DISTRICT HOSPITAL	DISTRICT HOSPITAL
Singida	IKUNGI DC	43	7	7	2023	PPH	COMMUNITY	N/A
Singida	IRAMBA DC	30	2	2	2023	PEUPERAL SEPSIS	NDAGO Health Centre	HEALTH CENTER
Singida	ITIGI DC	41	6	5	2023	HEART FAILURE	ITIGI Health Centre	HEALTH CENTER
Singida	IRAMBA DC	33	7	5	2023	UKNOWN	COMMUNITY	N/A
Singida	IKUNGI DC	29	4	4	2023	CIRCULATORY FAILURE SEC TO PULMONARY EMBOLISM	MAKIUNGU HOSPITAL	REGIONAL REFERRAL HOSPITAL
Singida	IRAMBA DC	37	6	6	2023	PPH SEC. TO RETAINED PLACENTA	KIOMBOI DISTRICT HOSPITAL	DISTRICT HOSPITAL
Singida	SINGIDA DC	27	5	5	2023	PPH	COMMUNITY	N/A
Singida	IRAMBA DC	20	2	2	2023	ANAESTHESIA COMPLICATIONS	NDAGO Health Centre	HEALTH CENTER
Singida	ITIGI DC	33	3	2	2023	HIV STAGE IV WITH PCP	ST. GASPER HOSPITAL	REGIONAL REFERRAL HOSPITAL
Singida	MKALAMA DC	21	1	0	2023	ANAESTHETIC COMPLICATIONS	ST. AGNES HC	HEALTH CENTER
Singida	IKUNGI DC	34	7	6	2023	HAEMORRHAGIC SHOCK SEC. TO RUPTURED UTERUS	COMMUNITY	N/A
Singida	MANYONI DC	39	4	4	2023	PPH due to uterine atone	MANYONI DISTRICT HOSPITAL	DISTRICT HOSPITAL
Singida	MKALAMA DC	23	1	4	2023	PULMONRY EMBOLISM	IGUGUNO RC DISP	DISPENSARY
Singida	ITIGI DC	32	6	6	2023	PPH	COMMUNITY	N/A
Singida	SINGIDA MC	23	1	0	2023	PPH SEC. TO UTERINE ATONE	SINGIDA RRH	REGIONAL REFERRAL HOSPITAL
Singida	SINGIDA MC	28	3	3	2023	CARDIAC ARREST SEC TO HIGH SPINAL (ANAESTHESIA COMPLICATIONS)	SOKOINE Health Centre	HEALTH CENTER
Singida	IKUNGI DC	32	4	4	2023	METABILIC ACIDOCIS DUE TO ACUTE KIDNEY INJURY WITH HELLP SYNDROME	MAKIUNGU HOSPITAL	REGIONAL REFERRAL HOSPITAL
Singida	SINGIDA DC	40	10	10	2023	PPH	SINGIDA RRH	REGIONAL REFERRAL HOSPITAL
Singida	SINGIDA MC	23	4	4	2023	PULMONARY OEDEMA SEC TO POSTPARTUM ECLAMPSIA	SINGIDA RRH	REGIONAL REFERRAL HOSPITAL
Singida	MANYONI DC	21	1	1	2023	PPH	MANYONI DISTRICT HOSPITAL	DISTRICT HOSPITAL
Singida	SINGIDA DC	39	8	8	2023	PPH	SINGIDA RRH	REGIONAL REFERRAL HOSPITAL
Singida	MKALAMA DC	35	4	3	2023	ANAESTHETIC COMPLICATIONS	IAMBI HOSPITAL	DISTRICT HOSPITAL
Singida	SINGIDA MC	22	3	1	2023	HYPOVOLAEMIC SHOCK SEC. TO SEVERE ANAEMIA	SOKOINE Health Centre	HEALTH CENTER
Singida	SINGIDA MC	38	9	9	2023	FATTY LIVER OF PREGNANCY	SINGIDA RRH	REGIONAL REFERRAL HOSPITAL
Singida	MKALAMA DC	20	1	0	2023	PEUPERAL SEPSIS	MSINGI DISPENSARY	DISPENSARY
Singida	IKUNGI DC	38	11	0	2023	ECLAMPSIA	COMMUNITY	N/A
Singida	SINGIDA DC	41	8	8	2023	PPH	ST CAROLOUS HOSPITAL	DISTRICT HOSPITAL
Singida	SINGIDA MC	28	4	3	2023	STATUS EPILEPTICUS/ASPIRATION PNEUMONIA	SINGIDA RRH	REGIONAL REFERRAL HOSPITAL
Singida	IKUNGI DC	34	4	4	2023	DIC SEC TO PPH WITH UNDERLINING CAUSE HIV STAGE 2	MAKIUNGU HOSPITAL	REGIONAL REFERRAL HOSPITAL
Singida	IRAMBA DC	31	8	8	2023	PPH	COMMUNITY	N/A
Singida	ITIGI DC	30	5	4	2023	ECLAMPSIA	ST. GASPER HOSPITAL	REGIONAL REFERRAL HOSPITAL
Singida	ITIGI DC	31	7	7	2023	ANAESTHESIA COMPLICATIONS	ST. GASPER HOSPITAL	REGIONAL REFERRAL HOSPITAL
Singida	ITIGI DC	36	7	5	2023	PPH	ST. GASPER HOSPITAL	REGIONAL REFERRAL HOSPITAL
Singida	ITIGI DC	32	4	4	2023	PULMONARY EMBOLISM	ST. GASPER HOSPITAL	REGIONAL REFERRAL HOSPITAL
Singida	IRAMBA DC	23	3	2	2023	HYPOVOLAEMIC SHOCK SEC TO RUPTURED UTERUS	COMMUNITY	N/A
Singida	MKALAMA DC	36	5	4	2023	HYPOVOLAEMIC SHOCK SEC. TO RUPTURED UTERUS	MKALAMA DH	DISTRICT HOSPITAL
Singida	IRAMBA DC	29	3	3	2023	PULMONARY OEDEMA SEC. TO PRE-ECLAMPSIA	KIOMBOI DISTRICT HOSPITAL	DISTRICT HOSPITAL
Singida	IKUNGI DC	32	5	5	2023	CIRCULATORY FAILURE SEC. TO CARDIOMYOPATHY WITH ANAEMIA	MAKIUNGU HOSPITAL	REGIONAL REFERRAL HOSPITAL
Singida	IKUNGI DC	33	6	6	2023	MULT ORGAN FAILURE SEC TO HEMORRHAGIC SHOCK WITH UNDERLINING CAUSE DIC	MAKIUNGU HOSPITAL	REGIONAL REFERRAL HOSPITAL
Singida	ITIGI DC	31	5	5	2023	ANAESTHESIA COMPLICATIONS	ST. GASPER HOSPITAL	REGIONAL REFERRAL HOSPITAL
Singida	SINGIDA MC	35	8	8	2023	HYPOGLYCAEMIA SEC TO PUEPERIAL SEPSIS	SINGIDA RRH	REGIONAL REFERRAL HOSPITAL
Singida	MANYONI DC	36	6	6	2023	PPH	CHIBUMAGWA H/C	HEALTH CENTER
Singida	IKUNGI DC	20	1	1	2023	PULMONARY EMBOLISM	MAKIUNGU HOSPITAL	REGIONAL REFERRAL HOSPITAL
Singida	SINGIDA DC	24	3	3	2023	PPH	COMMUNITY	N/A
Singida	MANYONI DC	29	1	1	2023	PPH SEC TO UTERINE ATONE	KINTINKU Health Centre	HEALTH CENTER
Singida	MANYONI DC	32	5	5	2023	PERITONITIS SEC.TO PERFORATION OF LOWER PART OF STOMACH	MANYONI DISTRICT HOSPITAL	DISTRICT HOSPITAL
Singida	MANYONI DC	35	4	4	2023	? Acute kidney sec to PIH	MANYONI DISTRICT HOSPITAL	DISTRICT HOSPITAL
Singida	IRAMBA DC	35	7	7	2023	ANAESTHESIA COMPLICATION	NDAGO Health Centre	HEALTH CENTER
Singida	MANYONI DC	27	4	4	2023	Haemorragic shock sec to Ruptured uterus	MANYONI DISTRICT HOSPITAL	DISTRICT HOSPITAL
Singida	IRAMBA DC	26	1	0	2023	HYPOVOLAEMIC SHOCK SEC TO RUPTURED ECTOPIC PREGNANCY	KIOMBOI DISTRICT HOSPITAL	DISTRICT HOSPITAL
Singida	MKALAMA DC	20	1	0	2023	ECLAMPSIA	IAMBI HOSPITAL	DISTRICT HOSPITAL
Singida	SINGIDA MC	38	6	6	2023	PPH	SINGIDA RRH	REGIONAL REFERRAL HOSPITAL
Singida	MANYONI DC	44	11	11	2023	PPH intensive bleeding post sub total hysterectomy sec to internal bleeding post C/S	NKONKO HC	HEALTH CENTER
Singida	ITIGI DC	25	6	5	2023	SEVERE SEPTIC SHOCK WITH MULTIPLE ORGAN FAILURE	ST. GASPER HOSPITAL	REGIONAL REFERRAL HOSPITAL
Singida	SINGIDA DC	39	4	3	2023	ECLAMPSIA	SINGIDA RRH	REGIONAL REFERRAL HOSPITAL
Singida	MANYONI DC	30	7	8	2023	PPH SEC TO UTERINE ATONE	NKONKO HC	HEALTH CENTER
Songwe	SONGWE DC	42	8	2	2023	PPH	MBUYUNI Health Centre	HEALTH CENTER
Songwe	SONGWE DC	16	1	0	2023	ANAESTHETIC COMPLICATION	MWAMBANI HOSPITAL	DISTRICT HOSPITAL
Songwe	ILEJE DC	25	1	0	2023	SEPSIS	COMMUNITY	N/A
Songwe	TUNDUMA TC	33	3	0	2023	IRREVISIBLE SHOCK	TUNDUMA Health Centre	HEALTH CENTER
Songwe	MOMBA DC	32	7	6	2023	PPH	Mkomba Dispensary	DISPENSARY
Songwe	MOMBA DC	39	7	6	2023	PPH	COMMUNITY	N/A
Songwe	MBOZI DC	24	1	0	2023	ANAESTHETIC COMPLICATION	VWAWA DH	DISTRICT HOSPITAL
Songwe	SONGWE DC	21	2	1	2023	PULMONARY EMBOLISM	MBUYUNI Health Centre	HEALTH CENTER
Songwe	MBOZI DC	38	4	4	2023	PPH	SONGWE RRH	REGIONAL REFERRAL HOSPITAL
Songwe	MBOZI DC	27	2	2	2023	POST PARTUM ECLAMPSIA	SONGWE RRH	REGIONAL REFERRAL HOSPITAL
Songwe	MBOZI DC	35	5	5	2023	HYPOVOLEMIC SHOCK DUE TO PPH	ITAKA HEALTH CENTRE	HEALTH CENTER
Songwe	TUNDUMA TC	36	3	3	2023	ANAESTHETIC COMPLICATION	TUNDUMA Health Centre	HEALTH CENTER
Songwe	SONGWE DC	38	10	9	2023	PPH	MBUYUNI Health Centre	HEALTH CENTER
Songwe	MBOZI DC	26	3	3	2023	PPH	ISANSA H/C	HEALTH CENTER
Songwe	MOMBA DC	38	8	7	2023	PULMONARY EMBOLISM	KAPELE HC	HEALTH CENTER
Songwe	MBOZI DC	42	5	4	2023	ECLAMPSIA	COMMUNITY	N/A
Songwe	MBOZI DC	21	2	1	2023	ECLAMPSIA	COMMUNITY	N/A
Songwe	SONGWE DC	36	5	5	2023	PPH	MWAMBANI HOSPITAL	DISTRICT HOSPITAL
Songwe	MBOZI DC	36	3	2	2023	SEVERE PRE ECLAMPSIA	SONGWE RRH	REGIONAL REFERRAL HOSPITAL
Songwe	MBOZI DC	35	6	6	2023	PPH	SONGWE RRH	REGIONAL REFERRAL HOSPITAL
Songwe	MBOZI DC	25	3	3	2023	PPH	VWAWA DH	DISTRICT HOSPITAL
Songwe	MBOZI DC	32	4	4	2023	PUEPERIAL PSYCHOSIS	COMMUNITY	N/A
Songwe	MOMBA DC	30	6	5	2023	PPH	MKULWE H/CENTRE	HEALTH CENTER
Songwe	MBOZI DC	30	4	4	2023	ASPIRATION	SONGWE RRH	REGIONAL REFERRAL HOSPITAL
Songwe	ILEJE DC	28	2	2	2023	PPH	ITUMBA DISTRICT HOSPITAL	DISTRICT HOSPITAL
Songwe	ILEJE DC	35	3	2	2023	PPH DUE TO ABORTION	ITUMBA DISTRICT HOSPITAL	DISTRICT HOSPITAL
Songwe	MBOZI DC	29	5	2	2023	UNKNOWN	ISANGU	HEALTH CENTER
Songwe	SONGWE DC	29	4	4	2023	PPH	MWAMBANI HOSPITAL	DISTRICT HOSPITAL
Songwe	MBOZI DC	28	2	1	2023	SEPTIC ABORTION (GA 17 wks)	COMMUNITY	N/A
Songwe	MBOZI DC	20	2	2	2023	PPH	IYULA Health CentreENTRE	HEALTH CENTER
Songwe	ILEJE DC	32	2	2	2023	PPH	COMMUNITY	N/A
Songwe	MBOZI DC	29	3	3	2023	PPH SECONDARY TO CERVICAL TEAR	VWAWA DH	DISTRICT HOSPITAL
Songwe	TUNDUMA TC	37	6	5	2023	APH	TUNDUMA Health Centre	HEALTH CENTER
Tabora	IGUNGA DC	48	11	10	2023	Severe Anaemia in Pregnancy	Nanga HC	HEALTH CENTER
Tabora	SIKONGE DC	32	3	3	2023	Acute respiratory syndrome secondary to sickle cell crisis	SIKONGE CDH	DISTRICT HOSPITAL
Tabora	TABORA MC	34	5	5	2023	ECLAMPSIA	KITETE RRH	REGIONAL REFERRAL HOSPITAL
Tabora	UYUI DC	24	3	2	2023	DIC secondary to PPH	UYUI DISTRICT HOSPITAL	DISTRICT HOSPITAL
Tabora	IGUNGA DC	30	6	6	2023	Hypovolaemic Shock secondary to PPH.	Igunga DH	DISTRICT HOSPITAL
Tabora	KALIUA DC	34	3	2	2023	anaethetic complication	KALIUA HC	HEALTH CENTER
Tabora	TABORA MC	35	5	4	2023	ECLAMPSIA	KITETE RRH	REGIONAL REFERRAL HOSPITAL
Tabora	TABORA MC	30	6	7	2023	SEPTICEMIA	KITETE RRH	REGIONAL REFERRAL HOSPITAL
Tabora	TABORA MC	22	1	0	2023	Septicaemia	KITETE RRH	REGIONAL REFERRAL HOSPITAL
Tabora	KALIUA DC	39	10	8	2023	PPH	ULYANKULU/H CENTER	HEALTH CENTER
Tabora	TABORA MC	34	2	2	2023	PPH	KITETE RRH	REGIONAL REFERRAL HOSPITAL
Tabora	KALIUA DC	19	2	2	2023	PPH	ULYANKULU/H CENTER	HEALTH CENTER
Tabora	SIKONGE DC	38	2	1	2023	DOT due to anaesthesia complication	SIKONGE CDH	DISTRICT HOSPITAL
Tabora	TABORA MC	19	1	1	2023	Hypovolaemic Shock due to PPH	Ikomwa Dispensary	DISPENSARY
Tabora	KALIUA DC	25	2	1	2023	DIC	ULYANKULU/H CENTER	HEALTH CENTER
Tabora	NZEGA TC	27	6	6	2023	Cardiogenic shock due to Severe Malaria	NZEGA DISTRICT HOSPITAL	DISTRICT HOSPITAL
Tabora	TABORA MC	38	9	9	2023	ABRUPTIO PLACENTA	KITETE RRH	REGIONAL REFERRAL HOSPITAL
Tabora	TABORA MC	24	4	3	2023	Abraptio Placenta	Town Dispensary	DISPENSARY
Tabora	URAMBO DC	30	6	6	2023	Hypovolaemic shock secondary to PPH	Ussoke HC	HEALTH CENTER
Tabora	IGUNGA DC	16	1	1	2023	SEVERE ECLAMPSIA	IGURUBI HC	HEALTH CENTER
Tabora	TABORA MC	23	3	3	2023	Hypovolaemic shock secondary to PPH	KITETE RRH	REGIONAL REFERRAL HOSPITAL
Tabora	IGUNGA DC	39	3	3	2023	Septicaemia	Igunga DH	DISTRICT HOSPITAL
Tabora	KALIUA DC	20	1	1	2023	Severe Anaemia	ULYANKULU/H CENTER	HEALTH CENTER
Tabora	TABORA MC	36	9	8	2023	Multiorgan Failure secondary to sepsis due to Peritonitis	Malolo Hospital	DISTRICT HOSPITAL
Tabora	TABORA MC	23	5	5	2023	HYPOVALEMIC SHOCK DUE TO PPH (UTERINE ATONY)	KITETE RRH	REGIONAL REFERRAL HOSPITAL
Tabora	TABORA MC	25	3	3	2023	Severe Anaemia in Failure	KITETE RRH	REGIONAL REFERRAL HOSPITAL
Tabora	TABORA MC	30	4	4	2023	MULTIPLE ORGAN FAIURE DUE TO ECLAMPSIA	KITETE RRH	REGIONAL REFERRAL HOSPITAL
Tabora	SIKONGE DC	30	3	2	2023	Severe Anaemia	SIKONGE CDH	DISTRICT HOSPITAL
Tabora	TABORA MC	45	4	4	2023	HYPOVALEMIC SHOCK PPH (RUPTURED UTERUS)	KITETE RRH	REGIONAL REFERRAL HOSPITAL
Tabora	SIKONGE DC	37	7	6	2023	Cardiopulmonary arrest due to aspiration	SIKONGE CDH	DISTRICT HOSPITAL
Tabora	SIKONGE DC	34	10	9	2023	APH Secondary to Uterine Rupture	NYAHUA DISPENSARY	DISPENSARY
Tabora	TABORA MC	39	7	7	2023	Haemorrhagic shock secondary to PPH	KITETE RRH	REGIONAL REFERRAL HOSPITAL
Tabora	IGUNGA DC	21	1	1	2023	SEPTIC SHOCK	NKINGA REFFERAL HOSPITAL	REGIONAL REFERRAL HOSPITAL
Tabora	IGUNGA DC	38	6	6	2023	Irreversble shock Secondary PPH	NKINGA REFFERAL HOSPITAL	REGIONAL REFERRAL HOSPITAL
Tabora	TABORA MC	27	4	4	2023	PPH	KITETE RRH	REGIONAL REFERRAL HOSPITAL
Tabora	SIKONGE DC	28	3	3	2023	Anaesthesia Complication	SIKONGE CDH	DISTRICT HOSPITAL
Tabora	SIKONGE DC	18	3	2	2023	Hypovolemic shock secondary to severe bleeding due to placenta praevia	Kitunda HC	HEALTH CENTER
Tabora	TABORA MC	33	7	4	2023	ECLAMPSIA	KITETE RRH	REGIONAL REFERRAL HOSPITAL
Tabora	IGUNGA DC	37	2	2	2023	Eclampsia? Air way obstruction	IGUNGA DH	DISTRICT HOSPITAL
Tabora	NZEGA TC	22	4	4	2023	Heart Failure secondary to Severe Anaemi	NZEGA DISTRICT HOSPITAL	DISTRICT HOSPITAL
Tabora	NZEGA TC	24	5	3	2023	ECLAMPSIA	ZOGOLO H/C	HEALTH CENTER
Tabora	SIKONGE DC	23	3	3	2023	PPH	COMMUNITY	N/A
Tabora	KALIUA DC	30	5	5	2023	Eclampsia	ST. JOHN KALIUA MISSION HOSPITAL.	DISTRICT HOSPITAL
Tabora	IGUNGA DC	29	4	3	2023	CARDIAC ARREST DUE TO ANAEMIA IN PREGNANCY	NKINGA REFFERAL HOSPITAL	REGIONAL REFERRAL HOSPITAL
Tabora	IGUNGA DC	20	5	4	2023	Concelled irreversible shock with multi organ damage	Igunga DH	DISTRICT HOSPITAL
Tabora	TABORA MC	22	2	2	2023	ECLAMPSIA	KITETE RRH	REGIONAL REFERRAL HOSPITAL
Tabora	URAMBO DC	41	7	6	2023	Anaesthetic Complications	URAMBO DH	DISTRICT HOSPITAL
Tabora	TABORA MC	19	1	0	2023	DIC	KITETE RRH	REGIONAL REFERRAL HOSPITAL
Tabora	TABORA MC	17	1	1	2023	Hypovolaemic shock secondary to PPH	KITETE RRH	REGIONAL REFERRAL HOSPITAL
Tabora	TABORA MC	42	7	6	2023	MULTIPLE ORGAN FAILURE DUE TO ECLAMPSIA	KITETE RRH	REGIONAL REFERRAL HOSPITAL
Tabora	IGUNGA DC	27	1	1	2023	Eclampsia	Igunga DH	DISTRICT HOSPITAL
Tabora	TABORA MC	25	4	4	2023	Cardiac Shock secondary to Anaemia in Failure	KITETE RRH	REGIONAL REFERRAL HOSPITAL
Tabora	SIKONGE DC	40	12	11	2023	Irreversible Hypovolemic shock secondary to PPH	SIKONGE CDH	DISTRICT HOSPITAL
Tabora	TABORA MC	39	6	7	2023	ECLAMPSIA	MAILI TANO HC	HEALTH CENTER
Tabora	IGUNGA DC	44	4	4	2023	Acidosis due to Acute Kidney Injury	NKINGA REFFERAL HOSPITAL	REGIONAL REFERRAL HOSPITAL
Tabora	IGUNGA DC	41	4	4	2023	Brain Hypoxia sec to Eclampsia	NKINGA REFFERAL HOSPITAL	REGIONAL REFERRAL HOSPITAL
Tabora	TABORA MC	24	4	4	2023	Eclampsia & Anaemia	KITETE RRH	REGIONAL REFERRAL HOSPITAL
Tabora	KALIUA DC	32	7	6	2023	PPH Secondary to Uterine atony	KALIUA HC	HEALTH CENTER
Tabora	KALIUA DC	24	3	2	2023	PPH	KALIUA DISTRICT HOSPITAL	DISTRICT HOSPITAL
Tabora	TABORA MC	30	2	2	2023	ECLAMPSIA	KITETE RRH	REGIONAL REFERRAL HOSPITAL
Tabora	TABORA MC	23	2	1	2023	PTB	KITETE RRH	REGIONAL REFERRAL HOSPITAL
Tabora	TABORA MC	28	2	2	2023	Anaesthesia Complication	KITETE RRH	REGIONAL REFERRAL HOSPITAL
Tabora	SIKONGE DC	38	8	8	2023	DOT due to anaesthesia complication	SIKONGE CDH	DISTRICT HOSPITAL
Tabora	TABORA MC	38	4	4	2023	Pulmonary Embolism	KITETE RRH	REGIONAL REFERRAL HOSPITAL
Tanga	TANGA CC	26	2	2	2023	Pulmonary embolism	TANGA RRH	REGIONAL REFERRAL HOSPITAL
Tanga	TANGA CC	22	99	1	2023	Eclampsia	TANGA RRH	REGIONAL REFERRAL HOSPITAL
Tanga	HANDENI TC	35	8	8	2023	PPH	Handeni District. Hosp	DISTRICT HOSPITAL
Tanga	TANGA CC	34	5	2	2023	Ruptured uterus	Ngamiani Health Centre	HEALTH CENTER
Tanga	HANDENI TC	32	4	3	2023	Eclampsia	Handeni District. Hosp	DISTRICT HOSPITAL
Tanga	TANGA CC	22	99	1	2023	Hypovolemic shock sec to ruptured uterus	TANGA RRH	REGIONAL REFERRAL HOSPITAL
Tanga	KILINDI DC	38	7	4	2023	AKI	COMMUNITY	N/A
Tanga	TANGA CC	34	5	2	2023	Ruptured uterus	Ngamiani Health Centre	HEALTH CENTER
Tanga	MUHEZA DC	28	2	1	2023	Ruptured uterus	Mkuzi Health Centre	HEALTH CENTER
Tanga	MUHEZA DC	37	5	5	2023	Severe anaemia	COMMUNITY	N/A
Tanga	HANDENI DC	36	3	2	2023	PPH	Mkata Health Centre	HEALTH CENTER
Tanga	TANGA CC	22	99	1	2023	Hypovolemic shock sec to severe anaemia	TANGA RRH	REGIONAL REFERRAL HOSPITAL
Tanga	HANDENI DC	39	5	4	2023	Ruptured uterus	Kabuku Health Centre	HEALTH CENTER
Tanga	PANGANI DC	32	3	2	2023	PPH	Mwera Health Centre	HEALTH CENTER
Tanga	HANDENI DC	30	5	5	2023	PPH	COMMUNITY	N/A
Tanga	KILINDI DC	20	1	1	2023	PPH	Songe Health Centre	HEALTH CENTER
Tanga	HANDENI DC	23	3	3	2023	Anaesthesia complications	Kabuku Health Centre	HEALTH CENTER
Tanga	PANGANI DC	29	3	2	2023	PPH	Pangani District Hosp	DISTRICT HOSPITAL
Tanga	KOROGWE DC	36	6	6	2023	PPH	Lwengera Dispensary	DISPENSARY
Tanga	LUSHOTO	40	4	4	2023	Eclampsia	Lushoto DH	DISTRICT HOSPITAL
Tanga	TANGA CC	30	3	2	2023	AKI	TANGA RRH	REGIONAL REFERRAL HOSPITAL
Tanga	KOROGWE DC	30	6	5	2023	Ruptured uterus	Mkumbara H/C	HEALTH CENTER
Tanga	BUMBULI DC	44	99	6	2023	Retained placenta	COMMUNITY	N/A
Tanga	LUSHOTO	27	3	3	2023	Postpartum cardiomyopath	Lushoto DH	DISTRICT HOSPITAL

## Sheet: 2022-2023 MDR DATA
REGION	DISTRICT	AGE	GRAVIDA	PARITY	YEAR	ICD10MM_CODED_CAUSE OF DEATH	ICD-MM GROUPING	DIR_INDIRECT_CATS	PLACE OF DEATH	LEVEL	VMDR REVIEW(YES/NO)	VMDR ACTION PLAN DEVELOPED	DOCUMENTED RESPONSE(FACILITY/COUNCIL) AFTER VMDR
DODOMA	BAHI	35	6	6	2022	PPH	Group 3: Obstetric Haemorrhage	Direct causes	BAHI-DH	DISTRICT HOSPITAL	YES	YES	YES
DODOMA	CHAMWINO	18	1	1	2022	PPH	Group 3: Obstetric Haemorrhage	Direct causes	Chamwino HC	HEALTH CENTER	YES	YES	YES
DODOMA	CHAMWINO	42	9	8	2022	PPH	Group 3: Obstetric Haemorrhage	Direct causes	DABALO	HEALTH CENTER	NO	N/A	N/A
DODOMA	CHAMWINO	18	2	1	2022	PPH	Group 3: Obstetric Haemorrhage	Direct causes	Chamwino HC	HEALTH CENTER	NO	N/A	N/A
DODOMA	CHAMWINO	27	3	2	2022	PPH	Group 3: Obstetric Haemorrhage	Direct causes	Chamwino HC	HEALTH CENTER	NO	N/A	N/A
DODOMA	CHAMWINO	32	5	5	2022	PPH	Group 3: Obstetric Haemorrhage	Direct causes	COMMUNITY	N/A	NO	N/A	N/A
DODOMA	CHEMBA	35	5	5	2022	PPH	Group 3: Obstetric Haemorrhage	Direct causes	Kwamtoro HC	HEALTH CENTER	NO	N/A	N/A
DODOMA	CHEMBA	19	1	1	2022	PPH	Group 3: Obstetric Haemorrhage	Direct causes	HAMAI HC	HEALTH CENTER	NO	N/A	N/A
DODOMA	DODOMA CC	21	1	1	2022	ANAEMIA	Group 7: Non-obstetric complications	Indirect causes	Dodoma RRH	REGIONAL REFERRAL HOSPITAL	NO	N/A	N/A
DODOMA	DODOMA CC	28	3	2	2022	Viral Pneumonia/Covid 19	Group 7: Non-obstetric complications	Indirect causes	Benjamini Mkapa Hospital	ZONAL REFERRAL HOSPITAL	NO	N/A	N/A
DODOMA	DODOMA CC	27	2	2	2022	DIABETES MELLITUS	Group 7: Non-obstetric complications	Indirect causes	Dodoma RRH	REGIONAL REFERRAL HOSPITAL	NO	N/A	N/A
DODOMA	DODOMA CC	30	3	3	2022	PPH	Group 3: Obstetric Haemorrhage	Direct causes	Dodoma RRH	REGIONAL REFERRAL HOSPITAL	YES	YES	YES
DODOMA	DODOMA CC	25	2	2	2022	PRE-ECLAMPSIA/ECLAMPSIA	Group 2: Hypertensive disorders in pregnancy, childbirth	Direct causes	Dodoma RRH	REGIONAL REFERRAL HOSPITAL	YES	YES	YES
DODOMA	DODOMA CC	35	4	4	2022	PPH	Group 3: Obstetric Haemorrhage	Direct causes	Dodoma RRH	REGIONAL REFERRAL HOSPITAL	NO	N/A	N/A
DODOMA	DODOMA CC	32	3	2	2022	ANAEMIA	Group 7: Non-obstetric complications	Indirect causes	Dodoma RRH	REGIONAL REFERRAL HOSPITAL	NO	N/A	N/A
DODOMA	DODOMA CC	38	5	5	2022	PPH	Group 3: Obstetric Haemorrhage	Direct causes	Dodoma RRH	REGIONAL REFERRAL HOSPITAL	NO	N/A	N/A
DODOMA	DODOMA CC	39	7	7	2022	ANAESTHETIC COMPLICATIONS	Group 6 : Unanticipated complications of management	Direct causes	Mkonze HC	HEALTH CENTER	YES	YES	YES
DODOMA	DODOMA CC	40	5	4	2022	PPH	Group 3: Obstetric Haemorrhage	Direct causes	Dodoma RRH	REGIONAL REFERRAL HOSPITAL	NO	N/A	N/A
DODOMA	DODOMA CC	30	7	6	2022	PPH	Group 3: Obstetric Haemorrhage	Direct causes	Dodoma RRH	REGIONAL REFERRAL HOSPITAL	YES	YES	YES
DODOMA	DODOMA CC	37	4	3	2022	PPH	Group 3: Obstetric Haemorrhage	Direct causes	Dodoma RRH	REGIONAL REFERRAL HOSPITAL	NO	N/A	N/A
DODOMA	DODOMA CC	16	1	1	2022	PUERPERAL SEPSIS	Group 4: Pregnancy-related infection	Direct causes	Dodoma RRH	REGIONAL REFERRAL HOSPITAL	NO	N/A	N/A
DODOMA	DODOMA CC	43	4	4	2022	PPH	Group 3: Obstetric Haemorrhage	Direct causes	Benjamini Mkapa Hospital	ZONAL REFERRAL HOSPITAL	NO	N/A	N/A
DODOMA	DODOMA CC	17	1	1	2022	PUERPERAL SEPSIS	Group 4: Pregnancy-related infection	Direct causes	Dodoma RRH	REGIONAL REFERRAL HOSPITAL	NO	N/A	N/A
DODOMA	DODOMA CC	24	1	1	2022	PRE-ECLAMPSIA/ECLAMPSIA	Group 2: Hypertensive disorders in pregnancy, childbirth	Direct causes	Benjamini Mkapa Hospital	ZONAL REFERRAL HOSPITAL	NO	N/A	N/A
DODOMA	DODOMA CC	41	9	6	2022	PPH	Group 3: Obstetric Haemorrhage	Direct causes	Dodoma RRH	REGIONAL REFERRAL HOSPITAL	YES	YES	YES
DODOMA	DODOMA CC	39	4	4	2022	PRE-ECLAMPSIA/ECLAMPSIA	Group 2: Hypertensive disorders in pregnancy, childbirth	Direct causes	Benjamini Mkapa Hospital	ZONAL REFERRAL HOSPITAL	YES	YES	YES
DODOMA	DODOMA CC	33	3	2	2022	ANAESTHETIC COMPLICATIONS	Group 6 : Unanticipated complications of management	Direct causes	DCMC Hosp	ZONAL REFERRAL HOSPITAL	NO	N/A	N/A
DODOMA	DODOMA CC	23	3	3	2022	LOCAL HERBS INTOXICATION	Group 5: Other obstetric complications	Direct causes	Dodoma RRH	REGIONAL REFERRAL HOSPITAL	NO	N/A	N/A
DODOMA	DODOMA CC	40	5	5	2022	OBSTRETRIC EMBOLISM	Group 5: Other obstetric complications	Direct causes	Dodoma RRH	REGIONAL REFERRAL HOSPITAL	NO	N/A	N/A
DODOMA	DODOMA CC	16	1	1	2022	PUERPERAL SEPSIS	Group 4: Pregnancy-related infection	Direct causes	Dodoma RRH	REGIONAL REFERRAL HOSPITAL	YES	YES	YES
DODOMA	DODOMA CC	19	1	1	2022	PPH	Group 3: Obstetric Haemorrhage	Direct causes	Dodoma RRH	REGIONAL REFERRAL HOSPITAL	NO	N/A	N/A
DODOMA	DODOMA CC	39	6	6	2022	PPH	Group 3: Obstetric Haemorrhage	Direct causes	Benjamini Mkapa Hospital	ZONAL REFERRAL HOSPITAL	NO	N/A	N/A
DODOMA	DODOMA CC	25	1	1	2022	ANAESTHETIC COMPLICATIONS	Group 6 : Unanticipated complications of management	Direct causes	UDOM Hosp	DISTRICT HOSPITAL	NO	N/A	N/A
DODOMA	DODOMA CC	36	2	2	2022	PPH	Group 3: Obstetric Haemorrhage	Direct causes	DCMC Hosp	ZONAL REFERRAL HOSPITAL	YES	YES	YES
DODOMA	DODOMA CC	37	2	2	2022	ANAEMIA	Group 7: Non-obstetric complications	Indirect causes	Dodoma RRH	REGIONAL REFERRAL HOSPITAL	NO	N/A	N/A
DODOMA	DODOMA CC	42	7	6	2022	PERIPARTUM CARDIOMYOPATHY	Group 5: Other obstetric complications	Direct causes	Mkonze HC	HEALTH CENTER	NO	N/A	N/A
DODOMA	DODOMA CC	36	8	4	2022	OBSTRETRIC EMBOLISM	Group 5: Other obstetric complications	Direct causes	Dodoma RRH	REGIONAL REFERRAL HOSPITAL	NO	N/A	N/A
DODOMA	DODOMA CC	20	1	1	2022	PPH	Group 3: Obstetric Haemorrhage	Direct causes	Makole HC	HEALTH CENTER	YES	YES	YES
DODOMA	DODOMA CC	23	2	1	2022	PPH	Group 3: Obstetric Haemorrhage	Direct causes	Dodoma RRH	REGIONAL REFERRAL HOSPITAL	NO	N/A	N/A
DODOMA	DODOMA CC	34	4	2	2022	ANAESTHETIC COMPLICATIONS	Group 6 : Unanticipated complications of management	Direct causes	DCMC Hosp	ZONAL REFERRAL HOSPITAL	NO	N/A	N/A
DODOMA	KONDOA DC	40	10	9	2022	PPH	Group 3: Obstetric Haemorrhage	Direct causes	Itololo HC	HEALTH CENTER	NO	N/A	N/A
DODOMA	KONDOA DC	31	3	2	2022	ANAESTHETIC COMPLICATIONS	Group 6 : Unanticipated complications of management	Direct causes	BEREKO HC	HEALTH CENTER	NO	N/A	N/A
DODOMA	KONDOA TC	37	10	9	2022	ANAESTHETIC COMPLICATIONS	Group 6 : Unanticipated complications of management	Direct causes	Kondoa District Hospital	DISTRICT HOSPITAL	YES	YES	YES
DODOMA	KONDOA TC	33	3	2	2022	PRE-ECLAMPSIA/ECLAMPSIA	Group 2: Hypertensive disorders in pregnancy, childbirth	Direct causes	Kondoa District Hospital	DISTRICT HOSPITAL	YES	YES	YES
DODOMA	KONDOA TC	18	1	1	2022	PPH	Group 3: Obstetric Haemorrhage	Direct causes	Kondoa District Hospital	DISTRICT HOSPITAL	NO	N/A	N/A
DODOMA	KONGWA	33	5	5	2022	PPH	Group 3: Obstetric Haemorrhage	Direct causes	Kongwa District Hospital	DISTRICT HOSPITAL	YES	YES	YES
DODOMA	MPWAPWA DC	37	5	5	2022	PRE-ECLAMPSIA/ECLAMPSIA	Group 2: Hypertensive disorders in pregnancy, childbirth	Direct causes	Mpwapwa DH	DISTRICT HOSPITAL	YES	YES	YES
DODOMA	MPWAPWA DC	19	1	1	2022	PRE-ECLAMPSIA/ECLAMPSIA	Group 2: Hypertensive disorders in pregnancy, childbirth	Direct causes	St.Luke	DISTRICT HOSPITAL	YES	YES	YES
DODOMA	MPWAPWA DC	26	3	2	2022	PPH	Group 3: Obstetric Haemorrhage	Direct causes	COMMUNITY	N/A	NO	N/A	N/A
DODOMA	MPWAPWA DC	19	1	1	2022	PPH	Group 3: Obstetric Haemorrhage	Direct causes	MIMA HC	HEALTH CENTER	NO	N/A	N/A
ARUSHA	ARUSHA CC	29	1	1	2022	OBSTRETRIC EMBOLISM	Group 5: Other obstetric complications	Direct causes	MOUNT MERU RRH	REGIONAL REFERRAL HOSPITAL	NO	N/A	N/A
ARUSHA	MONDULI DC	30	7	6	2022	PRE-ECLAMPSIA/ECLAMPSIA	Group 2: Hypertensive disorders in pregnancy, childbirth	Direct causes	Monduli District Hospital	DISTRICT HOSPITAL	YES	YES	YES
ARUSHA	ARUSHA CC	34	4	4	2022	PPH	Group 3: Obstetric Haemorrhage	Direct causes	MOUNT MERU RRH	REGIONAL REFERRAL HOSPITAL	YES	YES	YES
ARUSHA	ARUSHA CC	33	4	4	2022	PRE-ECLAMPSIA/ECLAMPSIA	Group 2: Hypertensive disorders in pregnancy, childbirth	Direct causes	MOUNT MERU RRH	REGIONAL REFERRAL HOSPITAL	YES	YES	YES
ARUSHA	ARUSHA CC	27	5	5	2022	PUERPERAL SEPSIS	Group 4: Pregnancy-related infection	Direct causes	MOUNT MERU RRH	REGIONAL REFERRAL HOSPITAL	NO	N/A	N/A
ARUSHA	ARUSHA CC	24	3	3	2022	PPH	Group 3: Obstetric Haemorrhage	Direct causes	MOUNT MERU RRH	REGIONAL REFERRAL HOSPITAL	YES	YES	YES
ARUSHA	ARUSHA DC	35	6	6	2022	PPH	Group 3: Obstetric Haemorrhage	Direct causes	COMMUNITY	N/A	NO	N/A	N/A
ARUSHA	ARUSHA CC	31	3	3	2022	PPH	Group 3: Obstetric Haemorrhage	Direct causes	MOUNT MERU RRH	REGIONAL REFERRAL HOSPITAL	NO	N/A	N/A
ARUSHA	MONDULI DC	23	3	3	2022	PRE-ECLAMPSIA/ECLAMPSIA	Group 2: Hypertensive disorders in pregnancy, childbirth	Direct causes	COMMUNITY	N/A	NO	N/A	N/A
ARUSHA	KARATU DC	38	5	3	2022	PPH	Group 3: Obstetric Haemorrhage	Direct causes	Fame Hospital	DISTRICT HOSPITAL	YES	YES	YES
ARUSHA	ARUSHA CC	41	2	2	2022	ANAESTHETIC COMPLICATIONS	Group 6 : Unanticipated complications of management	Direct causes	ST. THOMAS HC	HEALTH CENTER	YES	YES	YES
ARUSHA	ARUSHA DC	26	5	5	2022	PPH	Group 3: Obstetric Haemorrhage	Direct causes	MUSA DISP	DISPENSARY	NO	N/A	N/A
ARUSHA	ARUSHA CC	23	1	1	2022	PRE-ECLAMPSIA/ECLAMPSIA	Group 2: Hypertensive disorders in pregnancy, childbirth	Direct causes	MOUNT MERU RRH	REGIONAL REFERRAL HOSPITAL	NO	N/A	N/A
ARUSHA	ARUSHA CC	38	3	2	2022	HIV/AIDS	Group 7: Non-obstetric complications	Indirect causes	MOUNT MERU RRH	REGIONAL REFERRAL HOSPITAL	NO	N/A	N/A
ARUSHA	MERU DC	30	2	2	2022	OBSTRETRIC EMBOLISM	Group 5: Other obstetric complications	Direct causes	Meru District Hospital	DISTRICT HOSPITAL	YES	YES	YES
ARUSHA	ARUSHA CC	27	2	2	2022	PPH	Group 3: Obstetric Haemorrhage	Direct causes	MOUNT MERU RRH	REGIONAL REFERRAL HOSPITAL	NO	N/A	N/A
ARUSHA	ARUSHA CC	29	3	2	2022	PRE-ECLAMPSIA/ECLAMPSIA	Group 2: Hypertensive disorders in pregnancy, childbirth	Direct causes	MOUNT MERU RRH	REGIONAL REFERRAL HOSPITAL	NO	N/A	N/A
ARUSHA	ARUSHA CC	39	6	5	2022	PRE-ECLAMPSIA/ECLAMPSIA	Group 2: Hypertensive disorders in pregnancy, childbirth	Direct causes	St. Elizabeth Hospital	DISTRICT HOSPITAL	YES	YES	YES
ARUSHA	ARUSHA CC	23	3	3	2022	PRE-ECLAMPSIA/ECLAMPSIA	Group 2: Hypertensive disorders in pregnancy, childbirth	Direct causes	MOUNT MERU RRH	REGIONAL REFERRAL HOSPITAL	YES	YES	YES
ARUSHA	NGORONGORO	24	1	1	2022	PPH	Group 3: Obstetric Haemorrhage	Direct causes	COMMUNITY	N/A	NO	N/A	N/A
ARUSHA	NGORONGORO	18	1	1	2022	PPH	Group 3: Obstetric Haemorrhage	Direct causes	Enduleni Hospital	DISTRICT HOSPITAL	YES	YES	YES
ARUSHA	ARUSHA CC	33	3	2	2022	PRE-ECLAMPSIA/ECLAMPSIA	Group 2: Hypertensive disorders in pregnancy, childbirth	Direct causes	MOUNT MERU RRH	REGIONAL REFERRAL HOSPITAL	NO	N/A	N/A
ARUSHA	KARATU DC	38	3	3	2022	PPH	Group 3: Obstetric Haemorrhage	Direct causes	Fame Hospital	DISTRICT HOSPITAL	NO	N/A	N/A
ARUSHA	LONGIDO DC	34	6	6	2022	OBSTRETRIC EMBOLISM	Group 5: Other obstetric complications	Direct causes	LONGIDO HC	HEALTH CENTER	NO	N/A	N/A
ARUSHA	ARUSHA CC	40	5	5	2022	PPH	Group 3: Obstetric Haemorrhage	Direct causes	St. Elizabeth Hospital	DISTRICT HOSPITAL	NO	N/A	N/A
ARUSHA	ARUSHA CC	35	6	6	2022	PUERPERAL SEPSIS	Group 4: Pregnancy-related infection	Direct causes	MOUNT MERU RRH	REGIONAL REFERRAL HOSPITAL	YES	YES	YES
ARUSHA	ARUSHA CC	34	2	2	2022	PPH	Group 3: Obstetric Haemorrhage	Direct causes	Arusha Lutheran Medical Centre	ZONAL REFERRAL HOSPITAL	NO	N/A	N/A
ARUSHA	ARUSHA CC	23	3	2	2022	PPH	Group 3: Obstetric Haemorrhage	Direct causes	KALOLENI HC	HEALTH CENTER	NO	N/A	N/A
ARUSHA	ARUSHA CC	36	1	1	2022	PRE-ECLAMPSIA/ECLAMPSIA	Group 2: Hypertensive disorders in pregnancy, childbirth	Direct causes	KALOLENI HC	HEALTH CENTER	YES	YES	YES
ARUSHA	ARUSHA CC	23	2	2	2022	ANAESTHETIC COMPLICATIONS	Group 6 : Unanticipated complications of management	Direct causes	Arusha Lutheran Medical Centre	ZONAL REFERRAL HOSPITAL	NO	N/A	N/A
ARUSHA	NGORONGORO	30	6	6	2022	PPH	Group 3: Obstetric Haemorrhage	Direct causes	COMMUNITY	N/A	NO	N/A	N/A
ARUSHA	ARUSHA DC	35	3	3	2022	ANAESTHETIC COMPLICATIONS	Group 6 : Unanticipated complications of management	Direct causes	SELIAN HOSPITAL	REGIONAL REFERRAL HOSPITAL	NO	N/A	N/A
ARUSHA	MONDULI DC	16	1	1	2022	PRE-ECLAMPSIA/ECLAMPSIA	Group 2: Hypertensive disorders in pregnancy, childbirth	Direct causes	Monduli District Hospital	DISTRICT HOSPITAL	NO	N/A	N/A
ARUSHA	MERU DC	41	5	4	2022	PPH	Group 3: Obstetric Haemorrhage	Direct causes	SISHTON DISP	DISPENSARY	NO	N/A	N/A
ARUSHA	ARUSHA CC	19	3	2	2022	PRE-ECLAMPSIA/ECLAMPSIA	Group 2: Hypertensive disorders in pregnancy, childbirth	Direct causes	MOUNT MERU RRH	REGIONAL REFERRAL HOSPITAL	NO	N/A	N/A
ARUSHA	ARUSHA CC	32	2	2	2022	OBSTRETRIC EMBOLISM	Group 5: Other obstetric complications	Direct causes	Arusha Lutheran Medical Centre	ZONAL REFERRAL HOSPITAL	NO	N/A	N/A
ARUSHA	MERU DC	29	3	3	2022	PPH	Group 3: Obstetric Haemorrhage	Direct causes	Meru District Hospital	DISTRICT HOSPITAL	NO	N/A	N/A
ARUSHA	ARUSHA CC	27	1	1	2022	PRE-ECLAMPSIA/ECLAMPSIA	Group 2: Hypertensive disorders in pregnancy, childbirth	Direct causes	MOUNT MERU RRH	REGIONAL REFERRAL HOSPITAL	YES	YES	YES
ARUSHA	ARUSHA CC	28	2	2	2022	PERIPARTUM CARDIOMYOPATHY	Group 5: Other obstetric complications	Direct causes	MOUNT MERU RRH	REGIONAL REFERRAL HOSPITAL	NO	N/A	N/A
ARUSHA	ARUSHA CC	40	7	7	2022	PPH	Group 3: Obstetric Haemorrhage	Direct causes	MOUNT MERU RRH	REGIONAL REFERRAL HOSPITAL	NO	N/A	N/A
ARUSHA	NGORONGORO	18	1	1	2022	ANAEMIA	Group 7: Non-obstetric complications	Indirect causes	COMMUNITY	N/A	NO	N/A	N/A
ARUSHA	NGORONGORO	35	7	4	2022	ANAEMIA	Group 7: Non-obstetric complications	Indirect causes	WASSO HOSPITAL	DISTRICT HOSPITAL	YES	YES	YES
ARUSHA	ARUSHA CC	36	4	4	2022	PPH	Group 3: Obstetric Haemorrhage	Direct causes	MOUNT MERU RRH	REGIONAL REFERRAL HOSPITAL	NO	N/A	N/A
ARUSHA	MERU DC	31	3	3	2022	ANAESTHETIC COMPLICATIONS	Group 6 : Unanticipated complications of management	Direct causes	Meru District Hospital	DISTRICT HOSPITAL	NO	N/A	N/A
ARUSHA	MONDULI DC	26	5	4	2022	PPH	Group 3: Obstetric Haemorrhage	Direct causes	LOLKISALE DISP.	DISPENSARY	YES	YES	YES
ARUSHA	ARUSHA CC	21	2	2	2022	PPH	Group 3: Obstetric Haemorrhage	Direct causes	MOUNT MERU RRH	REGIONAL REFERRAL HOSPITAL	NO	N/A	N/A
ARUSHA	ARUSHA CC	23	2	2	2022	PPH	Group 3: Obstetric Haemorrhage	Direct causes	MOUNT MERU RRH	REGIONAL REFERRAL HOSPITAL	YES	YES	YES
ARUSHA	ARUSHA CC	31	2	1	2022	PRE-ECLAMPSIA/ECLAMPSIA	Group 2: Hypertensive disorders in pregnancy, childbirth	Direct causes	ARUSHA CITY HOSP	DISTRICT HOSPITAL	NO	N/A	N/A
ARUSHA	ARUSHA CC	19	1	1	2022	PRE-ECLAMPSIA/ECLAMPSIA	Group 2: Hypertensive disorders in pregnancy, childbirth	Direct causes	MOUNT MERU RRH	REGIONAL REFERRAL HOSPITAL	NO	N/A	N/A
ARUSHA	ARUSHA CC	26	1	1	2022	ANAEMIA	Group 7: Non-obstetric complications	Indirect causes	MOUNT MERU RRH	REGIONAL REFERRAL HOSPITAL	NO	N/A	N/A
ARUSHA	ARUSHA CC	35	3	3	2022	PPH	Group 3: Obstetric Haemorrhage	Direct causes	Arusha Lutheran Medical Centre	ZONAL REFERRAL HOSPITAL	NO	N/A	N/A
ARUSHA	ARUSHA CC	36	8	5	2022	PRE-ECLAMPSIA/ECLAMPSIA	Group 2: Hypertensive disorders in pregnancy, childbirth	Direct causes	MOUNT MERU RRH	REGIONAL REFERRAL HOSPITAL	NO	N/A	N/A
ARUSHA	ARUSHA CC	25	3	3	2022	PPH	Group 3: Obstetric Haemorrhage	Direct causes	Daraja II	HEALTH CENTER	YES	YES	YES
ARUSHA	LONGIDO DC	30	6	3	2022	PPH	Group 3: Obstetric Haemorrhage	Direct causes	LONGIDO HC	HEALTH CENTER	NO	N/A	N/A
ARUSHA	ARUSHA CC	25	3	2	2022	PRE-ECLAMPSIA/ECLAMPSIA	Group 2: Hypertensive disorders in pregnancy, childbirth	Direct causes	MOUNT MERU RRH	REGIONAL REFERRAL HOSPITAL	NO	N/A	N/A
ARUSHA	LONGIDO DC	22	2	1	2022	PRE-ECLAMPSIA/ECLAMPSIA	Group 2: Hypertensive disorders in pregnancy, childbirth	Direct causes	LONGIDO HC	HEALTH CENTER	NO	N/A	N/A
ARUSHA	ARUSHA CC	30	3	2	2022	PRE-ECLAMPSIA/ECLAMPSIA	Group 2: Hypertensive disorders in pregnancy, childbirth	Direct causes	MOUNT MERU RRH	REGIONAL REFERRAL HOSPITAL	NO	N/A	N/A
ARUSHA	ARUSHA CC	32	4	3	2022	PRE-ECLAMPSIA/ECLAMPSIA	Group 2: Hypertensive disorders in pregnancy, childbirth	Direct causes	ARUSHA CITY HOSP	DISTRICT HOSPITAL	NO	N/A	N/A
ARUSHA	NGORONGORO	37	6	5	2022	ANAEMIA	Group 7: Non-obstetric complications	Indirect causes	WASSO HOSPITAL	DISTRICT HOSPITAL	YES	YES	YES
ARUSHA	ARUSHA CC	24	2	2	2022	PPH	Group 3: Obstetric Haemorrhage	Direct causes	MOUNT MERU RRH	REGIONAL REFERRAL HOSPITAL	NO	N/A	N/A
ARUSHA	NGORONGORO	38	6	6	2022	PRE-ECLAMPSIA/ECLAMPSIA	Group 2: Hypertensive disorders in pregnancy, childbirth	Direct causes	WASSO HOSPITAL	DISTRICT HOSPITAL	NO	N/A	N/A
DAR ES SALAAM	KINONDONI MC	34	5	4	2022	APH	Group 3: Obstetric Haemorrhage	Direct causes	LUGALO HOSPITAL	ZONAL REFERRAL HOSPITAL	NO	N/A	N/A
DAR ES SALAAM	KINONDONI MC	25	2	1	2022	PRE-ECLAMPSIA/ECLAMPSIA	Group 2: Hypertensive disorders in pregnancy, childbirth	Direct causes	MWANANYAMALA RRH	REGIONAL REFERRAL HOSPITAL	NO	N/A	N/A
DAR ES SALAAM	KINONDONI MC	25	2	1	2022	PERIPARTUM CARDIOMYOPATHY	Group 5: Other obstetric complications	Direct causes	MWANANYAMALA RRH	REGIONAL REFERRAL HOSPITAL	YES	YES	YES
DAR ES SALAAM	KINONDONI MC	34	2	1	2022	PPH	Group 3: Obstetric Haemorrhage	Direct causes	MWANANYAMALA RRH	REGIONAL REFERRAL HOSPITAL	YES	YES	YES
DAR ES SALAAM	KINONDONI MC	30	2	1	2022	PRE-ECLAMPSIA/ECLAMPSIA	Group 2: Hypertensive disorders in pregnancy, childbirth	Direct causes	RABININSIA HOSPITAL	ZONAL REFERRAL HOSPITAL	YES	YES	YES
DAR ES SALAAM	KINONDONI MC	35	4	3	2022	PPH	Group 3: Obstetric Haemorrhage	Direct causes	MWANANYAMALA RRH	REGIONAL REFERRAL HOSPITAL	NO	N/A	N/A
DAR ES SALAAM	KINONDONI MC	37	5	4	2022	ANAESTHETIC COMPLICATIONS	Group 6 : Unanticipated complications of management	Direct causes	BUNJU HC	HEALTH CENTER	NO	N/A	N/A
DAR ES SALAAM	KINONDONI MC	36	3	2	2022	PPH	Group 3: Obstetric Haemorrhage	Direct causes	MWANANYAMALA RRH	REGIONAL REFERRAL HOSPITAL	YES	YES	YES
DAR ES SALAAM	KINONDONI MC	30	3	2	2022	PPH	Group 3: Obstetric Haemorrhage	Direct causes	MWANANYAMALA RRH	REGIONAL REFERRAL HOSPITAL	YES	YES	YES
DAR ES SALAAM	KINONDONI MC	26	2	2	2022	PPH	Group 3: Obstetric Haemorrhage	Direct causes	MWANANYAMALA RRH	REGIONAL REFERRAL HOSPITAL	NO	N/A	N/A
DAR ES SALAAM	KINONDONI MC	39	5	3	2022	OBSTRETRIC EMBOLISM	Group 5: Other obstetric complications	Direct causes	KITENGULE HOSP	REGIONAL REFERRAL HOSPITAL	YES	YES	YES
DAR ES SALAAM	KINONDONI MC	31	3	3	2022	UNSPECIFIED CAUSE	Group 8: Unknown/undetermined	Unspecified causes	RABININSIA HOSPITAL	ZONAL REFERRAL HOSPITAL	NO	N/A	N/A
DAR ES SALAAM	UBUNGO MC	40	3	2	2022	PERIPARTUM CARDIOMYOPATHY	Group 5: Other obstetric complications	Direct causes	MNH-MLOGANZILA	NATIONAL HOSPITAL	YES	YES	YES
DAR ES SALAAM	UBUNGO MC	31	2	2	2022	PPH	Group 3: Obstetric Haemorrhage	Direct causes	MNH-MLOGANZILA	NATIONAL HOSPITAL	NO	N/A	N/A
DAR ES SALAAM	UBUNGO MC	32	3	3	2022	PRE-ECLAMPSIA/ECLAMPSIA	Group 2: Hypertensive disorders in pregnancy, childbirth	Direct causes	MNH-MLOGANZILA	NATIONAL HOSPITAL	YES	YES	YES
DAR ES SALAAM	UBUNGO MC	30	2	2	2022	PRE-ECLAMPSIA/ECLAMPSIA	Group 2: Hypertensive disorders in pregnancy, childbirth	Direct causes	MNH-MLOGANZILA	NATIONAL HOSPITAL	YES	YES	YES
DAR ES SALAAM	UBUNGO MC	25	2	2	2022	PRE-ECLAMPSIA/ECLAMPSIA	Group 2: Hypertensive disorders in pregnancy, childbirth	Direct causes	MNH-MLOGANZILA	NATIONAL HOSPITAL	NO	N/A	N/A
DAR ES SALAAM	UBUNGO MC	33	1	1	2022	PERIPARTUM CARDIOMYOPATHY	Group 5: Other obstetric complications	Direct causes	MNH-MLOGANZILA	NATIONAL HOSPITAL	NO	N/A	N/A
DAR ES SALAAM	UBUNGO MC	24	2	2	2022	PUERPERAL SEPSIS	Group 4: Pregnancy-related infection	Direct causes	MNH-MLOGANZILA	NATIONAL HOSPITAL	NO	N/A	N/A
DAR ES SALAAM	TEMEKE MC	38	4	4	2022	PPH	Group 3: Obstetric Haemorrhage	Direct causes	MBAGALA RANGI TATU HOSPITAL	DISTRICT HOSPITAL	YES	YES	YES
DAR ES SALAAM	TEMEKE MC	43	6	6	2022	ANAESTHETIC COMPLICATIONS	Group 6 : Unanticipated complications of management	Direct causes	MBAGALA RANGI TATU HOSPITAL	DISTRICT HOSPITAL	YES	YES	YES
DAR ES SALAAM	TEMEKE MC	24	4	3	2022	PPH	Group 3: Obstetric Haemorrhage	Direct causes	MBAGALA RANGI TATU HOSPITAL	DISTRICT HOSPITAL	YES	YES	YES
DAR ES SALAAM	TEMEKE MC	20	1	1	2022	OBSTRETRIC EMBOLISM	Group 5: Other obstetric complications	Direct causes	TEMEKE RRH	REGIONAL REFERRAL HOSPITAL	YES	YES	YES
DAR ES SALAAM	TEMEKE MC	35	3	3	2022	PERIPARTUM CARDIOMYOPATHY	Group 5: Other obstetric complications	Direct causes	TEMEKE RRH	REGIONAL REFERRAL HOSPITAL	NO	N/A	N/A
DAR ES SALAAM	KIGAMBONI MC	32	4	4	2022	PPH	Group 3: Obstetric Haemorrhage	Direct causes	VIJIBWENI HOSP	DISTRICT HOSPITAL	YES	YES	YES
DAR ES SALAAM	KIGAMBONI MC	29	4	3	2022	ANAEMIA	Group 7: Non-obstetric complications	Indirect causes	KIGAMBONI HC	HEALTH CENTER	YES	YES	YES
DAR ES SALAAM	TEMEKE MC	30	3	1	2022	PPH	Group 3: Obstetric Haemorrhage	Direct causes	T/KARELI DISP	DISPENSARY	NO	N/A	N/A
DAR ES SALAAM	UBUNGO MC	29	2	2	2022	PUERPERAL SEPSIS	Group 4: Pregnancy-related infection	Direct causes	MNH-MLOGANZILA	NATIONAL HOSPITAL	NO	N/A	N/A
DAR ES SALAAM	UBUNGO MC	32	1	1	2022	PPH	Group 3: Obstetric Haemorrhage	Direct causes	MNH-MLOGANZILA	NATIONAL HOSPITAL	NO	N/A	N/A
DAR ES SALAAM	UBUNGO MC	41	4	4	2022	PUERPERAL SEPSIS	Group 4: Pregnancy-related infection	Direct causes	MNH-MLOGANZILA	NATIONAL HOSPITAL	NO	N/A	N/A
DAR ES SALAAM	TEMEKE MC	29	2	1	2022	PPH	Group 3: Obstetric Haemorrhage	Direct causes	MBAGALA RANGI TATU HOSPITAL	DISTRICT HOSPITAL	NO	N/A	N/A
DAR ES SALAAM	TEMEKE MC	25	1	1	2022	TUBERCULOSIS	Group 7: Non-obstetric complications	Indirect causes	TEMEKE RRH	REGIONAL REFERRAL HOSPITAL	NO	N/A	N/A
DAR ES SALAAM	UBUNGO MC	37	5	5	2022	ANAESTHETIC COMPLICATIONS	Group 6 : Unanticipated complications of management	Direct causes	SINZA HOSPITAL	DISTRICT HOSPITAL	YES	YES	YES
DAR ES SALAAM	UBUNGO MC	22	1	1	2022	PPH	Group 3: Obstetric Haemorrhage	Direct causes	MAKURUMLA HC	HEALTH CENTER	NO	N/A	N/A
DAR ES SALAAM	KINONDONI MC	30	3	2	2022	PPH	Group 3: Obstetric Haemorrhage	Direct causes	MWANANYAMALA RRH	REGIONAL REFERRAL HOSPITAL	YES	YES	YES
DAR ES SALAAM	KINONDONI MC	34	3	3	2022	PPH	Group 3: Obstetric Haemorrhage	Direct causes	MWANANYAMALA RRH	REGIONAL REFERRAL HOSPITAL	NO	N/A	N/A
DAR ES SALAAM	UBUNGO MC	42	6	4	2022	PPH	Group 3: Obstetric Haemorrhage	Direct causes	MNH-MLOGANZILA	NATIONAL HOSPITAL	NO	N/A	N/A
DAR ES SALAAM	UBUNGO MC	31	3	3	2022	PRE-ECLAMPSIA/ECLAMPSIA	Group 2: Hypertensive disorders in pregnancy, childbirth	Direct causes	SINZA HOSPITAL	DISTRICT HOSPITAL	NO	N/A	N/A
DAR ES SALAAM	UBUNGO MC	29	1	1	2022	PPH	Group 3: Obstetric Haemorrhage	Direct causes	MNH-MLOGANZILA	NATIONAL HOSPITAL	NO	N/A	N/A
DAR ES SALAAM	KIGAMBONI MC	37	2	2	2022	ANAESTHETIC COMPLICATIONS	Group 6 : Unanticipated complications of management	Direct causes	KIGAMBONI DISTRICT HOSPITAL	DISTRICT HOSPITAL	YES	YES	YES
DAR ES SALAAM	UBUNGO MC	36	6	5	2022	ANAESTHETIC COMPLICATIONS	Group 6 : Unanticipated complications of management	Direct causes	MNH-MLOGANZILA	NATIONAL HOSPITAL	NO	N/A	N/A
DAR ES SALAAM	TEMEKE MC	27	3	3	2022	PPH	Group 3: Obstetric Haemorrhage	Direct causes	TEMEKE RRH	REGIONAL REFERRAL HOSPITAL	YES	YES	YES
DAR ES SALAAM	KIGAMBONI MC	40	6	3	2022	PPH	Group 3: Obstetric Haemorrhage	Direct causes	KIGAMBONI HC	HEALTH CENTER	NO	N/A	N/A
DAR ES SALAAM	UBUNGO MC	32	3	2	2022	PUERPERAL SEPSIS	Group 4: Pregnancy-related infection	Direct causes	MNH-MLOGANZILA	NATIONAL HOSPITAL	NO	N/A	N/A
DAR ES SALAAM	KIGAMBONI MC	39	6	5	2022	PPH	Group 3: Obstetric Haemorrhage	Direct causes	KIGAMBONI HC	HEALTH CENTER	NO	N/A	N/A
DAR ES SALAAM	UBUNGO MC	32	8	8	2022	PRE-ECLAMPSIA/ECLAMPSIA	Group 2: Hypertensive disorders in pregnancy, childbirth	Direct causes	MNH-MLOGANZILA	NATIONAL HOSPITAL	NO	N/A	N/A
DAR ES SALAAM	UBUNGO MC	29	2	2	2022	PPH	Group 3: Obstetric Haemorrhage	Direct causes	MNH-MLOGANZILA	NATIONAL HOSPITAL	NO	N/A	N/A
DAR ES SALAAM	UBUNGO MC	25	1	1	2022	PRE-ECLAMPSIA/ECLAMPSIA	Group 2: Hypertensive disorders in pregnancy, childbirth	Direct causes	MNH-MLOGANZILA	NATIONAL HOSPITAL	NO	N/A	N/A
DAR ES SALAAM	UBUNGO MC	33	4	4	2022	ABORTION COMPLICATIONS	Group 1: Pregnancy with abortive outcome	Direct causes	MNH-MLOGANZILA	NATIONAL HOSPITAL	NO	N/A	N/A
DAR ES SALAAM	UBUNGO MC	18	1	1	2022	ANAEMIA	Group 7: Non-obstetric complications	Indirect causes	MNH-MLOGANZILA	NATIONAL HOSPITAL	NO	N/A	N/A
DAR ES SALAAM	DAR CC	29	2	2	2022	PPH	Group 3: Obstetric Haemorrhage	Direct causes	MNH UPANGA	NATIONAL HOSPITAL	NO	N/A	N/A
DAR ES SALAAM	DAR CC	21	1	1	2022	PPH	Group 3: Obstetric Haemorrhage	Direct causes	MNH UPANGA	NATIONAL HOSPITAL	NO	N/A	N/A
DAR ES SALAAM	DAR CC	40	1	1	2022	PUERPERAL SEPSIS	Group 4: Pregnancy-related infection	Direct causes	MNH UPANGA	NATIONAL HOSPITAL	NO	N/A	N/A
DAR ES SALAAM	DAR CC	21	1	1	2022	PUERPERAL SEPSIS	Group 4: Pregnancy-related infection	Direct causes	AMANA RRH	REGIONAL REFERRAL HOSPITAL	NO	N/A	N/A
DAR ES SALAAM	DAR CC	25	2	2	2022	PUERPERAL SEPSIS	Group 4: Pregnancy-related infection	Direct causes	MNH UPANGA	NATIONAL HOSPITAL	NO	N/A	N/A
DAR ES SALAAM	DAR CC	30	2	2	2022	PUERPERAL SEPSIS	Group 4: Pregnancy-related infection	Direct causes	MNH UPANGA	NATIONAL HOSPITAL	NO	N/A	N/A
DAR ES SALAAM	DAR CC	34	4	3	2022	PUERPERAL SEPSIS	Group 4: Pregnancy-related infection	Direct causes	AMANA RRH	REGIONAL REFERRAL HOSPITAL	YES	YES	YES
DAR ES SALAAM	DAR CC	17	1	1	2022	PPH	Group 3: Obstetric Haemorrhage	Direct causes	MNH UPANGA	NATIONAL HOSPITAL	NO	N/A	N/A
DAR ES SALAAM	DAR CC	19	1	1	2022	PUERPERAL SEPSIS	Group 4: Pregnancy-related infection	Direct causes	MNH UPANGA	NATIONAL HOSPITAL	NO	N/A	N/A
DAR ES SALAAM	DAR CC	30	2	1	2022	PRE-ECLAMPSIA/ECLAMPSIA	Group 2: Hypertensive disorders in pregnancy, childbirth	Direct causes	AMANA RRH	REGIONAL REFERRAL HOSPITAL	NO	N/A	N/A
DAR ES SALAAM	DAR CC	27	3	2	2022	PUERPERAL SEPSIS	Group 4: Pregnancy-related infection	Direct causes	MNH UPANGA	NATIONAL HOSPITAL	NO	N/A	N/A
DAR ES SALAAM	DAR CC	33	3	3	2022	PPH	Group 3: Obstetric Haemorrhage	Direct causes	MNH UPANGA	NATIONAL HOSPITAL	NO	N/A	N/A
DAR ES SALAAM	DAR CC	18	1	1	2022	ANAESTHETIC COMPLICATIONS	Group 6 : Unanticipated complications of management	Direct causes	PUGU HEALTH CENTRE	HEALTH CENTER	YES	YES	YES
DAR ES SALAAM	DAR CC	27	1	1	2022	PUERPERAL SEPSIS	Group 4: Pregnancy-related infection	Direct causes	MNH UPANGA	NATIONAL HOSPITAL	NO	N/A	N/A
DAR ES SALAAM	DAR CC	30	2	2	2022	PUERPERAL SEPSIS	Group 4: Pregnancy-related infection	Direct causes	MNH UPANGA	NATIONAL HOSPITAL	NO	N/A	N/A
DAR ES SALAAM	DAR CC	23	1	1	2022	PPH	Group 3: Obstetric Haemorrhage	Direct causes	CHANIKA HC	HEALTH CENTER	NO	N/A	N/A
DAR ES SALAAM	DAR CC	39	4	4	2022	ANAESTHETIC COMPLICATIONS	Group 6 : Unanticipated complications of management	Direct causes	MNH UPANGA	NATIONAL HOSPITAL	NO	N/A	N/A
DAR ES SALAAM	DAR CC	29	1	1	2022	PUERPERAL SEPSIS	Group 4: Pregnancy-related infection	Direct causes	MNH UPANGA	NATIONAL HOSPITAL	NO	N/A	N/A
DAR ES SALAAM	DAR CC	29	1	1	2022	PUERPERAL SEPSIS	Group 4: Pregnancy-related infection	Direct causes	MNH UPANGA	NATIONAL HOSPITAL	NO	N/A	N/A
DAR ES SALAAM	DAR CC	33	4	4	2022	PUERPERAL SEPSIS	Group 4: Pregnancy-related infection	Direct causes	MNH UPANGA	NATIONAL HOSPITAL	NO	N/A	N/A
DAR ES SALAAM	DAR CC	33	1	1	2022	NEOPLASMS	Group 7: Non-obstetric complications	Indirect causes	MNH UPANGA	NATIONAL HOSPITAL	NO	N/A	N/A
DAR ES SALAAM	DAR CC	28	3	2	2022	ABORTION COMPLICATIONS	Group 1: Pregnancy with abortive outcome	Direct causes	AMANA RRH	REGIONAL REFERRAL HOSPITAL	NO	N/A	N/A
DAR ES SALAAM	DAR CC	22	1	1	2022	PUERPERAL SEPSIS	Group 4: Pregnancy-related infection	Direct causes	MNH UPANGA	NATIONAL HOSPITAL	NO	N/A	N/A
DAR ES SALAAM	DAR CC	39	3	3	2022	ANAESTHETIC COMPLICATIONS	Group 6 : Unanticipated complications of management	Direct causes	REGENCY HOSPITAL	ZONAL REFERRAL HOSPITAL	YES	YES	YES
DAR ES SALAAM	DAR CC	25	1	1	2022	APH	Group 3: Obstetric Haemorrhage	Direct causes	AMANA RRH	REGIONAL REFERRAL HOSPITAL	NO	N/A	N/A
DAR ES SALAAM	DAR CC	29	8	7	2022	PUERPERAL SEPSIS	Group 4: Pregnancy-related infection	Direct causes	MNH UPANGA	NATIONAL HOSPITAL	NO	N/A	N/A
DAR ES SALAAM	DAR CC	34	3	3	2022	ANAESTHETIC COMPLICATIONS	Group 6 : Unanticipated complications of management	Direct causes	MNH UPANGA	NATIONAL HOSPITAL	NO	N/A	N/A
DAR ES SALAAM	DAR CC	15	1	1	2022	PUERPERAL SEPSIS	Group 4: Pregnancy-related infection	Direct causes	MNH UPANGA	NATIONAL HOSPITAL	NO	N/A	N/A
DAR ES SALAAM	DAR CC	33	2	2	2022	PRE-ECLAMPSIA/ECLAMPSIA	Group 2: Hypertensive disorders in pregnancy, childbirth	Direct causes	MNH UPANGA	NATIONAL HOSPITAL	NO	N/A	N/A
DAR ES SALAAM	DAR CC	22	2	2	2022	PUERPERAL SEPSIS	Group 4: Pregnancy-related infection	Direct causes	MNH UPANGA	NATIONAL HOSPITAL	NO	N/A	N/A
DAR ES SALAAM	DAR CC	34	1	1	2022	HIV/AIDS	Group 7: Non-obstetric complications	Indirect causes	MNH UPANGA	NATIONAL HOSPITAL	NO	N/A	N/A
DAR ES SALAAM	DAR CC	19	1	1	2022	PRE-ECLAMPSIA/ECLAMPSIA	Group 2: Hypertensive disorders in pregnancy, childbirth	Direct causes	MNH UPANGA	NATIONAL HOSPITAL	NO	N/A	N/A
DAR ES SALAAM	DAR CC	29	3	3	2022	PPH	Group 3: Obstetric Haemorrhage	Direct causes	AMANA RRH	REGIONAL REFERRAL HOSPITAL	YES	YES	YES
DAR ES SALAAM	DAR CC	27	3	3	2022	PUERPERAL SEPSIS	Group 4: Pregnancy-related infection	Direct causes	MNH UPANGA	NATIONAL HOSPITAL	NO	N/A	N/A
DAR ES SALAAM	DAR CC	35	3	3	2022	PPH	Group 3: Obstetric Haemorrhage	Direct causes	MNH UPANGA	NATIONAL HOSPITAL	NO	N/A	N/A
DAR ES SALAAM	DAR CC	29	2	2	2022	PRE-ECLAMPSIA/ECLAMPSIA	Group 2: Hypertensive disorders in pregnancy, childbirth	Direct causes	MNH UPANGA	NATIONAL HOSPITAL	NO	N/A	N/A
DAR ES SALAAM	DAR CC	26	2	2	2022	PRE-ECLAMPSIA/ECLAMPSIA	Group 2: Hypertensive disorders in pregnancy, childbirth	Direct causes	CHANIKA HC	HEALTH CENTER	NO	N/A	N/A
DAR ES SALAAM	DAR CC	33	3	2	2022	PPH	Group 3: Obstetric Haemorrhage	Direct causes	BUYUNI DISP	DISPENSARY	YES	YES	YES
DAR ES SALAAM	DAR CC	20	1	1	2022	ANAEMIA	Group 7: Non-obstetric complications	Indirect causes	MNH UPANGA	NATIONAL HOSPITAL	NO	N/A	N/A
DAR ES SALAAM	DAR CC	22	1	1	2022	OBSTRETRIC EMBOLISM	Group 5: Other obstetric complications	Direct causes	MNH UPANGA	NATIONAL HOSPITAL	NO	N/A	N/A
DAR ES SALAAM	DAR CC	24	2	1	2022	PERIPARTUM CARDIOMYOPATHY	Group 5: Other obstetric complications	Direct causes	MNH UPANGA	NATIONAL HOSPITAL	NO	N/A	N/A
DAR ES SALAAM	DAR CC	29	1	1	2022	PPH	Group 3: Obstetric Haemorrhage	Direct causes	MNH UPANGA	NATIONAL HOSPITAL	NO	N/A	N/A
DAR ES SALAAM	DAR CC	24	1	1	2022	PUERPERAL SEPSIS	Group 4: Pregnancy-related infection	Direct causes	MNH UPANGA	NATIONAL HOSPITAL	NO	N/A	N/A
DAR ES SALAAM	DAR CC	40	3	2	2022	OBSTRETRIC EMBOLISM	Group 5: Other obstetric complications	Direct causes	SUNSHINE MUSLIM VOLUNTEERS(SMV)	HEALTH CENTER	NO	N/A	N/A
DAR ES SALAAM	DAR CC	30	4	4	2022	PRE-ECLAMPSIA/ECLAMPSIA	Group 2: Hypertensive disorders in pregnancy, childbirth	Direct causes	MNH UPANGA	NATIONAL HOSPITAL	NO	N/A	N/A
DAR ES SALAAM	TEMEKE MC	26	3	2	2022	PPH	Group 3: Obstetric Haemorrhage	Direct causes	BUZA H.C	HEALTH CENTER	YES	YES	YES
DAR ES SALAAM	TEMEKE MC	33	2	2	2022	PPH	Group 3: Obstetric Haemorrhage	Direct causes	TEMEKE RRH	REGIONAL REFERRAL HOSPITAL	NO	N/A	N/A
DAR ES SALAAM	TEMEKE MC	18	1	1	2022	PPH	Group 3: Obstetric Haemorrhage	Direct causes	MBAGALA RANGI TATU HOSPITAL	DISTRICT HOSPITAL	YES	YES	YES
DAR ES SALAAM	TEMEKE MC	19	1	1	2022	PERIPARTUM CARDIOMYOPATHY	Group 5: Other obstetric complications	Direct causes	MBAGALA RANGI TATU HOSPITAL	DISTRICT HOSPITAL	NO	N/A	N/A
DAR ES SALAAM	TEMEKE MC	27	3	1	2022	PPH	Group 3: Obstetric Haemorrhage	Direct causes	JKCI TASISI YA MOYO -DAR GROUP HOSP	NATIONAL HOSPITAL	NO	N/A	N/A
DAR ES SALAAM	TEMEKE MC	29	4	3	2022	PRE-ECLAMPSIA/ECLAMPSIA	Group 2: Hypertensive disorders in pregnancy, childbirth	Direct causes	TEMEKE RRH	REGIONAL REFERRAL HOSPITAL	NO	N/A	N/A
DAR ES SALAAM	TEMEKE MC	34	3	2	2022	PPH	Group 3: Obstetric Haemorrhage	Direct causes	YOMBOVITUKA HC	HEALTH CENTER	NO	N/A	N/A
DAR ES SALAAM	DAR CC	18	1	1	2022	OBSTRETRIC EMBOLISM	Group 5: Other obstetric complications	Direct causes	MNH UPANGA	NATIONAL HOSPITAL	NO	N/A	N/A
DAR ES SALAAM	DAR CC	32	2	2	2022	OBSTRETRIC EMBOLISM	Group 5: Other obstetric complications	Direct causes	MNH UPANGA	NATIONAL HOSPITAL	NO	N/A	N/A
DAR ES SALAAM	DAR CC	19	2	2	2022	PRE-ECLAMPSIA/ECLAMPSIA	Group 2: Hypertensive disorders in pregnancy, childbirth	Direct causes	MNH UPANGA	NATIONAL HOSPITAL	NO	N/A	N/A
DAR ES SALAAM	DAR CC	99	4	3	2022	PERIPARTUM CARDIOMYOPATHY	Group 5: Other obstetric complications	Direct causes	AMANA RRH	REGIONAL REFERRAL HOSPITAL	NO	N/A	N/A
DAR ES SALAAM	DAR CC	22	1	1	2022	PUERPERAL SEPSIS	Group 4: Pregnancy-related infection	Direct causes	MNH UPANGA	NATIONAL HOSPITAL	NO	N/A	N/A
DAR ES SALAAM	DAR CC	19	1	1	2022	PUERPERAL SEPSIS	Group 4: Pregnancy-related infection	Direct causes	MNH UPANGA	NATIONAL HOSPITAL	NO	N/A	N/A
DAR ES SALAAM	DAR CC	35	3	1	2022	OBSTRETRIC EMBOLISM	Group 5: Other obstetric complications	Direct causes	AMANA RRH	REGIONAL REFERRAL HOSPITAL	YES	YES	YES
DAR ES SALAAM	DAR CC	36	3	2	2022	OBSTRETRIC EMBOLISM	Group 5: Other obstetric complications	Direct causes	AMANA RRH	REGIONAL REFERRAL HOSPITAL	YES	YES	YES
DAR ES SALAAM	DAR CC	50	11	11	2022	PUERPERAL SEPSIS	Group 4: Pregnancy-related infection	Direct causes	MNH UPANGA	NATIONAL HOSPITAL	NO	N/A	N/A
DAR ES SALAAM	DAR CC	38	3	3	2022	UNSPECIFIED CAUSE	Group 8: Unknown/undetermined	Unspecified causes	MNH UPANGA	NATIONAL HOSPITAL	NO	N/A	N/A
DAR ES SALAAM	DAR CC	43	4	3	2022	OBSTRETRIC EMBOLISM	Group 5: Other obstetric complications	Direct causes	AMANA RRH	REGIONAL REFERRAL HOSPITAL	NO	N/A	N/A
DAR ES SALAAM	DAR CC	23	1	1	2022	PPH	Group 3: Obstetric Haemorrhage	Direct causes	MNH UPANGA	NATIONAL HOSPITAL	NO	N/A	N/A
DAR ES SALAAM	DAR CC	38	2	2	2022	PRE-ECLAMPSIA/ECLAMPSIA	Group 2: Hypertensive disorders in pregnancy, childbirth	Direct causes	MNH UPANGA	NATIONAL HOSPITAL	NO	N/A	N/A
DAR ES SALAAM	DAR CC	29	1	1	2022	PPH	Group 3: Obstetric Haemorrhage	Direct causes	MNH UPANGA	NATIONAL HOSPITAL	NO	N/A	N/A
DAR ES SALAAM	DAR CC	34	4	4	2022	PUERPERAL SEPSIS	Group 4: Pregnancy-related infection	Direct causes	MNH UPANGA	NATIONAL HOSPITAL	NO	N/A	N/A
DAR ES SALAAM	DAR CC	35	4	4	2022	UNSPECIFIED CAUSE	Group 8: Unknown/undetermined	Unspecified causes	MNH UPANGA	NATIONAL HOSPITAL	NO	N/A	N/A
DAR ES SALAAM	DAR CC	28	1	1	2022	PRE-ECLAMPSIA/ECLAMPSIA	Group 2: Hypertensive disorders in pregnancy, childbirth	Direct causes	AGAKHAN HOSPITAL	ZONAL REFERRAL HOSPITAL	NO	N/A	N/A
DAR ES SALAAM	DAR CC	37	1	1	2022	PUERPERAL SEPSIS	Group 4: Pregnancy-related infection	Direct causes	AMANA RRH	REGIONAL REFERRAL HOSPITAL	NO	N/A	N/A
DAR ES SALAAM	DAR CC	38	4	4	2022	PPH	Group 3: Obstetric Haemorrhage	Direct causes	AMANA RRH	REGIONAL REFERRAL HOSPITAL	NO	N/A	N/A
DAR ES SALAAM	DAR CC	29	2	2	2022	PUERPERAL SEPSIS	Group 4: Pregnancy-related infection	Direct causes	MNH UPANGA	NATIONAL HOSPITAL	NO	N/A	N/A
DAR ES SALAAM	DAR CC	37	3	3	2022	PPH	Group 3: Obstetric Haemorrhage	Direct causes	MNH UPANGA	NATIONAL HOSPITAL	NO	N/A	N/A
DAR ES SALAAM	DAR CC	31	2	2	2022	PPH	Group 3: Obstetric Haemorrhage	Direct causes	MNH UPANGA	NATIONAL HOSPITAL	NO	N/A	N/A
DAR ES SALAAM	DAR CC	23	2	2	2022	PUERPERAL SEPSIS	Group 4: Pregnancy-related infection	Direct causes	MNH UPANGA	NATIONAL HOSPITAL	NO	N/A	N/A
DAR ES SALAAM	DAR CC	25	3	3	2022	PUERPERAL SEPSIS	Group 4: Pregnancy-related infection	Direct causes	MNH UPANGA	NATIONAL HOSPITAL	NO	N/A	N/A
DAR ES SALAAM	DAR CC	32	1	1	2022	PUERPERAL SEPSIS	Group 4: Pregnancy-related infection	Direct causes	MNH UPANGA	NATIONAL HOSPITAL	NO	N/A	N/A
DAR ES SALAAM	DAR CC	28	4	4	2022	PPH	Group 3: Obstetric Haemorrhage	Direct causes	PUGU HEALTH CENTRE	HEALTH CENTER	NO	N/A	N/A
DAR ES SALAAM	DAR CC	22	1	1	2022	PRE-ECLAMPSIA/ECLAMPSIA	Group 2: Hypertensive disorders in pregnancy, childbirth	Direct causes	AMANA RRH	REGIONAL REFERRAL HOSPITAL	YES	YES	YES
DAR ES SALAAM	DAR CC	22	1	1	2022	PRE-ECLAMPSIA/ECLAMPSIA	Group 2: Hypertensive disorders in pregnancy, childbirth	Direct causes	MNH UPANGA	NATIONAL HOSPITAL	NO	N/A	N/A
DAR ES SALAAM	DAR CC	31	4	4	2022	PUERPERAL SEPSIS	Group 4: Pregnancy-related infection	Direct causes	MNH UPANGA	NATIONAL HOSPITAL	NO	N/A	N/A
DAR ES SALAAM	DAR CC	34	2	2	2022	PUERPERAL SEPSIS	Group 4: Pregnancy-related infection	Direct causes	MNH UPANGA	NATIONAL HOSPITAL	NO	N/A	N/A
DAR ES SALAAM	DAR CC	25	1	1	2022	HIV/AIDS	Group 7: Non-obstetric complications	Indirect causes	MNH UPANGA	NATIONAL HOSPITAL	NO	N/A	N/A
DAR ES SALAAM	DAR CC	22	2	2	2022	PRE-ECLAMPSIA/ECLAMPSIA	Group 2: Hypertensive disorders in pregnancy, childbirth	Direct causes	CHANIKA HC	HEALTH CENTER	NO	N/A	N/A
DAR ES SALAAM	DAR CC	34	1	1	2022	OBSTRETRIC EMBOLISM	Group 5: Other obstetric complications	Direct causes	CARDINAL RUGAMBWA HOSPITAL	REGIONAL REFERRAL HOSPITAL	NO	N/A	N/A
DAR ES SALAAM	DAR CC	22	1	1	2022	PUERPERAL SEPSIS	Group 4: Pregnancy-related infection	Direct causes	MNH UPANGA	NATIONAL HOSPITAL	NO	N/A	N/A
DAR ES SALAAM	DAR CC	22	2	1	2022	PPH	Group 3: Obstetric Haemorrhage	Direct causes	MNH UPANGA	NATIONAL HOSPITAL	NO	N/A	N/A
DAR ES SALAAM	DAR CC	37	3	3	2022	PPH	Group 3: Obstetric Haemorrhage	Direct causes	MNH UPANGA	NATIONAL HOSPITAL	NO	N/A	N/A
DAR ES SALAAM	DAR CC	27	2	2	2022	OBSTRETRIC EMBOLISM	Group 5: Other obstetric complications	Direct causes	MNH UPANGA	NATIONAL HOSPITAL	NO	N/A	N/A
DAR ES SALAAM	DAR CC	24	2	2	2022	OBSTRETRIC EMBOLISM	Group 5: Other obstetric complications	Direct causes	AMANA RRH	REGIONAL REFERRAL HOSPITAL	YES	YES	YES
DAR ES SALAAM	DAR CC	22	2	1	2022	PPH	Group 3: Obstetric Haemorrhage	Direct causes	MNH UPANGA	NATIONAL HOSPITAL	NO	N/A	N/A
DAR ES SALAAM	DAR CC	30	2	2	2022	PUERPERAL SEPSIS	Group 4: Pregnancy-related infection	Direct causes	MNH UPANGA	NATIONAL HOSPITAL	NO	N/A	N/A
DAR ES SALAAM	DAR CC	21	1	1	2022	PUERPERAL SEPSIS	Group 4: Pregnancy-related infection	Direct causes	MNH UPANGA	NATIONAL HOSPITAL	NO	N/A	N/A
DAR ES SALAAM	DAR CC	27	3	3	2022	PPH	Group 3: Obstetric Haemorrhage	Direct causes	AMANA RRH	REGIONAL REFERRAL HOSPITAL	NO	N/A	N/A
DAR ES SALAAM	DAR CC	31	4	3	2022	ANAESTHETIC COMPLICATIONS	Group 6 : Unanticipated complications of management	Direct causes	AMANA RRH	REGIONAL REFERRAL HOSPITAL	NO	N/A	N/A
DAR ES SALAAM	DAR CC	38	5	4	2022	PRE-ECLAMPSIA/ECLAMPSIA	Group 2: Hypertensive disorders in pregnancy, childbirth	Direct causes	COMMUNITY	N/A	YES	YES	YES
DAR ES SALAAM	DAR CC	32	1	1	2022	PPH	Group 3: Obstetric Haemorrhage	Direct causes	MNH UPANGA	NATIONAL HOSPITAL	NO	N/A	N/A
DAR ES SALAAM	DAR CC	26	1	1	2022	PERIPARTUM CARDIOMYOPATHY	Group 5: Other obstetric complications	Direct causes	MNH UPANGA	NATIONAL HOSPITAL	NO	N/A	N/A
DAR ES SALAAM	DAR CC	32	1	1	2022	PUERPERAL SEPSIS	Group 4: Pregnancy-related infection	Direct causes	MNH UPANGA	NATIONAL HOSPITAL	NO	N/A	N/A
DAR ES SALAAM	DAR CC	37	3	3	2022	PRE-ECLAMPSIA/ECLAMPSIA	Group 2: Hypertensive disorders in pregnancy, childbirth	Direct causes	MNH UPANGA	NATIONAL HOSPITAL	NO	N/A	N/A
DAR ES SALAAM	DAR CC	32	2	1	2022	OBSTRETRIC EMBOLISM	Group 5: Other obstetric complications	Direct causes	MNH UPANGA	NATIONAL HOSPITAL	NO	N/A	N/A
DAR ES SALAAM	DAR CC	39	4	3	2022	HIV/AIDS	Group 7: Non-obstetric complications	Indirect causes	MNH UPANGA	NATIONAL HOSPITAL	NO	N/A	N/A
DAR ES SALAAM	DAR CC	30	3	3	2022	PRE-ECLAMPSIA/ECLAMPSIA	Group 2: Hypertensive disorders in pregnancy, childbirth	Direct causes	MNH UPANGA	NATIONAL HOSPITAL	NO	N/A	N/A
DAR ES SALAAM	DAR CC	29	2	2	2022	PERIPARTUM CARDIOMYOPATHY	Group 5: Other obstetric complications	Direct causes	MNH UPANGA	NATIONAL HOSPITAL	NO	N/A	N/A
DAR ES SALAAM	DAR CC	20	2	2	2022	ANAEMIA	Group 7: Non-obstetric complications	Indirect causes	MNH UPANGA	NATIONAL HOSPITAL	NO	N/A	N/A
DAR ES SALAAM	DAR CC	34	4	3	2022	PPH	Group 3: Obstetric Haemorrhage	Direct causes	AMANA RRH	REGIONAL REFERRAL HOSPITAL	NO	N/A	N/A
DAR ES SALAAM	DAR CC	36	4	3	2022	PPH	Group 3: Obstetric Haemorrhage	Direct causes	MNH UPANGA	NATIONAL HOSPITAL	NO	N/A	N/A
DAR ES SALAAM	DAR CC	26	2	2	2022	PUERPERAL SEPSIS	Group 4: Pregnancy-related infection	Direct causes	MNH UPANGA	NATIONAL HOSPITAL	NO	N/A	N/A
DAR ES SALAAM	DAR CC	20	1	1	2022	OBSTRETRIC EMBOLISM	Group 5: Other obstetric complications	Direct causes	MNH UPANGA	NATIONAL HOSPITAL	NO	N/A	N/A
DAR ES SALAAM	DAR CC	29	1	1	2022	PUERPERAL SEPSIS	Group 4: Pregnancy-related infection	Direct causes	MNH UPANGA	NATIONAL HOSPITAL	NO	N/A	N/A
DAR ES SALAAM	DAR CC	30	4	4	2022	PRE-ECLAMPSIA/ECLAMPSIA	Group 2: Hypertensive disorders in pregnancy, childbirth	Direct causes	MNH UPANGA	NATIONAL HOSPITAL	NO	N/A	N/A
DAR ES SALAAM	KINONDONI MC	32	3	2	2022	PPH	Group 3: Obstetric Haemorrhage	Direct causes	LUGALO HOSPITAL	ZONAL REFERRAL HOSPITAL	NO	N/A	N/A
DAR ES SALAAM	KINONDONI MC	32	3	3	2022	ANAESTHETIC COMPLICATIONS	Group 6 : Unanticipated complications of management	Direct causes	LUGALO HOSPITAL	ZONAL REFERRAL HOSPITAL	NO	N/A	N/A
DODOMA	DODOMA CC	28	4	3	2022	PPH	Group 3: Obstetric Haemorrhage	Direct causes	Dodoma RRH	REGIONAL REFERRAL HOSPITAL	YES	YES	YES
GEITA	MBOGWE DC	36	6	5	2022	APH	Group 3: Obstetric Haemorrhage	Direct causes	MASUMBWE HC	HEALTH CENTER	YES	YES	YES
GEITA	GEITA TC	30	5	5	2022	ANAESTHETIC COMPLICATIONS	Group 6 : Unanticipated complications of management	Direct causes	Geita RRH	REGIONAL REFERRAL HOSPITAL	YES	YES	YES
GEITA	CHATO DC	19	1	1	2022	ANAEMIA	Group 7: Non-obstetric complications	Indirect causes	Bwanga Health Center	HEALTH CENTER	NO	N/A	N/A
GEITA	GEITA TC	30	5	5	2022	ANAESTHETIC COMPLICATIONS	Group 6 : Unanticipated complications of management	Direct causes	Geita RRH	REGIONAL REFERRAL HOSPITAL	NO	N/A	N/A
GEITA	GEITA TC	25	2	1	2022	PPH	Group 3: Obstetric Haemorrhage	Direct causes	COMMUNITY	N/A	YES	YES	YES
GEITA	GEITA TC	31	5	5	2022	PPH	Group 3: Obstetric Haemorrhage	Direct causes	Geita RRH	REGIONAL REFERRAL HOSPITAL	NO	N/A	N/A
GEITA	BUKOMBE DC	35	8	5	2022	ANAEMIA	Group 7: Non-obstetric complications	Indirect causes	Ushirombo Health Cnter	HEALTH CENTER	NO	N/A	N/A
GEITA	GEITA TC	31	5	5	2022	PPH	Group 3: Obstetric Haemorrhage	Direct causes	Geita RRH	REGIONAL REFERRAL HOSPITAL	NO	N/A	N/A
GEITA	BUKOMBE DC	37	9	6	2022	ANAEMIA	Group 7: Non-obstetric complications	Indirect causes	BUKOMBE DH	DISTRICT HOSPITAL	YES	YES	YES
GEITA	GEITA DC	38	6	5	2022	PPH	Group 3: Obstetric Haemorrhage	Direct causes	NZERA DISTRICT HOSPITAL	DISTRICT HOSPITAL	NO	N/A	N/A
GEITA	GEITA DC	20	2	1	2022	PRE-ECLAMPSIA/ECLAMPSIA	Group 2: Hypertensive disorders in pregnancy, childbirth	Direct causes	Geita RRH	REGIONAL REFERRAL HOSPITAL	YES	YES	YES
GEITA	GEITA DC	36	10	8	2022	PPH	Group 3: Obstetric Haemorrhage	Direct causes	COMMUNITY	N/A	NO	N/A	N/A
GEITA	GEITA TC	22	1	1	2022	PPH	Group 3: Obstetric Haemorrhage	Direct causes	Geita RRH	REGIONAL REFERRAL HOSPITAL	NO	N/A	N/A
GEITA	GEITA TC	25	4	4	2022	ANAEMIA	Group 7: Non-obstetric complications	Indirect causes	Geita RRH	REGIONAL REFERRAL HOSPITAL	NO	N/A	N/A
GEITA	GEITA TC	28	3	3	2022	PRE-ECLAMPSIA/ECLAMPSIA	Group 2: Hypertensive disorders in pregnancy, childbirth	Direct causes	COMMUNITY	N/A	NO	N/A	N/A
GEITA	BUKOMBE DC	28	4	4	2022	ANAEMIA	Group 7: Non-obstetric complications	Indirect causes	BUKOMBE DH	DISTRICT HOSPITAL	YES	YES	YES
GEITA	CHATO DC	40	11	11	2022	ANAEMIA	Group 7: Non-obstetric complications	Indirect causes	CHATO DISTRICT HOSPITAL	DISTRICT HOSPITAL	YES	YES	YES
GEITA	GEITA TC	47	12	12	2022	PPH	Group 3: Obstetric Haemorrhage	Direct causes	Geita RRH	REGIONAL REFERRAL HOSPITAL	NO	N/A	N/A
GEITA	BUKOMBE DC	28	6	5	2022	PPH	Group 3: Obstetric Haemorrhage	Direct causes	BUKOMBE DH	DISTRICT HOSPITAL	YES	YES	YES
GEITA	CHATO DC	27	5	5	2022	OBSTRETRIC EMBOLISM	Group 5: Other obstetric complications	Direct causes	CHATO ZONAL REFFERAL HOSPITAL	ZONAL REFERRAL HOSPITAL	NO	N/A	N/A
GEITA	GEITA TC	29	3	1	2022	PRE-ECLAMPSIA/ECLAMPSIA	Group 2: Hypertensive disorders in pregnancy, childbirth	Direct causes	COMMUNITY	N/A	NO	N/A	N/A
GEITA	GEITA TC	22	1	1	2022	PUERPERAL SEPSIS	Group 4: Pregnancy-related infection	Direct causes	Geita RRH	REGIONAL REFERRAL HOSPITAL	NO	N/A	N/A
GEITA	NYANG'HWALE DC	32	8	7	2022	PPH	Group 3: Obstetric Haemorrhage	Direct causes	KHARUMWA HC	HEALTH CENTER	NO	N/A	N/A
GEITA	NYANG'HWALE DC	38	6	5	2022	APH	Group 3: Obstetric Haemorrhage	Direct causes	KHARUMWA HC	HEALTH CENTER	NO	N/A	N/A
GEITA	CHATO DC	18	1	1	2022	ANAEMIA	Group 7: Non-obstetric complications	Indirect causes	CHATO ZONAL REFFERAL HOSPITAL	ZONAL REFERRAL HOSPITAL	NO	N/A	N/A
GEITA	BUKOMBE DC	24	1	1	2022	PPH	Group 3: Obstetric Haemorrhage	Direct causes	NAMSEGA -RUNZEWE MASHARIKI	N/A	NO	N/A	N/A
GEITA	CHATO DC	19	1	1	2022	PRE-ECLAMPSIA/ECLAMPSIA	Group 2: Hypertensive disorders in pregnancy, childbirth	Direct causes	CHATO ZONAL REFFERAL HOSPITAL	ZONAL REFERRAL HOSPITAL	NO	N/A	N/A
GEITA	GEITA DC	26	6	6	2022	PUERPERAL SEPSIS	Group 4: Pregnancy-related infection	Direct causes	KATORO HC	HEALTH CENTER	YES	YES	YES
GEITA	GEITA DC	20	1	1	2022	ANAESTHETIC COMPLICATIONS	Group 6 : Unanticipated complications of management	Direct causes	NZERA DISTRICT HOSPITAL	DISTRICT HOSPITAL	NO	N/A	N/A
GEITA	GEITA TC	20	3	3	2022	PPH	Group 3: Obstetric Haemorrhage	Direct causes	Geita RRH	REGIONAL REFERRAL HOSPITAL	NO	N/A	N/A
GEITA	NYANG'HWALE DC	33	6	5	2022	HIV/AIDS	Group 7: Non-obstetric complications	Indirect causes	KHARUMWA HC	HEALTH CENTER	NO	N/A	N/A
GEITA	GEITA TC	39	7	7	2022	OBSTRETRIC EMBOLISM	Group 5: Other obstetric complications	Direct causes	Geita RRH	REGIONAL REFERRAL HOSPITAL	NO	N/A	N/A
GEITA	CHATO DC	49	7	6	2022	OBSTRETRIC EMBOLISM	Group 5: Other obstetric complications	Direct causes	Bwanga Health Center	HEALTH CENTER	NO	N/A	N/A
GEITA	GEITA TC	40	6	7	2022	APH	Group 3: Obstetric Haemorrhage	Direct causes	Geita RRH	REGIONAL REFERRAL HOSPITAL	NO	N/A	N/A
GEITA	MBOGWE DC	25	6	6	2022	PPH	Group 3: Obstetric Haemorrhage	Direct causes	MASUMBWE HC	HEALTH CENTER	NO	N/A	N/A
GEITA	GEITA TC	17	1	1	2022	PRE-ECLAMPSIA/ECLAMPSIA	Group 2: Hypertensive disorders in pregnancy, childbirth	Direct causes	Geita RRH	REGIONAL REFERRAL HOSPITAL	NO	N/A	N/A
GEITA	CHATO DC	28	5	5	2022	PPH	Group 3: Obstetric Haemorrhage	Direct causes	Bwanga Health Center	HEALTH CENTER	NO	N/A	N/A
GEITA	BUKOMBE DC	32	7	7	2022	PPH	Group 3: Obstetric Haemorrhage	Direct causes	BUKOMBE DH	DISTRICT HOSPITAL	YES	YES	YES
GEITA	GEITA DC	20	2	2	2022	PPH	Group 3: Obstetric Haemorrhage	Direct causes	KATORO HC	HEALTH CENTER	NO	N/A	N/A
GEITA	GEITA DC	20	1	1	2022	PPH	Group 3: Obstetric Haemorrhage	Direct causes	KATORO HC	HEALTH CENTER	NO	N/A	N/A
GEITA	GEITA TC	34	5	6	2022	PPH	Group 3: Obstetric Haemorrhage	Direct causes	KASAMWA HC	HEALTH CENTER	NO	N/A	N/A
GEITA	CHATO DC	18	1	1	2022	PRE-ECLAMPSIA/ECLAMPSIA	Group 2: Hypertensive disorders in pregnancy, childbirth	Direct causes	CHATO ZONAL REFFERAL HOSPITAL	ZONAL REFERRAL HOSPITAL	YES	YES	YES
GEITA	GEITA TC	34	7	6	2022	APH	Group 3: Obstetric Haemorrhage	Direct causes	KASAMWA HC	HEALTH CENTER	YES	YES	YES
GEITA	MBOGWE DC	32	3	2	2022	PPH	Group 3: Obstetric Haemorrhage	Direct causes	MASUMBWE HC	HEALTH CENTER	NO	N/A	N/A
GEITA	GEITA TC	25	4	4	2022	PUERPERAL SEPSIS	Group 4: Pregnancy-related infection	Direct causes	Geita RRH	REGIONAL REFERRAL HOSPITAL	NO	N/A	N/A
GEITA	CHATO DC	42	7	7	2022	PPH	Group 3: Obstetric Haemorrhage	Direct causes	CHATO DISTRICT HOSPITAL	DISTRICT HOSPITAL	NO	N/A	N/A
GEITA	GEITA TC	29	6	6	2022	PPH	Group 3: Obstetric Haemorrhage	Direct causes	Geita RRH	REGIONAL REFERRAL HOSPITAL	NO	N/A	N/A
GEITA	GEITA TC	28	6	6	2022	PPH	Group 3: Obstetric Haemorrhage	Direct causes	Geita RRH	REGIONAL REFERRAL HOSPITAL	NO	N/A	N/A
GEITA	GEITA TC	42	11	11	2022	PPH	Group 3: Obstetric Haemorrhage	Direct causes	Geita RRH	REGIONAL REFERRAL HOSPITAL	NO	N/A	N/A
GEITA	CHATO DC	35	8	8	2022	PPH	Group 3: Obstetric Haemorrhage	Direct causes	CHATO DISTRICT HOSPITAL	DISTRICT HOSPITAL	NO	N/A	N/A
GEITA	GEITA DC	36	6	5	2022	PPH	Group 3: Obstetric Haemorrhage	Direct causes	KATORO HC	HEALTH CENTER	NO	N/A	N/A
GEITA	CHATO DC	25	5	4	2022	PPH	Group 3: Obstetric Haemorrhage	Direct causes	CHATO DISTRICT HOSPITAL	DISTRICT HOSPITAL	NO	N/A	N/A
GEITA	BUKOMBE DC	30	3	3	2022	PPH	Group 3: Obstetric Haemorrhage	Direct causes	BUKOMBE DH	DISTRICT HOSPITAL	YES	YES	YES
GEITA	GEITA DC	17	1	1	2022	PPH	Group 3: Obstetric Haemorrhage	Direct causes	COMMUNITY	N/A	NO	N/A	N/A
GEITA	GEITA DC	38	6	6	2022	PPH	Group 3: Obstetric Haemorrhage	Direct causes	CHIKOBE HEALTH CENTER	HEALTH CENTER	NO	N/A	N/A
GEITA	GEITA TC	32	3	3	2022	PPH	Group 3: Obstetric Haemorrhage	Direct causes	WAJA HOSPITAL	REGIONAL REFERRAL HOSPITAL	NO	N/A	N/A
GEITA	CHATO DC	42	7	7	2022	PPH	Group 3: Obstetric Haemorrhage	Direct causes	CHATO ZONAL REFFERAL HOSPITAL	ZONAL REFERRAL HOSPITAL	YES	YES	YES
IRINGA	IRINGA MC	40	3	2	2022	PPH	Group 3: Obstetric Haemorrhage	Direct causes	Frelimo Hospital	DISTRICT HOSPITAL	YES	YES	YES
IRINGA	IRINGA MC	38	7	7	2022	PPH	Group 3: Obstetric Haemorrhage	Direct causes	COMMUNITY	N/A	NO	N/A	N/A
IRINGA	IRINGA MC	27	3	3	2022	PRE-ECLAMPSIA/ECLAMPSIA	Group 2: Hypertensive disorders in pregnancy, childbirth	Direct causes	IRINGA RRH	REGIONAL REFERRAL HOSPITAL	YES	YES	YES
IRINGA	IRINGA MC	31	5	5	2022	PPH	Group 3: Obstetric Haemorrhage	Direct causes	Frelimo Hospital	DISTRICT HOSPITAL	NO	N/A	N/A
IRINGA	IRINGA MC	34	5	5	2022	PPH	Group 3: Obstetric Haemorrhage	Direct causes	IRINGA RRH	REGIONAL REFERRAL HOSPITAL	NO	N/A	N/A
IRINGA	IRINGA MC	40	6	6	2022	PRE-ECLAMPSIA/ECLAMPSIA	Group 2: Hypertensive disorders in pregnancy, childbirth	Direct causes	IRINGA RRH	REGIONAL REFERRAL HOSPITAL	YES	YES	YES
IRINGA	IRINGA MC	36	5	4	2022	PPH	Group 3: Obstetric Haemorrhage	Direct causes	IRINGA RRH	REGIONAL REFERRAL HOSPITAL	YES	YES	YES
IRINGA	IRINGA MC	32	4	3	2022	PPH	Group 3: Obstetric Haemorrhage	Direct causes	Frelimo Hospital	DISTRICT HOSPITAL	NO	N/A	N/A
IRINGA	IRINGA MC	26	3	3	2022	PPH	Group 3: Obstetric Haemorrhage	Direct causes	IRINGA RRH	REGIONAL REFERRAL HOSPITAL	NO	N/A	N/A
IRINGA	IRINGA MC	26	1	1	2022	PRE-ECLAMPSIA/ECLAMPSIA	Group 2: Hypertensive disorders in pregnancy, childbirth	Direct causes	IRINGA RRH	REGIONAL REFERRAL HOSPITAL	YES	YES	YES
IRINGA	IRINGA MC	28	3	2	2022	OBSTRETRIC EMBOLISM	Group 5: Other obstetric complications	Direct causes	Frelimo Hospital	DISTRICT HOSPITAL	YES	YES	YES
IRINGA	IRINGA MC	32	2	2	2022	PPH	Group 3: Obstetric Haemorrhage	Direct causes	Frelimo Hospital	DISTRICT HOSPITAL	NO	N/A	N/A
IRINGA	IRINGA MC	24	1	1	2022	ABORTION COMPLICATIONS	Group 1: Pregnancy with abortive outcome	Direct causes	IRINGA RRH	REGIONAL REFERRAL HOSPITAL	NO	N/A	N/A
IRINGA	IRINGA MC	30	3	3	2022	PPH	Group 3: Obstetric Haemorrhage	Direct causes	IRINGA RRH	REGIONAL REFERRAL HOSPITAL	YES	YES	YES
IRINGA	IRINGA MC	21	1	1	2022	PRE-ECLAMPSIA/ECLAMPSIA	Group 2: Hypertensive disorders in pregnancy, childbirth	Direct causes	IRINGA RRH	REGIONAL REFERRAL HOSPITAL	YES	YES	YES
IRINGA	MAFINGA TC	24	3	3	2022	PPH	Group 3: Obstetric Haemorrhage	Direct causes	Mafinga District Hospital	DISTRICT HOSPITAL	YES	YES	YES
IRINGA	MAFINGA TC	19	1	1	2022	APH	Group 3: Obstetric Haemorrhage	Direct causes	Mafinga District Hospital	DISTRICT HOSPITAL	NO	N/A	N/A
IRINGA	MAFINGA TC	23	2	2	2022	ANAESTHETIC COMPLICATIONS	Group 6 : Unanticipated complications of management	Direct causes	Mafinga District Hospital	DISTRICT HOSPITAL	YES	YES	YES
IRINGA	MAFINGA TC	30	4	4	2022	PPH	Group 3: Obstetric Haemorrhage	Direct causes	Mafinga District Hospital	DISTRICT HOSPITAL	YES	YES	YES
IRINGA	MAFINGA TC	20	1	1	2022	ANAESTHETIC COMPLICATIONS	Group 6 : Unanticipated complications of management	Direct causes	Ihongole HC	HEALTH CENTER	NO	N/A	N/A
IRINGA	MAFINGA TC	28	4	3	2022	APH	Group 3: Obstetric Haemorrhage	Direct causes	Mafinga District Hospital	DISTRICT HOSPITAL	NO	N/A	N/A
IRINGA	IRINGA DC	47	9	8	2022	PPH	Group 3: Obstetric Haemorrhage	Direct causes	Tosamaganga DH	DISTRICT HOSPITAL	YES	YES	YES
IRINGA	IRINGA DC	28	3	3	2022	PPH	Group 3: Obstetric Haemorrhage	Direct causes	Idodi HC	HEALTH CENTER	YES	YES	YES
IRINGA	IRINGA DC	38	4	4	2022	PPH	Group 3: Obstetric Haemorrhage	Direct causes	Migoli HC	HEALTH CENTER	NO	N/A	N/A
IRINGA	IRINGA DC	32	2	1	2022	PRE-ECLAMPSIA/ECLAMPSIA	Group 2: Hypertensive disorders in pregnancy, childbirth	Direct causes	Tosamaganga DH	DISTRICT HOSPITAL	NO	N/A	N/A
IRINGA	IRINGA DC	37	5	5	2022	PRE-ECLAMPSIA/ECLAMPSIA	Group 2: Hypertensive disorders in pregnancy, childbirth	Direct causes	Tosamaganga DH	DISTRICT HOSPITAL	NO	N/A	N/A
IRINGA	IRINGA DC	31	5	4	2022	ABORTION COMPLICATIONS	Group 1: Pregnancy with abortive outcome	Direct causes	Nzihi HC	HEALTH CENTER	YES	YES	YES
IRINGA	IRINGA DC	32	2	1	2022	PRE-ECLAMPSIA/ECLAMPSIA	Group 2: Hypertensive disorders in pregnancy, childbirth	Direct causes	Kimande HC	HEALTH CENTER	NO	N/A	N/A
IRINGA	IRINGA DC	40	8	7	2022	PPH	Group 3: Obstetric Haemorrhage	Direct causes	Tungamalenga dispensary	DISPENSARY	NO	N/A	N/A
IRINGA	KILOLO DC	39	6	5	2022	PPH	Group 3: Obstetric Haemorrhage	Direct causes	Ilula Hospital	DISTRICT HOSPITAL	YES	YES	YES
IRINGA	KILOLO DC	32	5	4	2022	PPH	Group 3: Obstetric Haemorrhage	Direct causes	Ilula Hospital	DISTRICT HOSPITAL	NO	N/A	N/A
IRINGA	KILOLO DC	22	2	2	2022	PPH	Group 3: Obstetric Haemorrhage	Direct causes	Ihombo Dispensary	DISPENSARY	NO	N/A	N/A
IRINGA	MUFINDI DC	31	6	5	2022	PPH	Group 3: Obstetric Haemorrhage	Direct causes	Malangali HC	HEALTH CENTER	YES	YES	YES
IRINGA	MUFINDI DC	33	6	5	2022	APH	Group 3: Obstetric Haemorrhage	Direct causes	Mgololo HC	HEALTH CENTER	NO	N/A	N/A
IRINGA	MUFINDI DC	26	3	2	2022	APH	Group 3: Obstetric Haemorrhage	Direct causes	Kasanga HC	HEALTH CENTER	NO	N/A	N/A
IRINGA	MUFINDI DC	21	1	1	2022	OBSTRETRIC EMBOLISM	Group 5: Other obstetric complications	Direct causes	Ifwagi HC	HEALTH CENTER	NO	N/A	N/A
IRINGA	MUFINDI DC	26	1	1	2022	PRE-ECLAMPSIA/ECLAMPSIA	Group 2: Hypertensive disorders in pregnancy, childbirth	Direct causes	Malangali HC	HEALTH CENTER	NO	N/A	N/A
IRINGA	MUFINDI DC	30	6	6	2022	PPH	Group 3: Obstetric Haemorrhage	Direct causes	Malangali HC	HEALTH CENTER	NO	N/A	N/A
IRINGA	MUFINDI DC	29	3	2	2022	PPH	Group 3: Obstetric Haemorrhage	Direct causes	Kasanga HC	HEALTH CENTER	NO	N/A	N/A
KAGERA	BUKOBA DC	35	5	4	2022	ABORTION COMPLICATIONS	Group 1: Pregnancy with abortive outcome	Direct causes	COMMUNITY	N/A	NO	N/A	N/A
KAGERA	BUKOBA DC	32	5	5	2022	ANAEMIA	Group 7: Non-obstetric complications	Indirect causes	Kishogo Dispensary	DISPENSARY	YES	YES	YES
KAGERA	BUKOBA DC	28	3	3	2022	PPH	Group 3: Obstetric Haemorrhage	Direct causes	Izimbya Hospital	DISTRICT HOSPITAL	NO	N/A	N/A
KAGERA	BUKOBA DC	26	4	3	2022	PPH	Group 3: Obstetric Haemorrhage	Direct causes	COMMUNITY	N/A	YES	YES	YES
KAGERA	BUKOBA MC	19	1	1	2022	PPH	Group 3: Obstetric Haemorrhage	Direct causes	BUKOBA RRH	REGIONAL REFERRAL HOSPITAL	YES	YES	YES
KAGERA	BUKOBA MC	29	5	5	2022	PERIPARTUM CARDIOMYOPATHY	Group 5: Other obstetric complications	Direct causes	BUKOBA RRH	REGIONAL REFERRAL HOSPITAL	NO	N/A	N/A
KAGERA	BUKOBA MC	29	4	3	2022	PPH	Group 3: Obstetric Haemorrhage	Direct causes	BUKOBA RRH	REGIONAL REFERRAL HOSPITAL	NO	N/A	N/A
KAGERA	KARAGWE DC	27	5	4	2022	PPH	Group 3: Obstetric Haemorrhage	Direct causes	NYAKAHANGA HOSPITAL	DISTRICT HOSPITAL	YES	YES	YES
KAGERA	KYERWA DC	35	3	2	2022	PPH	Group 3: Obstetric Haemorrhage	Direct causes	NKWENDA HC	HEALTH CENTER	NO	N/A	N/A
KAGERA	MISSENYI DC	30	4	4	2022	PPH	Group 3: Obstetric Haemorrhage	Direct causes	KAKUNYU DISPENSARY	DISPENSARY	NO	N/A	N/A
KAGERA	MISSENYI DC	38	3	3	2022	PPH	Group 3: Obstetric Haemorrhage	Direct causes	Mugana Hospital	DISTRICT HOSPITAL	NO	N/A	N/A
KAGERA	MULEBA DC	38	6	6	2022	PRE-ECLAMPSIA/ECLAMPSIA	Group 2: Hypertensive disorders in pregnancy, childbirth	Direct causes	Rubya DH	DISTRICT HOSPITAL	YES	YES	YES
KAGERA	MULEBA DC	33	5	4	2022	PRE-ECLAMPSIA/ECLAMPSIA	Group 2: Hypertensive disorders in pregnancy, childbirth	Direct causes	Kagondo Hospital	DISTRICT HOSPITAL	YES	YES	YES
KAGERA	BUKOBA DC	29	2	1	2022	PRE-ECLAMPSIA/ECLAMPSIA	Group 2: Hypertensive disorders in pregnancy, childbirth	Direct causes	Kishanje Heath center	HEALTH CENTER	NO	N/A	N/A
KAGERA	BUKOBA MC	38	2	1	2022	APH	Group 3: Obstetric Haemorrhage	Direct causes	BUKOBA RRH	REGIONAL REFERRAL HOSPITAL	NO	N/A	N/A
KAGERA	BUKOBA MC	19	1	1	2022	PPH	Group 3: Obstetric Haemorrhage	Direct causes	BUKOBA RRH	REGIONAL REFERRAL HOSPITAL	YES	YES	YES
KAGERA	KYERWA DC	28	2	2	2022	PPH	Group 3: Obstetric Haemorrhage	Direct causes	NKWENDA HC	HEALTH CENTER	NO	N/A	N/A
KAGERA	MISSENYI DC	20	2	1	2022	PPH	Group 3: Obstetric Haemorrhage	Direct causes	Bunazi Health Centre	HEALTH CENTER	YES	YES	YES
KAGERA	MULEBA DC	19	1	1	2022	PUERPERAL SEPSIS	Group 4: Pregnancy-related infection	Direct causes	Rubya DH	DISTRICT HOSPITAL	NO	N/A	N/A
KAGERA	NGARA DC	18	1	1	2022	PRE-ECLAMPSIA/ECLAMPSIA	Group 2: Hypertensive disorders in pregnancy, childbirth	Direct causes	Murgwanza hospital	DISTRICT HOSPITAL	NO	N/A	N/A
KAGERA	NGARA DC	34	3	3	2022	OBSTRETRIC EMBOLISM	Group 5: Other obstetric complications	Direct causes	Nyamiaga Hospital	DISTRICT HOSPITAL	NO	N/A	N/A
KAGERA	BIHARAMURO DC	37	7	7	2022	PPH	Group 3: Obstetric Haemorrhage	Direct causes	BIHARAMULLO DDH	DISTRICT HOSPITAL	YES	YES	YES
KAGERA	BUKOBA DC	29	2	1	2022	PRE-ECLAMPSIA/ECLAMPSIA	Group 2: Hypertensive disorders in pregnancy, childbirth	Direct causes	Kishanje Heath center	HEALTH CENTER	NO	N/A	N/A
KAGERA	BUKOBA MC	38	3	2	2022	PRE-ECLAMPSIA/ECLAMPSIA	Group 2: Hypertensive disorders in pregnancy, childbirth	Direct causes	BUKOBA RRH	REGIONAL REFERRAL HOSPITAL	YES	YES	YES
KAGERA	BUKOBA MC	19	1	1	2022	PRE-ECLAMPSIA/ECLAMPSIA	Group 2: Hypertensive disorders in pregnancy, childbirth	Direct causes	BUKOBA RRH	REGIONAL REFERRAL HOSPITAL	NO	N/A	N/A
KAGERA	BUKOBA MC	35	4	4	2022	PPH	Group 3: Obstetric Haemorrhage	Direct causes	BUKOBA RRH	REGIONAL REFERRAL HOSPITAL	YES	YES	YES
KAGERA	KARAGWE DC	42	7	6	2022	PUERPERAL SEPSIS	Group 4: Pregnancy-related infection	Direct causes	KAYANGA HC	HEALTH CENTER	YES	YES	YES
KAGERA	KYERWA DC	36	8	7	2022	PPH	Group 3: Obstetric Haemorrhage	Direct causes	NKWENDA HC	HEALTH CENTER	NO	N/A	N/A
KAGERA	MISSENYI DC	37	5	4	2022	ANAESTHETIC COMPLICATIONS	Group 6 : Unanticipated complications of management	Direct causes	Bunazi Health Centre	HEALTH CENTER	NO	N/A	N/A
KAGERA	MISSENYI DC	32	4	3	2022	ANAESTHETIC COMPLICATIONS	Group 6 : Unanticipated complications of management	Direct causes	Bunazi Health Centre	HEALTH CENTER	YES	YES	YES
KAGERA	MISSENYI DC	22	3	3	2022	PPH	Group 3: Obstetric Haemorrhage	Direct causes	COMMUNITY	N/A	NO	N/A	N/A
KAGERA	BIHARAMURO DC	40	9	7	2022	PPH	Group 3: Obstetric Haemorrhage	Direct causes	BIHARAMULLO DDH	DISTRICT HOSPITAL	NO	N/A	N/A
KAGERA	BUKOBA DC	26	2	2	2022	APH	Group 3: Obstetric Haemorrhage	Direct causes	KATORO HC	HEALTH CENTER	YES	YES	YES
KAGERA	BUKOBA DC	37	5	4	2022	APH	Group 3: Obstetric Haemorrhage	Direct causes	Kishanje Heath center	HEALTH CENTER	NO	N/A	N/A
KAGERA	BUKOBA DC	39	3	3	2022	PUERPERAL SEPSIS	Group 4: Pregnancy-related infection	Direct causes	Izimbya Hospital	DISTRICT HOSPITAL	NO	N/A	N/A
KAGERA	BUKOBA MC	30	3	3	2022	PRE-ECLAMPSIA/ECLAMPSIA	Group 2: Hypertensive disorders in pregnancy, childbirth	Direct causes	BUKOBA RRH	REGIONAL REFERRAL HOSPITAL	NO	N/A	N/A
KAGERA	BUKOBA MC	22	2	2	2022	PUERPERAL SEPSIS	Group 4: Pregnancy-related infection	Direct causes	BUKOBA RRH	REGIONAL REFERRAL HOSPITAL	NO	N/A	N/A
KAGERA	BUKOBA MC	31	5	4	2022	ABORTION COMPLICATIONS	Group 1: Pregnancy with abortive outcome	Direct causes	BUKOBA RRH	REGIONAL REFERRAL HOSPITAL	YES	YES	YES
KAGERA	MISSENYI DC	18	1	1	2022	OBSTRETRIC EMBOLISM	Group 5: Other obstetric complications	Direct causes	ST. THERESIA HC	HEALTH CENTER	NO	N/A	N/A
KAGERA	MISSENYI DC	30	3	2	2022	APH	Group 3: Obstetric Haemorrhage	Direct causes	COMMUNITY	N/A	NO	N/A	N/A
KAGERA	MULEBA DC	18	1	1	2022	ANAEMIA	Group 7: Non-obstetric complications	Indirect causes	COMMUNITY	N/A	NO	N/A	N/A
KAGERA	MULEBA DC	28	3	3	2022	PPH	Group 3: Obstetric Haemorrhage	Direct causes	Rubya DH	DISTRICT HOSPITAL	NO	N/A	N/A
KATAVI	Mpanda MC	37	8	8	2022	PUERPERAL SEPSIS	Group 4: Pregnancy-related infection	Direct causes	Katavi RRH	REGIONAL REFERRAL HOSPITAL	YES	YES	YES
KATAVI	Mpanda MC	16	2	2	2022	PUERPERAL SEPSIS	Group 4: Pregnancy-related infection	Direct causes	Katavi RRH	REGIONAL REFERRAL HOSPITAL	NO	N/A	N/A
KATAVI	Mpanda MC	35	5	4	2022	PPH	Group 3: Obstetric Haemorrhage	Direct causes	Katavi RRH	REGIONAL REFERRAL HOSPITAL	YES	YES	YES
KATAVI	Tanganyika DC	20	2	1	2022	PUERPERAL SEPSIS	Group 4: Pregnancy-related infection	Direct causes	COMMUNITY	N/A	NO	N/A	N/A
KATAVI	Nsimbo DC	48	15	15	2022	PPH	Group 3: Obstetric Haemorrhage	Direct causes	Kanoge HC	HEALTH CENTER	YES	YES	YES
KATAVI	Mpanda MC	29	5	4	2022	PPH	Group 3: Obstetric Haemorrhage	Direct causes	Katavi RRH	REGIONAL REFERRAL HOSPITAL	NO	N/A	N/A
KATAVI	Mpimbwe DC	40	11	10	2022	PPH	Group 3: Obstetric Haemorrhage	Direct causes	COMMUNITY	N/A	YES	YES	YES
KATAVI	Mpimbwe DC	40	10	9	2022	APH	Group 3: Obstetric Haemorrhage	Direct causes	Usevya HC	HEALTH CENTER	NO	N/A	N/A
KATAVI	Mpanda MC	22	3	2	2022	PPH	Group 3: Obstetric Haemorrhage	Direct causes	Ilembo HC	HEALTH CENTER	YES	YES	YES
KATAVI	Mpanda MC	18	1	1	2022	PUERPERAL SEPSIS	Group 4: Pregnancy-related infection	Direct causes	Katavi RRH	REGIONAL REFERRAL HOSPITAL	NO	N/A	N/A
KATAVI	Mpanda MC	23	3	3	2022	ANAEMIA	Group 7: Non-obstetric complications	Indirect causes	Katavi RRH	REGIONAL REFERRAL HOSPITAL	YES	YES	YES
KATAVI	Tanganyika DC	30	6	6	2022	PPH	Group 3: Obstetric Haemorrhage	Direct causes	COMMUNITY	N/A	NO	N/A	N/A
KATAVI	Nsimbo DC	38	9	9	2022	PPH	Group 3: Obstetric Haemorrhage	Direct causes	COMMUNITY	N/A	NO	N/A	N/A
KATAVI	Mpanda MC	26	4	3	2022	PPH	Group 3: Obstetric Haemorrhage	Direct causes	Katavi RRH	REGIONAL REFERRAL HOSPITAL	NO	N/A	N/A
KATAVI	Mpanda MC	18	1	1	2022	Viral Pneumonia/Covid 19	Group 7: Non-obstetric complications	Indirect causes	Katavi RRH	REGIONAL REFERRAL HOSPITAL	NO	N/A	N/A
KATAVI	Mpanda MC	32	4	4	2022	PPH	Group 3: Obstetric Haemorrhage	Direct causes	Katavi RRH	REGIONAL REFERRAL HOSPITAL	YES	YES	YES
KATAVI	Mpanda MC	38	10	9	2022	PPH	Group 3: Obstetric Haemorrhage	Direct causes	Katavi RRH	REGIONAL REFERRAL HOSPITAL	NO	N/A	N/A
KATAVI	Tanganyika DC	21	3	2	2022	PPH	Group 3: Obstetric Haemorrhage	Direct causes	Karema HC	HEALTH CENTER	YES	YES	YES
KATAVI	Tanganyika DC	40	8	8	2022	PPH	Group 3: Obstetric Haemorrhage	Direct causes	COMMUNITY	N/A	NO	N/A	N/A
KATAVI	Nsimbo DC	40	10	9	2022	PRE-ECLAMPSIA/ECLAMPSIA	Group 2: Hypertensive disorders in pregnancy, childbirth	Direct causes	COMMUNITY	N/A	NO	N/A	N/A
KATAVI	Mpimbwe DC	36	7	6	2022	PPH	Group 3: Obstetric Haemorrhage	Direct causes	Usevya HC	HEALTH CENTER	NO	N/A	N/A
KATAVI	Tanganyika DC	30	4	4	2022	ANAEMIA	Group 7: Non-obstetric complications	Indirect causes	Tanganyika DH	DISTRICT HOSPITAL	NO	N/A	N/A
KATAVI	Tanganyika DC	31	5	4	2022	PPH	Group 3: Obstetric Haemorrhage	Direct causes	Mishamo HC	HEALTH CENTER	NO	N/A	N/A
KATAVI	Nsimbo DC	18	1	1	2022	ANAESTHETIC COMPLICATIONS	Group 6 : Unanticipated complications of management	Direct causes	Kanoge HC	HEALTH CENTER	NO	N/A	N/A
KATAVI	Mpimbwe DC	24	2	1	2022	APH	Group 3: Obstetric Haemorrhage	Direct causes	COMMUNITY	N/A	NO	N/A	N/A
KATAVI	Mlele DC	35	8	7	2022	PPH	Group 3: Obstetric Haemorrhage	Direct causes	Inyonga B HC	HEALTH CENTER	YES	YES	YES
KATAVI	Mpanda MC	44	9	8	2022	PPH	Group 3: Obstetric Haemorrhage	Direct causes	Katavi RRH	REGIONAL REFERRAL HOSPITAL	NO	N/A	N/A
KATAVI	Mpanda MC	23	2	2	2022	MALARIA	Group 7: Non-obstetric complications	Indirect causes	Katavi RRH	REGIONAL REFERRAL HOSPITAL	NO	N/A	N/A
KATAVI	Mpanda MC	23	2	2	2022	PUERPERAL SEPSIS	Group 4: Pregnancy-related infection	Direct causes	Katavi RRH	REGIONAL REFERRAL HOSPITAL	NO	N/A	N/A
KATAVI	Mlele DC	42	9	8	2022	PPH	Group 3: Obstetric Haemorrhage	Direct causes	Inyonga B HC	HEALTH CENTER	NO	N/A	N/A
KATAVI	Mpanda MC	30	3	2	2022	PPH	Group 3: Obstetric Haemorrhage	Direct causes	Katavi RRH	REGIONAL REFERRAL HOSPITAL	NO	N/A	N/A
KATAVI	Mpanda MC	29	4	3	2022	PRE-ECLAMPSIA/ECLAMPSIA	Group 2: Hypertensive disorders in pregnancy, childbirth	Direct causes	Katavi RRH	REGIONAL REFERRAL HOSPITAL	NO	N/A	N/A
KATAVI	Mpanda MC	30	6	5	2022	PUERPERAL SEPSIS	Group 4: Pregnancy-related infection	Direct causes	Katavi RRH	REGIONAL REFERRAL HOSPITAL	NO	N/A	N/A
KATAVI	Mlele DC	25	4	3	2022	OBSTRETRIC EMBOLISM	Group 5: Other obstetric complications	Direct causes	Inyonga B HC	HEALTH CENTER	NO	N/A	N/A
KATAVI	Nsimbo DC	31	5	4	2022	PPH	Group 3: Obstetric Haemorrhage	Direct causes	Mtisi HC	HEALTH CENTER	NO	N/A	N/A
KATAVI	Nsimbo DC	32	7	6	2022	PPH	Group 3: Obstetric Haemorrhage	Direct causes	COMMUNITY	N/A	NO	N/A	N/A
KILIMANJARO	MOSHI MC	29	3	3	2022	PPH	Group 3: Obstetric Haemorrhage	Direct causes	KCMC HOSPITAL	ZONAL REFERRAL HOSPITAL	YES	YES	YES
KILIMANJARO	MOSHI MC	31	2	2	2022	PPH	Group 3: Obstetric Haemorrhage	Direct causes	St. Joseph Hospital	DISTRICT HOSPITAL	YES	YES	YES
KILIMANJARO	MOSHI MC	38	4	4	2022	Viral Pneumonia/Covid 19	Group 7: Non-obstetric complications	Indirect causes	KCMC HOSPITAL	ZONAL REFERRAL HOSPITAL	NO	N/A	N/A
KILIMANJARO	MWANGA	25	2	2	2022	PRE-ECLAMPSIA/ECLAMPSIA	Group 2: Hypertensive disorders in pregnancy, childbirth	Direct causes	Kisangara Hospital	DISTRICT HOSPITAL	NO	N/A	N/A
KILIMANJARO	ROMBO DC	26	2	2	2022	ANAESTHETIC COMPLICATIONS	Group 6 : Unanticipated complications of management	Direct causes	KARUME HOSPITAL	DISTRICT HOSPITAL	YES	YES	YES
KILIMANJARO	MOSHI MC	22	3	3	2022	ABORTION COMPLICATIONS	Group 1: Pregnancy with abortive outcome	Direct causes	KCMC HOSPITAL	ZONAL REFERRAL HOSPITAL	YES	YES	YES
KILIMANJARO	MOSHI MC	27	4	4	2022	HIV/AIDS	Group 7: Non-obstetric complications	Indirect causes	KCMC HOSPITAL	ZONAL REFERRAL HOSPITAL	NO	N/A	N/A
KILIMANJARO	ROMBO DC	30	2	2	2022	PPH	Group 3: Obstetric Haemorrhage	Direct causes	KARUME HOSPITAL	DISTRICT HOSPITAL	NO	N/A	N/A
KILIMANJARO	MOSHI MC	26	2	2	2022	PPH	Group 3: Obstetric Haemorrhage	Direct causes	KCMC HOSPITAL	ZONAL REFERRAL HOSPITAL	YES	YES	YES
KILIMANJARO	MOSHI MC	30	1	1	2022	PPH	Group 3: Obstetric Haemorrhage	Direct causes	KCMC HOSPITAL	ZONAL REFERRAL HOSPITAL	NO	N/A	N/A
KILIMANJARO	MOSHI MC	26	2	2	2022	PRE-ECLAMPSIA/ECLAMPSIA	Group 2: Hypertensive disorders in pregnancy, childbirth	Direct causes	KCMC HOSPITAL	ZONAL REFERRAL HOSPITAL	YES	YES	YES
KILIMANJARO	MOSHI MC	38	3	2	2022	PUERPERAL SEPSIS	Group 4: Pregnancy-related infection	Direct causes	KCMC HOSPITAL	ZONAL REFERRAL HOSPITAL	NO	N/A	N/A
KILIMANJARO	MOSHI MC	18	1	1	2022	PPH	Group 3: Obstetric Haemorrhage	Direct causes	KCMC HOSPITAL	ZONAL REFERRAL HOSPITAL	NO	N/A	N/A
KILIMANJARO	MOSHI MC	29	2	2	2022	ANAESTHETIC COMPLICATIONS	Group 6 : Unanticipated complications of management	Direct causes	KCMC HOSPITAL	ZONAL REFERRAL HOSPITAL	YES	YES	YES
KILIMANJARO	MOSHI MC	25	1	1	2022	HIV/AIDS	Group 7: Non-obstetric complications	Indirect causes	KCMC HOSPITAL	ZONAL REFERRAL HOSPITAL	NO	N/A	N/A
KILIMANJARO	MOSHI MC	23	2	2	2022	PPH	Group 3: Obstetric Haemorrhage	Direct causes	KCMC HOSPITAL	ZONAL REFERRAL HOSPITAL	NO	N/A	N/A
KILIMANJARO	MOSHI MC	29	1	1	2022	PPH	Group 3: Obstetric Haemorrhage	Direct causes	KCMC HOSPITAL	ZONAL REFERRAL HOSPITAL	NO	N/A	N/A
KILIMANJARO	MOSHI MC	35	2	2	2022	PPH	Group 3: Obstetric Haemorrhage	Direct causes	KCMC HOSPITAL	ZONAL REFERRAL HOSPITAL	YES	YES	YES
KILIMANJARO	SAME DC	19	1	1	2022	ANAESTHETIC COMPLICATIONS	Group 6 : Unanticipated complications of management	Direct causes	Same Hospital	DISTRICT HOSPITAL	YES	YES	YES
KILIMANJARO	MOSHI MC	19	1	1	2022	PUERPERAL SEPSIS	Group 4: Pregnancy-related infection	Direct causes	KCMC HOSPITAL	ZONAL REFERRAL HOSPITAL	YES	YES	YES
KILIMANJARO	ROMBO DC	21	2	2	2022	ANAESTHETIC COMPLICATIONS	Group 6 : Unanticipated complications of management	Direct causes	Huruma Hospital	DISTRICT HOSPITAL	YES	YES	YES
KILIMANJARO	ROMBO DC	35	4	4	2022	PPH	Group 3: Obstetric Haemorrhage	Direct causes	COMMUNITY	N/A	YES	YES	YES
KILIMANJARO	MOSHI MC	23	1	1	2022	PPH	Group 3: Obstetric Haemorrhage	Direct causes	KCMC HOSPITAL	ZONAL REFERRAL HOSPITAL	NO	N/A	N/A
KILIMANJARO	MOSHI MC	26	2	2	2022	HIV/AIDS	Group 7: Non-obstetric complications	Indirect causes	KCMC HOSPITAL	ZONAL REFERRAL HOSPITAL	NO	N/A	N/A
KILIMANJARO	MOSHI MC	40	10	9	2022	APH	Group 3: Obstetric Haemorrhage	Direct causes	KCMC HOSPITAL	ZONAL REFERRAL HOSPITAL	NO	N/A	N/A
KILIMANJARO	MOSHI MC	31	3	3	2022	PRE-ECLAMPSIA/ECLAMPSIA	Group 2: Hypertensive disorders in pregnancy, childbirth	Direct causes	KCMC HOSPITAL	ZONAL REFERRAL HOSPITAL	NO	N/A	N/A
KILIMANJARO	MOSHI MC	28	5	5	2022	PUERPERAL SEPSIS	Group 4: Pregnancy-related infection	Direct causes	KCMC HOSPITAL	ZONAL REFERRAL HOSPITAL	NO	N/A	N/A
KILIMANJARO	MOSHI MC	22	1	1	2022	ANAEMIA	Group 7: Non-obstetric complications	Indirect causes	KCMC HOSPITAL	ZONAL REFERRAL HOSPITAL	YES	YES	YES
KILIMANJARO	MOSHI MC	24	1	1	2022	PPH	Group 3: Obstetric Haemorrhage	Direct causes	St. Joseph Hospital	DISTRICT HOSPITAL	NO	N/A	N/A
KILIMANJARO	MOSHI MC	33	4	3	2022	UNSPECIFIED CAUSE	Group 8: Unknown/undetermined	Unspecified causes	KCMC HOSPITAL	ZONAL REFERRAL HOSPITAL	NO	N/A	N/A
KILIMANJARO	MOSHI MC	23	2	2	2022	PUERPERAL SEPSIS	Group 4: Pregnancy-related infection	Direct causes	KCMC HOSPITAL	ZONAL REFERRAL HOSPITAL	NO	N/A	N/A
KILIMANJARO	MOSHI MC	32	5	4	2022	ANAESTHETIC COMPLICATIONS	Group 6 : Unanticipated complications of management	Direct causes	St. Joseph Hospital	DISTRICT HOSPITAL	NO	N/A	N/A
KILIMANJARO	MOSHI MC	30	4	4	2022	PUERPERAL SEPSIS	Group 4: Pregnancy-related infection	Direct causes	KCMC HOSPITAL	ZONAL REFERRAL HOSPITAL	YES	YES	YES
KILIMANJARO	MOSHI MC	27	2	2	2022	PRE-ECLAMPSIA/ECLAMPSIA	Group 2: Hypertensive disorders in pregnancy, childbirth	Direct causes	KCMC HOSPITAL	ZONAL REFERRAL HOSPITAL	YES	YES	YES
KILIMANJARO	MOSHI MC	20	1	1	2022	PRE-ECLAMPSIA/ECLAMPSIA	Group 2: Hypertensive disorders in pregnancy, childbirth	Direct causes	KCMC HOSPITAL	ZONAL REFERRAL HOSPITAL	NO	N/A	N/A
KILIMANJARO	MOSHI MC	20	1	1	2022	PRE-ECLAMPSIA/ECLAMPSIA	Group 2: Hypertensive disorders in pregnancy, childbirth	Direct causes	KCMC HOSPITAL	ZONAL REFERRAL HOSPITAL	NO	N/A	N/A
KILIMANJARO	MOSHI MC	43	3	3	2022	PPH	Group 3: Obstetric Haemorrhage	Direct causes	Mawenzi Hospital	REGIONAL REFERRAL HOSPITAL	YES	YES	YES
KILIMANJARO	MOSHI MC	32	3	3	2022	PUERPERAL SEPSIS	Group 4: Pregnancy-related infection	Direct causes	KCMC HOSPITAL	ZONAL REFERRAL HOSPITAL	YES	YES	YES
KILIMANJARO	MOSHI MC	25	5	5	2022	DIABETES MELLITUS	Group 7: Non-obstetric complications	Indirect causes	Pasua Health center	HEALTH CENTER	NO	N/A	N/A
LINDI	KILWA DC	19	1	1	2022	PPH	Group 3: Obstetric Haemorrhage	Direct causes	MASOKO HC	HEALTH CENTER	NO	N/A	N/A
LINDI	KILWA DC	29	5	4	2022	PRE-ECLAMPSIA/ECLAMPSIA	Group 2: Hypertensive disorders in pregnancy, childbirth	Direct causes	TINGI HC	HEALTH CENTER	NO	N/A	N/A
LINDI	LINDI MC	19	2	2	2022	PPH	Group 3: Obstetric Haemorrhage	Direct causes	MNAZI MMOJA HC	HEALTH CENTER	YES	YES	YES
LINDI	LINDI MC	20	1	1	2022	PPH	Group 3: Obstetric Haemorrhage	Direct causes	MNAZI MMOJA HC	HEALTH CENTER	NO	N/A	N/A
LINDI	MTAMA DC	25	2	1	2022	PUERPERAL SEPSIS	Group 4: Pregnancy-related infection	Direct causes	NYANGAO HOSP	DISTRICT HOSPITAL	YES	YES	YES
LINDI	LIWALE DC	37	4	2	2022	PPH	Group 3: Obstetric Haemorrhage	Direct causes	Liwale DH	DISTRICT HOSPITAL	NO	N/A	N/A
LINDI	LIWALE DC	18	1	1	2022	PRE-ECLAMPSIA/ECLAMPSIA	Group 2: Hypertensive disorders in pregnancy, childbirth	Direct causes	KIBUTUKA HC	HEALTH CENTER	NO	N/A	N/A
LINDI	KILWA DC	48	7	6	2022	PPH	Group 3: Obstetric Haemorrhage	Direct causes	COMMUNITY	N/A	NO	N/A	N/A
LINDI	LINDI MC	41	7	6	2022	OBSTRETRIC EMBOLISM	Group 5: Other obstetric complications	Direct causes	MNAZI MMOJA HC	HEALTH CENTER	YES	YES	YES
LINDI	LINDI MC	17	1	1	2022	ANAESTHETIC COMPLICATIONS	Group 6 : Unanticipated complications of management	Direct causes	Kitomanga HC	HEALTH CENTER	NO	N/A	N/A
LINDI	LINDI MC	23	1	1	2022	PPH	Group 3: Obstetric Haemorrhage	Direct causes	SOKOINE RRH	REGIONAL REFERRAL HOSPITAL	YES	YES	YES
LINDI	LINDI MC	18	1	1	2022	PUERPERAL SEPSIS	Group 4: Pregnancy-related infection	Direct causes	SOKOINE RRH	REGIONAL REFERRAL HOSPITAL	NO	N/A	N/A
LINDI	LIWALE DC	30	4	3	2022	ANAESTHETIC COMPLICATIONS	Group 6 : Unanticipated complications of management	Direct causes	Liwale DH	DISTRICT HOSPITAL	YES	YES	YES
LINDI	MTAMA DC	38	4	4	2022	PERIPARTUM CARDIOMYOPATHY	Group 5: Other obstetric complications	Direct causes	COMMUNITY	N/A	NO	N/A	N/A
LINDI	MTAMA DC	28	3	2	2022	PUERPERAL SEPSIS	Group 4: Pregnancy-related infection	Direct causes	NYANGAO HOSP	DISTRICT HOSPITAL	NO	N/A	N/A
LINDI	MTAMA DC	23	1	1	2022	PRE-ECLAMPSIA/ECLAMPSIA	Group 2: Hypertensive disorders in pregnancy, childbirth	Direct causes	NYANGAO HOSP	DISTRICT HOSPITAL	NO	N/A	N/A
LINDI	NACHINGWEA DC	25	2	1	2022	OBSTRETRIC EMBOLISM	Group 5: Other obstetric complications	Direct causes	Nachingwea DH	DISTRICT HOSPITAL	YES	YES	YES
LINDI	KILWA DC	37	3	2	2022	PPH	Group 3: Obstetric Haemorrhage	Direct causes	TINGI HC	HEALTH CENTER	NO	N/A	N/A
LINDI	LINDI MC	20	3	2	2022	PUERPERAL SEPSIS	Group 4: Pregnancy-related infection	Direct causes	SOKOINE RRH	REGIONAL REFERRAL HOSPITAL	YES	YES	YES
LINDI	LINDI MC	25	1	1	2022	PPH	Group 3: Obstetric Haemorrhage	Direct causes	SOKOINE RRH	REGIONAL REFERRAL HOSPITAL	NO	N/A	N/A
LINDI	RUANGWA DC	46	5	4	2022	PPH	Group 3: Obstetric Haemorrhage	Direct causes	RUANGWA HOSPITAL	DISTRICT HOSPITAL	NO	N/A	N/A
LINDI	KILWA DC	30	6	5	2022	PRE-ECLAMPSIA/ECLAMPSIA	Group 2: Hypertensive disorders in pregnancy, childbirth	Direct causes	KINYONGA HOSP	DISTRICT HOSPITAL	NO	N/A	N/A
LINDI	LINDI MC	99	5	2	2022	PRE-ECLAMPSIA/ECLAMPSIA	Group 2: Hypertensive disorders in pregnancy, childbirth	Direct causes	SOKOINE RRH	REGIONAL REFERRAL HOSPITAL	YES	YES	YES
LINDI	LINDI MC	38	5	4	2022	PPH	Group 3: Obstetric Haemorrhage	Direct causes	SOKOINE RRH	REGIONAL REFERRAL HOSPITAL	YES	YES	YES
LINDI	LIWALE DC	23	1	1	2022	PPH	Group 3: Obstetric Haemorrhage	Direct causes	COMMUNITY	N/A	YES	YES	YES
LINDI	MTAMA DC	40	5	4	2022	PPH	Group 3: Obstetric Haemorrhage	Direct causes	MADINGO DISP	DISPENSARY	NO	N/A	N/A
LINDI	KILWA DC	34	5	4	2022	PPH	Group 3: Obstetric Haemorrhage	Direct causes	KINYONGA HOSP	DISTRICT HOSPITAL	YES	YES	YES
LINDI	LINDI MC	37	4	3	2022	ANAESTHETIC COMPLICATIONS	Group 6 : Unanticipated complications of management	Direct causes	SOKOINE RRH	REGIONAL REFERRAL HOSPITAL	YES	YES	YES
LINDI	LIWALE DC	39	5	4	2022	PPH	Group 3: Obstetric Haemorrhage	Direct causes	Liwale DH	DISTRICT HOSPITAL	NO	N/A	N/A
LINDI	RUANGWA DC	31	3	2	2022	ANAESTHETIC COMPLICATIONS	Group 6 : Unanticipated complications of management	Direct causes	RUANGWA HOSPITAL	DISTRICT HOSPITAL	NO	N/A	N/A
LINDI	KILWA DC	25	1	1	2022	PRE-ECLAMPSIA/ECLAMPSIA	Group 2: Hypertensive disorders in pregnancy, childbirth	Direct causes	KINYONGA HOSP	DISTRICT HOSPITAL	NO	N/A	N/A
LINDI	NACHINGWEA DC	31	4	3	2022	PUERPERAL SEPSIS	Group 4: Pregnancy-related infection	Direct causes	MNERO HOSPITAL	DISTRICT HOSPITAL	NO	N/A	N/A
MANYARA	BABATI TC	22	2	2	2022	PRE-ECLAMPSIA/ECLAMPSIA	Group 2: Hypertensive disorders in pregnancy, childbirth	Direct causes	MANYARA RRH	REGIONAL REFERRAL HOSPITAL	NO	N/A	N/A
MANYARA	BABATI TC	20	1	1	2022	PUERPERAL SEPSIS	Group 4: Pregnancy-related infection	Direct causes	MANYARA RRH	REGIONAL REFERRAL HOSPITAL	NO	N/A	N/A
MANYARA	BABATI TC	35	1	1	2022	OBSTRETRIC EMBOLISM	Group 5: Other obstetric complications	Direct causes	MANYARA RRH	REGIONAL REFERRAL HOSPITAL	NO	N/A	N/A
MANYARA	BABATI DC	40	8	8	2022	OBSTRETRIC EMBOLISM	Group 5: Other obstetric complications	Direct causes	DAREDA HOSPITAL	DISTRICT HOSPITAL	YES	YES	YES
MANYARA	HANANG DC	30	4	4	2022	PPH	Group 3: Obstetric Haemorrhage	Direct causes	COMMUNITY	N/A	NO	N/A	N/A
MANYARA	HANANG DC	31	5	4	2022	PRE-ECLAMPSIA/ECLAMPSIA	Group 2: Hypertensive disorders in pregnancy, childbirth	Direct causes	COMMUNITY	N/A	NO	N/A	N/A
MANYARA	MBULU TC	19	1	1	2022	PPH	Group 3: Obstetric Haemorrhage	Direct causes	COMMUNITY	N/A	NO	N/A	N/A
MANYARA	MBULU DC	31	7	7	2022	OBSTRETRIC EMBOLISM	Group 5: Other obstetric complications	Direct causes	DONGOBESH HC	HEALTH CENTER	YES	YES	YES
MANYARA	MBULU DC	26	4	3	2022	PPH	Group 3: Obstetric Haemorrhage	Direct causes	COMMUNITY	N/A	NO	N/A	N/A
MANYARA	MBULU DC	26	2	1	2022	OBSTRETRIC EMBOLISM	Group 5: Other obstetric complications	Direct causes	DONGOBESH HC	HEALTH CENTER	NO	N/A	N/A
MANYARA	MBULU DC	22	1	1	2022	PUERPERAL SEPSIS	Group 4: Pregnancy-related infection	Direct causes	HAYDOM HOSPITAL	REGIONAL REFERRAL HOSPITAL	YES	YES	YES
MANYARA	MBULU DC	27	3	1	2022	PRE-ECLAMPSIA/ECLAMPSIA	Group 2: Hypertensive disorders in pregnancy, childbirth	Direct causes	HAYDOM HOSPITAL	REGIONAL REFERRAL HOSPITAL	NO	N/A	N/A
MANYARA	MBULU DC	18	1	1	2022	PRE-ECLAMPSIA/ECLAMPSIA	Group 2: Hypertensive disorders in pregnancy, childbirth	Direct causes	HAYDOM HOSPITAL	REGIONAL REFERRAL HOSPITAL	NO	N/A	N/A
MANYARA	SIMANJIRO DC	17	1	1	2022	OBSTRETRIC EMBOLISM	Group 5: Other obstetric complications	Direct causes	ORKESUMET HC	HEALTH CENTER	YES	YES	YES
MANYARA	SIMANJIRO DC	36	4	3	2022	PPH	Group 3: Obstetric Haemorrhage	Direct causes	ORKESUMET HC	HEALTH CENTER	NO	N/A	N/A
MANYARA	KITETO DC	21	1	1	2022	PPH	Group 3: Obstetric Haemorrhage	Direct causes	KIBAYA HOSPITAL	DISTRICT HOSPITAL	YES	YES	YES
MANYARA	BABATI DC	38	6	6	2022	PPH	Group 3: Obstetric Haemorrhage	Direct causes	DAREDA HOSPITAL	DISTRICT HOSPITAL	NO	N/A	N/A
MANYARA	MBULU DC	21	2	1	2022	PERIPARTUM CARDIOMYOPATHY	Group 5: Other obstetric complications	Direct causes	HAYDOM HOSPITAL	REGIONAL REFERRAL HOSPITAL	YES	YES	YES
MANYARA	HANANG DC	33	8	7	2022	PPH	Group 3: Obstetric Haemorrhage	Direct causes	TUMAINI HOSPITAL	DISTRICT HOSPITAL	YES	YES	YES
MANYARA	BABATI TC	22	2	2	2022	PPH	Group 3: Obstetric Haemorrhage	Direct causes	MANYARA RRH	REGIONAL REFERRAL HOSPITAL	NO	N/A	N/A
MANYARA	MBULU DC	43	8	7	2022	OBSTRETRIC EMBOLISM	Group 5: Other obstetric complications	Direct causes	LABAI DISPENSARY	DISPENSARY	NO	N/A	N/A
MANYARA	MBULU TC	40	8	8	2022	PPH	Group 3: Obstetric Haemorrhage	Direct causes	COMMUNITY	N/A	NO	N/A	N/A
MANYARA	BABATI TC	32	6	6	2022	PPH	Group 3: Obstetric Haemorrhage	Direct causes	MANYARA RRH	REGIONAL REFERRAL HOSPITAL	NO	N/A	N/A
MANYARA	MBULU DC	26	3	3	2022	PPH	Group 3: Obstetric Haemorrhage	Direct causes	HAYDOM HOSPITAL	REGIONAL REFERRAL HOSPITAL	NO	N/A	N/A
MANYARA	BABATI TC	23	1	1	2022	PPH	Group 3: Obstetric Haemorrhage	Direct causes	MANYARA RRH	REGIONAL REFERRAL HOSPITAL	NO	N/A	N/A
MANYARA	HANANG DC	33	6	5	2022	PRE-ECLAMPSIA/ECLAMPSIA	Group 2: Hypertensive disorders in pregnancy, childbirth	Direct causes	TUMAINI HOSPITAL	DISTRICT HOSPITAL	YES	YES	YES
MANYARA	MBULU TC	26	3	3	2022	PPH	Group 3: Obstetric Haemorrhage	Direct causes	MBULU HOSPITAL	DISTRICT HOSPITAL	YES	YES	YES
MANYARA	MBULU DC	40	7	6	2022	ANAESTHETIC COMPLICATIONS	Group 6 : Unanticipated complications of management	Direct causes	DONGOBESH HC	HEALTH CENTER	NO	N/A	N/A
MANYARA	KITETO DC	34	3	3	2022	PPH	Group 3: Obstetric Haemorrhage	Direct causes	KIBAYA HOSPITAL	DISTRICT HOSPITAL	NO	N/A	N/A
MANYARA	MBULU DC	25	1	1	2022	ANAESTHETIC COMPLICATIONS	Group 6 : Unanticipated complications of management	Direct causes	HAYDOM HOSPITAL	REGIONAL REFERRAL HOSPITAL	YES	YES	YES
MANYARA	MBULU DC	30	4	4	2022	PPH	Group 3: Obstetric Haemorrhage	Direct causes	HAYDOM HOSPITAL	REGIONAL REFERRAL HOSPITAL	YES	YES	YES
MANYARA	SIMANJIRO DC	20	1	1	2022	ANAESTHETIC COMPLICATIONS	Group 6 : Unanticipated complications of management	Direct causes	ORKESUMET HC	HEALTH CENTER	YES	YES	YES
MANYARA	HANANG DC	29	3	3	2022	OBSTRETRIC EMBOLISM	Group 5: Other obstetric complications	Direct causes	TUMAINI HOSPITAL	DISTRICT HOSPITAL	YES	YES	YES
MANYARA	HANANG DC	20	1	1	2022	PRE-ECLAMPSIA/ECLAMPSIA	Group 2: Hypertensive disorders in pregnancy, childbirth	Direct causes	TUMAINI HOSPITAL	DISTRICT HOSPITAL	NO	N/A	N/A
MANYARA	BABATI TC	17	1	1	2022	PUERPERAL SEPSIS	Group 4: Pregnancy-related infection	Direct causes	MANYARA RRH	REGIONAL REFERRAL HOSPITAL	NO	N/A	N/A
MANYARA	BABATI TC	36	3	3	2022	PRE-ECLAMPSIA/ECLAMPSIA	Group 2: Hypertensive disorders in pregnancy, childbirth	Direct causes	MANYARA RRH	REGIONAL REFERRAL HOSPITAL	NO	N/A	N/A
MANYARA	MBULU DC	32	7	6	2022	PPH	Group 3: Obstetric Haemorrhage	Direct causes	COMMUNITY	N/A	NO	N/A	N/A
MANYARA	MBULU DC	38	9	8	2022	PPH	Group 3: Obstetric Haemorrhage	Direct causes	COMMUNITY	N/A	NO	N/A	N/A
MANYARA	KITETO DC	35	5	4	2022	PPH	Group 3: Obstetric Haemorrhage	Direct causes	SUNYA HC	HEALTH CENTER	NO	N/A	N/A
MANYARA	BABATI TC	35	2	1	2022	PRE-ECLAMPSIA/ECLAMPSIA	Group 2: Hypertensive disorders in pregnancy, childbirth	Direct causes	BABATI DH	DISTRICT HOSPITAL	YES	YES	YES
MANYARA	BABATI TC	22	3	2	2022	PRE-ECLAMPSIA/ECLAMPSIA	Group 2: Hypertensive disorders in pregnancy, childbirth	Direct causes	COMMUNITY	N/A	NO	N/A	N/A
MANYARA	MBULU DC	30	4	3	2022	PPH	Group 3: Obstetric Haemorrhage	Direct causes	HAYDOM HOSPITAL	REGIONAL REFERRAL HOSPITAL	NO	N/A	N/A
MANYARA	BABATI TC	23	1	1	2022	PRE-ECLAMPSIA/ECLAMPSIA	Group 2: Hypertensive disorders in pregnancy, childbirth	Direct causes	MANYARA RRH	REGIONAL REFERRAL HOSPITAL	YES	YES	YES
MANYARA	HANANG DC	32	6	6	2022	PPH	Group 3: Obstetric Haemorrhage	Direct causes	BASODESH DISPENSARY	DISPENSARY	YES	YES	YES
MANYARA	BABATI TC	32	6	6	2022	PPH	Group 3: Obstetric Haemorrhage	Direct causes	MANYARA RRH	REGIONAL REFERRAL HOSPITAL	NO	N/A	N/A
MANYARA	HANANG DC	32	3	3	2022	PPH	Group 3: Obstetric Haemorrhage	Direct causes	TUMAINI HOSPITAL	DISTRICT HOSPITAL	NO	N/A	N/A
MANYARA	MBULU DC	35	2	1	2022	PERIPARTUM CARDIOMYOPATHY	Group 5: Other obstetric complications	Direct causes	HAYDOM HOSPITAL	REGIONAL REFERRAL HOSPITAL	YES	YES	YES
MANYARA	MBULU DC	43	7	6	2022	PPH	Group 3: Obstetric Haemorrhage	Direct causes	HAYDOM HOSPITAL	REGIONAL REFERRAL HOSPITAL	NO	N/A	N/A
MARA	BUTIAMA DC	37	6	6	2022	PPH	Group 3: Obstetric Haemorrhage	Direct causes	BUTIAMA HOSPITAL	DISTRICT HOSPITAL	YES	YES	YES
MARA	BUNDA TC	24	5	2	2022	PPH	Group 3: Obstetric Haemorrhage	Direct causes	BUNDA DDH	DISTRICT HOSPITAL	NO	N/A	N/A
MARA	TARIME TC	26	6	6	2022	PPH	Group 3: Obstetric Haemorrhage	Direct causes	COMMUNITY	N/A	NO	N/A	N/A
MARA	BUNDA DC	36	8	8	2022	ANAEMIA	Group 7: Non-obstetric complications	Indirect causes	NYABURUNDU DISPENSARY	DISPENSARY	YES	YES	YES
MARA	BUNDA TC	25	1	1	2022	PRE-ECLAMPSIA/ECLAMPSIA	Group 2: Hypertensive disorders in pregnancy, childbirth	Direct causes	COMMUNITY	N/A	NO	N/A	N/A
MARA	RORYA DC	31	5	5	2022	PPH	Group 3: Obstetric Haemorrhage	Direct causes	SHIRATI HOSPITAL	DISTRICT HOSPITAL	NO	N/A	N/A
MARA	BUNDA TC	27	3	3	2022	PRE-ECLAMPSIA/ECLAMPSIA	Group 2: Hypertensive disorders in pregnancy, childbirth	Direct causes	BUNDA DDH	DISTRICT HOSPITAL	NO	N/A	N/A
MARA	MUSOMA MC	27	2	2	2022	OBSTRETRIC EMBOLISM	Group 5: Other obstetric complications	Direct causes	MUSOMA RRH	REGIONAL REFERRAL HOSPITAL	NO	N/A	N/A
MARA	MUSOMA MC	36	5	5	2022	PPH	Group 3: Obstetric Haemorrhage	Direct causes	MUSOMA RRH	REGIONAL REFERRAL HOSPITAL	YES	YES	YES
MARA	SERENGETI DC	32	4	4	2022	PPH	Group 3: Obstetric Haemorrhage	Direct causes	SERENGETI DH	DISTRICT HOSPITAL	NO	N/A	N/A
MARA	BUTIAMA DC	43	6	6	2022	PPH	Group 3: Obstetric Haemorrhage	Direct causes	COMMUNITY	N/A	NO	N/A	N/A
MARA	BUTIAMA DC	19	1	1	2022	PPH	Group 3: Obstetric Haemorrhage	Direct causes	KIAGATA HC	HEALTH CENTER	NO	N/A	N/A
MARA	MUSOMA MC	33	6	6	2022	PPH	Group 3: Obstetric Haemorrhage	Direct causes	MUSOMA RRH	REGIONAL REFERRAL HOSPITAL	NO	N/A	N/A
MARA	TARIME DC	32	9	7	2022	PPH	Group 3: Obstetric Haemorrhage	Direct causes	TARIME DH	DISTRICT HOSPITAL	YES	YES	YES
MARA	MUSOMA MC	39	6	6	2022	PRE-ECLAMPSIA/ECLAMPSIA	Group 2: Hypertensive disorders in pregnancy, childbirth	Direct causes	MUSOMA RRH	REGIONAL REFERRAL HOSPITAL	YES	YES	YES
MARA	MUSOMA MC	20	1	1	2022	PUERPERAL SEPSIS	Group 4: Pregnancy-related infection	Direct causes	MUSOMA RRH	REGIONAL REFERRAL HOSPITAL	NO	N/A	N/A
MARA	TARIME DC	27	5	5	2022	ANAESTHETIC COMPLICATIONS	Group 6 : Unanticipated complications of management	Direct causes	TARIME DH	DISTRICT HOSPITAL	NO	N/A	N/A
MARA	TARIME DC	38	6	6	2022	PPH	Group 3: Obstetric Haemorrhage	Direct causes	TARIME DH	DISTRICT HOSPITAL	NO	N/A	N/A
MARA	MUSOMA MC	16	1	1	2022	PPH	Group 3: Obstetric Haemorrhage	Direct causes	MUSOMA RRH	REGIONAL REFERRAL HOSPITAL	YES	YES	YES
MARA	BUNDA TC	16	1	1	2022	PPH	Group 3: Obstetric Haemorrhage	Direct causes	BUNDA DDH	DISTRICT HOSPITAL	NO	N/A	N/A
MARA	BUNDA TC	25	6	6	2022	PPH	Group 3: Obstetric Haemorrhage	Direct causes	BUNDA DDH	DISTRICT HOSPITAL	NO	N/A	N/A
MARA	MUSOMA MC	28	3	2	2022	ANAESTHETIC COMPLICATIONS	Group 6 : Unanticipated complications of management	Direct causes	MUSOMA RRH	REGIONAL REFERRAL HOSPITAL	YES	YES	YES
MARA	BUNDA DC	27	6	6	2022	PPH	Group 3: Obstetric Haemorrhage	Direct causes	KIBARA HOSPITAL	DISTRICT HOSPITAL	NO	N/A	N/A
MARA	SERENGETI DC	37	8	8	2022	OBSTRETRIC EMBOLISM	Group 5: Other obstetric complications	Direct causes	REMNG'ORORI DISPENSARY	DISPENSARY	NO	N/A	N/A
MARA	SERENGETI DC	28	5	5	2022	PPH	Group 3: Obstetric Haemorrhage	Direct causes	COMMUNITY	N/A	NO	N/A	N/A
MARA	RORYA DC	24	4	3	2022	PPH	Group 3: Obstetric Haemorrhage	Direct causes	SHIRATI HOSPITAL	DISTRICT HOSPITAL	YES	YES	YES
MARA	BUTIAMA DC	30	6	6	2022	PPH	Group 3: Obstetric Haemorrhage	Direct causes	KIAGATA HC	HEALTH CENTER	NO	N/A	N/A
MARA	MUSOMA MC	24	4	3	2022	PRE-ECLAMPSIA/ECLAMPSIA	Group 2: Hypertensive disorders in pregnancy, childbirth	Direct causes	MUSOMA RRH	REGIONAL REFERRAL HOSPITAL	NO	N/A	N/A
MARA	MUSOMA MC	17	1	1	2022	PERIPARTUM CARDIOMYOPATHY	Group 5: Other obstetric complications	Direct causes	MUSOMA RRH	REGIONAL REFERRAL HOSPITAL	NO	N/A	N/A
MARA	TARIME DC	32	8	7	2022	APH	Group 3: Obstetric Haemorrhage	Direct causes	TARIME DH	DISTRICT HOSPITAL	NO	N/A	N/A
MARA	RORYA DC	31	4	4	2022	ANAEMIA	Group 7: Non-obstetric complications	Indirect causes	UTEGI HC	HEALTH CENTER	YES	YES	YES
MARA	MUSOMA MC	22	1	1	2022	PPH	Group 3: Obstetric Haemorrhage	Direct causes	NYASHO HC	HEALTH CENTER	NO	N/A	N/A
MARA	MUSOMA MC	35	2	2	2022	PPH	Group 3: Obstetric Haemorrhage	Direct causes	MUSOMA RRH	REGIONAL REFERRAL HOSPITAL	NO	N/A	N/A
MARA	BUNDA TC	22	4	4	2022	PPH	Group 3: Obstetric Haemorrhage	Direct causes	MANYAMANYAMA HOSPITAL	DISTRICT HOSPITAL	NO	N/A	N/A
MARA	BUTIAMA DC	40	15	14	2022	PPH	Group 3: Obstetric Haemorrhage	Direct causes	KIAGATA HC	HEALTH CENTER	NO	N/A	N/A
MARA	BUNDA TC	25	5	5	2022	PPH	Group 3: Obstetric Haemorrhage	Direct causes	BUNDA DDH	DISTRICT HOSPITAL	NO	N/A	N/A
MARA	SERENGETI DC	34	6	4	2022	ANAEMIA	Group 7: Non-obstetric complications	Indirect causes	IRAMBA HEALTH CENTER	HEALTH CENTER	NO	N/A	N/A
MARA	BUNDA DC	31	8	8	2022	ANAESTHETIC COMPLICATIONS	Group 6 : Unanticipated complications of management	Direct causes	KASAHUNGA HC	HEALTH CENTER	NO	N/A	N/A
MARA	BUNDA TC	37	2	2	2022	PPH	Group 3: Obstetric Haemorrhage	Direct causes	BUNDA DDH	DISTRICT HOSPITAL	NO	N/A	N/A
MARA	MUSOMA DC	38	8	8	2022	PPH	Group 3: Obstetric Haemorrhage	Direct causes	MURANGI HC	HEALTH CENTER	YES	YES	YES
MARA	MUSOMA MC	45	1	1	2022	PRE-ECLAMPSIA/ECLAMPSIA	Group 2: Hypertensive disorders in pregnancy, childbirth	Direct causes	MUSOMA RRH	REGIONAL REFERRAL HOSPITAL	NO	N/A	N/A
MARA	BUNDA TC	39	9	9	2022	PERIPARTUM CARDIOMYOPATHY	Group 5: Other obstetric complications	Direct causes	BUNDA DDH	DISTRICT HOSPITAL	NO	N/A	N/A
MARA	BUNDA TC	99	2	2	2022	PPH	Group 3: Obstetric Haemorrhage	Direct causes	MANYAMANYAMA HOSPITAL	DISTRICT HOSPITAL	NO	N/A	N/A
MARA	MUSOMA MC	34	3	3	2022	ANAESTHETIC COMPLICATIONS	Group 6 : Unanticipated complications of management	Direct causes	MUSOMA RRH	REGIONAL REFERRAL HOSPITAL	NO	N/A	N/A
MARA	BUTIAMA DC	39	4	4	2022	PPH	Group 3: Obstetric Haemorrhage	Direct causes	COMMUNITY	N/A	NO	N/A	N/A
MARA	TARIME DC	35	6	5	2022	ANAESTHETIC COMPLICATIONS	Group 6 : Unanticipated complications of management	Direct causes	NYANGOTO HC	HEALTH CENTER	NO	N/A	N/A
MBEYA	MBEYA CC	24	3	1	2022	ANAEMIA	Group 7: Non-obstetric complications	Indirect causes	META HOSPITAL	ZONAL REFERRAL HOSPITAL	YES	YES	YES
MBEYA	MBEYA CC	20	2	2	2022	ANAESTHETIC COMPLICATIONS	Group 6 : Unanticipated complications of management	Direct causes	META HOSPITAL	ZONAL REFERRAL HOSPITAL	NO	N/A	N/A
MBEYA	MBEYA CC	25	3	3	2022	PUERPERAL SEPSIS	Group 4: Pregnancy-related infection	Direct causes	META HOSPITAL	ZONAL REFERRAL HOSPITAL	YES	YES	YES
MBEYA	BUSOKELO DC	23	1	1	2022	PPH	Group 3: Obstetric Haemorrhage	Direct causes	ITETE HOSPITAL	DISTRICT HOSPITAL	NO	N/A	N/A
MBEYA	MBEYA CC	41	8	7	2022	PUERPERAL SEPSIS	Group 4: Pregnancy-related infection	Direct causes	META HOSPITAL	ZONAL REFERRAL HOSPITAL	NO	N/A	N/A
MBEYA	MBEYA CC	30	1	1	2022	OBSTRETRIC EMBOLISM	Group 5: Other obstetric complications	Direct causes	META HOSPITAL	ZONAL REFERRAL HOSPITAL	YES	YES	YES
MBEYA	MBEYA CC	18	1	1	2022	HIV/AIDS	Group 7: Non-obstetric complications	Indirect causes	META HOSPITAL	ZONAL REFERRAL HOSPITAL	NO	N/A	N/A
MBEYA	MBEYA DC	42	9	8	2022	PPH	Group 3: Obstetric Haemorrhage	Direct causes	ILEMBO HC	HEALTH CENTER	YES	YES	YES
MBEYA	MBARALI DC	18	1	1	2022	OBSTRETRIC EMBOLISM	Group 5: Other obstetric complications	Direct causes	MBARALI DH	DISTRICT HOSPITAL	YES	YES	YES
MBEYA	MBEYA CC	25	2	2	2022	PUERPERAL SEPSIS	Group 4: Pregnancy-related infection	Direct causes	META HOSPITAL	ZONAL REFERRAL HOSPITAL	YES	YES	YES
MBEYA	MBEYA CC	49	4	2	2022	PRE-ECLAMPSIA/ECLAMPSIA	Group 2: Hypertensive disorders in pregnancy, childbirth	Direct causes	META HOSPITAL	ZONAL REFERRAL HOSPITAL	NO	N/A	N/A
MBEYA	MBEYA CC	25	2	1	2022	PPH	Group 3: Obstetric Haemorrhage	Direct causes	META HOSPITAL	ZONAL REFERRAL HOSPITAL	YES	YES	YES
MBEYA	MBEYA CC	26	1	1	2022	PRE-ECLAMPSIA/ECLAMPSIA	Group 2: Hypertensive disorders in pregnancy, childbirth	Direct causes	META HOSPITAL	ZONAL REFERRAL HOSPITAL	NO	N/A	N/A
MBEYA	MBEYA DC	32	3	2	2022	OBSTRETRIC EMBOLISM	Group 5: Other obstetric complications	Direct causes	INYALA HEALTH CENTER	HEALTH CENTER	NO	N/A	N/A
MBEYA	MBEYA DC	29	3	2	2022	PRE-ECLAMPSIA/ECLAMPSIA	Group 2: Hypertensive disorders in pregnancy, childbirth	Direct causes	MBALIZI CDH	DISTRICT HOSPITAL	NO	N/A	N/A
MBEYA	MBEYA CC	24	1	1	2022	HIV/AIDS	Group 7: Non-obstetric complications	Indirect causes	META HOSPITAL	ZONAL REFERRAL HOSPITAL	YES	YES	YES
MBEYA	MBARALI DC	23	3	2	2022	PPH	Group 3: Obstetric Haemorrhage	Direct causes	MBARALI DH	DISTRICT HOSPITAL	NO	N/A	N/A
MBEYA	MBEYA CC	32	3	2	2022	PPH	Group 3: Obstetric Haemorrhage	Direct causes	META HOSPITAL	ZONAL REFERRAL HOSPITAL	NO	N/A	N/A
MBEYA	MBEYA CC	35	9	3	2022	PUERPERAL SEPSIS	Group 4: Pregnancy-related infection	Direct causes	META HOSPITAL	ZONAL REFERRAL HOSPITAL	YES	YES	YES
MBEYA	MBEYA CC	38	4	4	2022	PRE-ECLAMPSIA/ECLAMPSIA	Group 2: Hypertensive disorders in pregnancy, childbirth	Direct causes	MBEYA RRH	REGIONAL REFERRAL HOSPITAL	YES	YES	YES
MBEYA	RUNGWE DC	21	1	1	2022	OBSTRETRIC EMBOLISM	Group 5: Other obstetric complications	Direct causes	IGOGWE HOSPITAL	DISTRICT HOSPITAL	NO	N/A	N/A
MBEYA	RUNGWE DC	39	3	2	2022	PPH	Group 3: Obstetric Haemorrhage	Direct causes	MASOKO DISPENSARY	DISPENSARY	YES	YES	YES
MBEYA	MBEYA CC	99	7	5	2022	PPH	Group 3: Obstetric Haemorrhage	Direct causes	UWATA HOSPITAL	DISTRICT HOSPITAL	YES	YES	YES
MBEYA	MBEYA CC	23	3	2	2022	APH	Group 3: Obstetric Haemorrhage	Direct causes	MBEYA RRH	REGIONAL REFERRAL HOSPITAL	NO	N/A	N/A
MBEYA	MBEYA CC	20	1	1	2022	PRE-ECLAMPSIA/ECLAMPSIA	Group 2: Hypertensive disorders in pregnancy, childbirth	Direct causes	META HOSPITAL	ZONAL REFERRAL HOSPITAL	NO	N/A	N/A
MBEYA	MBEYA CC	30	3	2	2022	PERIPARTUM CARDIOMYOPATHY	Group 5: Other obstetric complications	Direct causes	IGAWILO HOSPITAL	DISTRICT HOSPITAL	YES	YES	YES
MBEYA	MBEYA DC	25	4	4	2022	PUERPERAL SEPSIS	Group 4: Pregnancy-related infection	Direct causes	MBALIZI CDH	DISTRICT HOSPITAL	NO	N/A	N/A
MBEYA	MBEYA DC	20	1	1	2022	PRE-ECLAMPSIA/ECLAMPSIA	Group 2: Hypertensive disorders in pregnancy, childbirth	Direct causes	SHUWA DISPENSARY	DISPENSARY	NO	N/A	N/A
MBEYA	MBEYA CC	32	3	2	2022	PPH	Group 3: Obstetric Haemorrhage	Direct causes	MBEYA RRH	REGIONAL REFERRAL HOSPITAL	YES	YES	YES
MBEYA	MBEYA DC	37	6	5	2022	OBSTRETRIC EMBOLISM	Group 5: Other obstetric complications	Direct causes	MBALIZI CDH	DISTRICT HOSPITAL	NO	N/A	N/A
MBEYA	RUNGWE DC	30	3	2	2022	PPH	Group 3: Obstetric Haemorrhage	Direct causes	TUKUYU HOSPITAL	DISTRICT HOSPITAL	YES	YES	YES
MBEYA	MBEYA CC	28	2	1	2022	PERIPARTUM CARDIOMYOPATHY	Group 5: Other obstetric complications	Direct causes	META HOSPITAL	ZONAL REFERRAL HOSPITAL	YES	YES	YES
MBEYA	MBEYA DC	29	3	2	2022	PERIPARTUM CARDIOMYOPATHY	Group 5: Other obstetric complications	Direct causes	COMMUNITY	N/A	NO	N/A	N/A
MBEYA	MBEYA CC	33	5	5	2022	PUERPERAL SEPSIS	Group 4: Pregnancy-related infection	Direct causes	META HOSPITAL	ZONAL REFERRAL HOSPITAL	NO	N/A	N/A
MBEYA	MBEYA CC	27	3	3	2022	PPH	Group 3: Obstetric Haemorrhage	Direct causes	META HOSPITAL	ZONAL REFERRAL HOSPITAL	YES	YES	YES
MBEYA	MBEYA CC	21	1	1	2022	Viral Pneumonia/Covid 19	Group 7: Non-obstetric complications	Indirect causes	META HOSPITAL	ZONAL REFERRAL HOSPITAL	NO	N/A	N/A
MBEYA	MBEYA CC	25	1	1	2022	ANAESTHETIC COMPLICATIONS	Group 6 : Unanticipated complications of management	Direct causes	META HOSPITAL	ZONAL REFERRAL HOSPITAL	NO	N/A	N/A
MBEYA	MBEYA CC	26	1	1	2022	ANAESTHETIC COMPLICATIONS	Group 6 : Unanticipated complications of management	Direct causes	META HOSPITAL	ZONAL REFERRAL HOSPITAL	NO	N/A	N/A
MBEYA	MBEYA CC	34	1	1	2022	PRE-ECLAMPSIA/ECLAMPSIA	Group 2: Hypertensive disorders in pregnancy, childbirth	Direct causes	META HOSPITAL	ZONAL REFERRAL HOSPITAL	YES	YES	YES
MBEYA	CHUNYA DC	24	2	1	2022	PUERPERAL SEPSIS	Group 4: Pregnancy-related infection	Direct causes	CHUNYA HOSPITAL	DISTRICT HOSPITAL	YES	YES	YES
MBEYA	MBARALI DC	23	4	3	2022	PPH	Group 3: Obstetric Haemorrhage	Direct causes	MBARALI DH	DISTRICT HOSPITAL	YES	YES	YES
MBEYA	MBEYA DC	22	3	1	2022	PRE-ECLAMPSIA/ECLAMPSIA	Group 2: Hypertensive disorders in pregnancy, childbirth	Direct causes	MBALIZI CDH	DISTRICT HOSPITAL	NO	N/A	N/A
MBEYA	MBEYA CC	33	3	3	2022	PERIPARTUM CARDIOMYOPATHY	Group 5: Other obstetric complications	Direct causes	MBEYA RRH	REGIONAL REFERRAL HOSPITAL	NO	N/A	N/A
MBEYA	MBEYA CC	31	2	2	2022	PPH	Group 3: Obstetric Haemorrhage	Direct causes	META HOSPITAL	ZONAL REFERRAL HOSPITAL	NO	N/A	N/A
MBEYA	MBEYA CC	17	1	1	2022	OBSTRETRIC EMBOLISM	Group 5: Other obstetric complications	Direct causes	META HOSPITAL	ZONAL REFERRAL HOSPITAL	YES	YES	YES
MBEYA	MBARALI DC	24	2	2	2022	PPH	Group 3: Obstetric Haemorrhage	Direct causes	MBARALI DH	DISTRICT HOSPITAL	NO	N/A	N/A
MBEYA	MBEYA CC	32	5	4	2022	OBSTRETRIC EMBOLISM	Group 5: Other obstetric complications	Direct causes	MBEYA RRH	REGIONAL REFERRAL HOSPITAL	YES	YES	YES
MBEYA	MBEYA CC	36	6	5	2022	PPH	Group 3: Obstetric Haemorrhage	Direct causes	META HOSPITAL	ZONAL REFERRAL HOSPITAL	NO	N/A	N/A
MBEYA	MBEYA CC	19	1	1	2022	PERIPARTUM CARDIOMYOPATHY	Group 5: Other obstetric complications	Direct causes	META HOSPITAL	ZONAL REFERRAL HOSPITAL	YES	YES	YES
MBEYA	MBEYA DC	99	6	6	2022	PPH	Group 3: Obstetric Haemorrhage	Direct causes	ILEMBO HC	HEALTH CENTER	NO	N/A	N/A
MBEYA	MBEYA CC	34	3	3	2022	PRE-ECLAMPSIA/ECLAMPSIA	Group 2: Hypertensive disorders in pregnancy, childbirth	Direct causes	META HOSPITAL	ZONAL REFERRAL HOSPITAL	NO	N/A	N/A
MBEYA	CHUNYA DC	18	1	1	2022	PPH	Group 3: Obstetric Haemorrhage	Direct causes	LUPATINGATINGA HC	HEALTH CENTER	YES	YES	YES
MBEYA	MBARALI DC	31	8	8	2022	APH	Group 3: Obstetric Haemorrhage	Direct causes	MADIBILA H/C	HEALTH CENTER	NO	N/A	N/A
MBEYA	RUNGWE DC	28	3	2	2022	PRE-ECLAMPSIA/ECLAMPSIA	Group 2: Hypertensive disorders in pregnancy, childbirth	Direct causes	TUKUYU HOSPITAL	DISTRICT HOSPITAL	NO	N/A	N/A
MBEYA	MBEYA CC	26	4	4	2022	ANAEMIA	Group 7: Non-obstetric complications	Indirect causes	META HOSPITAL	ZONAL REFERRAL HOSPITAL	YES	YES	YES
MBEYA	MBEYA CC	31	3	3	2022	PERIPARTUM CARDIOMYOPATHY	Group 5: Other obstetric complications	Direct causes	META HOSPITAL	ZONAL REFERRAL HOSPITAL	NO	N/A	N/A
MBEYA	MBEYA CC	32	1	1	2022	PRE-ECLAMPSIA/ECLAMPSIA	Group 2: Hypertensive disorders in pregnancy, childbirth	Direct causes	META HOSPITAL	ZONAL REFERRAL HOSPITAL	YES	YES	YES
MBEYA	MBEYA DC	99	1	1	2022	PRE-ECLAMPSIA/ECLAMPSIA	Group 2: Hypertensive disorders in pregnancy, childbirth	Direct causes	INYALA HEALTH CENTER	HEALTH CENTER	NO	N/A	N/A
MBEYA	MBEYA CC	24	4	4	2022	PPH	Group 3: Obstetric Haemorrhage	Direct causes	IGAWILO HOSPITAL	DISTRICT HOSPITAL	NO	N/A	N/A
MBEYA	MBEYA CC	35	6	8	2022	ANAEMIA	Group 7: Non-obstetric complications	Indirect causes	META HOSPITAL	ZONAL REFERRAL HOSPITAL	NO	N/A	N/A
MBEYA	MBARALI DC	25	2	1	2022	PPH	Group 3: Obstetric Haemorrhage	Direct causes	CHIMALA HOSPITAL	DISTRICT HOSPITAL	NO	N/A	N/A
MBEYA	CHUNYA DC	35	4	3	2022	APH	Group 3: Obstetric Haemorrhage	Direct causes	CHUNYA HOSPITAL	DISTRICT HOSPITAL	NO	N/A	N/A
MBEYA	KYELA DC	34	5	6	2022	PPH	Group 3: Obstetric Haemorrhage	Direct causes	KYELA HOSPITAL	DISTRICT HOSPITAL	YES	YES	YES
MBEYA	MBEYA CC	25	4	3	2022	PPH	Group 3: Obstetric Haemorrhage	Direct causes	META HOSPITAL	ZONAL REFERRAL HOSPITAL	YES	YES	YES
MBEYA	MBEYA CC	31	3	1	2022	ANAESTHETIC COMPLICATIONS	Group 6 : Unanticipated complications of management	Direct causes	META HOSPITAL	ZONAL REFERRAL HOSPITAL	NO	N/A	N/A
MOROGORO	GAIRO DC	35	6	6	2022	PRE-ECLAMPSIA/ECLAMPSIA	Group 2: Hypertensive disorders in pregnancy, childbirth	Direct causes	GAIRO HC	HEALTH CENTER	YES	YES	YES
MOROGORO	GAIRO DC	32	5	4	2022	PPH	Group 3: Obstetric Haemorrhage	Direct causes	COMMUNITY	N/A	YES	YES	YES
MOROGORO	IFAKARA TC	35	6	2	2022	PPH	Group 3: Obstetric Haemorrhage	Direct causes	ST FRANCIS REFERRAL HOSP	REGIONAL REFERRAL HOSPITAL	YES	YES	YES
MOROGORO	IFAKARA TC	33	3	2	2022	PPH	Group 3: Obstetric Haemorrhage	Direct causes	ST FRANCIS REFERRAL HOSP	REGIONAL REFERRAL HOSPITAL	NO	N/A	N/A
MOROGORO	IFAKARA TC	17	1	1	2022	PPH	Group 3: Obstetric Haemorrhage	Direct causes	ST FRANCIS REFERRAL HOSP	REGIONAL REFERRAL HOSPITAL	NO	N/A	N/A
MOROGORO	IFAKARA TC	30	5	5	2022	PPH	Group 3: Obstetric Haemorrhage	Direct causes	ST FRANCIS REFERRAL HOSP	REGIONAL REFERRAL HOSPITAL	NO	N/A	N/A
MOROGORO	KILOSA DC	39	5	4	2022	PPH	Group 3: Obstetric Haemorrhage	Direct causes	BEREGA HOSP	DISTRICT HOSPITAL	NO	N/A	N/A
MOROGORO	KILOSA DC	25	3	2	2022	PPH	Group 3: Obstetric Haemorrhage	Direct causes	ST JOSEPH HC	HEALTH CENTER	NO	N/A	N/A
MOROGORO	KILOSA DC	19	1	1	2022	APH	Group 3: Obstetric Haemorrhage	Direct causes	ST JOSEPH HC	HEALTH CENTER	NO	N/A	N/A
MOROGORO	KILOSA DC	20	2	1	2022	PUERPERAL SEPSIS	Group 4: Pregnancy-related infection	Direct causes	KILOSA DH	DISTRICT HOSPITAL	YES	YES
MOROGORO	MALINYI DC	36	4	3	2022	ANAESTHETIC COMPLICATIONS	Group 6 : Unanticipated complications of management	Direct causes	LUGALA HOSPITAL	DISTRICT HOSPITAL	YES	YES
MOROGORO	MALINYI DC	25	3	2	2022	PERIPARTUM CARDIOMYOPATHY	Group 5: Other obstetric complications	Direct causes	MTIMBIRA HC	HEALTH CENTER	YES	YES	YES
MOROGORO	MALINYI DC	24	3	2	2022	ANAESTHETIC COMPLICATIONS	Group 6 : Unanticipated complications of management	Direct causes	LUGALA HOSPITAL	DISTRICT HOSPITAL	NO	N/A	N/A
MOROGORO	MALINYI DC	32	3	2	2022	PRE-ECLAMPSIA/ECLAMPSIA	Group 2: Hypertensive disorders in pregnancy, childbirth	Direct causes	MTIMBIRA HC	HEALTH CENTER	NO	N/A	N/A
MOROGORO	MLIMBA DC	21	2	2	2022	OBSTRETRIC EMBOLISM	Group 5: Other obstetric complications	Direct causes	MGETA HC	HEALTH CENTER	NO	N/A	N/A
MOROGORO	MLIMBA DC	30	4	3	2022	PPH	Group 3: Obstetric Haemorrhage	Direct causes	MLIMBA HC	HEALTH CENTER	YES	YES	YES
MOROGORO	MLIMBA DC	40	4	3	2022	PRE-ECLAMPSIA/ECLAMPSIA	Group 2: Hypertensive disorders in pregnancy, childbirth	Direct causes	MNGETA HC	HEALTH CENTER	NO	N/A	N/A
MOROGORO	MOROGORO DC	18	1	1	2022	PPH	Group 3: Obstetric Haemorrhage	Direct causes	MKUYUNI HC	HEALTH CENTER	NO	N/A	N/A
MOROGORO	MOROGORO MC	24	3	1	2022	PRE-ECLAMPSIA/ECLAMPSIA	Group 2: Hypertensive disorders in pregnancy, childbirth	Direct causes	Morogoro RRH	REGIONAL REFERRAL HOSPITAL	NO	N/A	N/A
MOROGORO	MOROGORO MC	36	5	5	2022	ANAEMIA	Group 7: Non-obstetric complications	Indirect causes	Morogoro RRH	REGIONAL REFERRAL HOSPITAL	NO	N/A	N/A
MOROGORO	MOROGORO MC	24	1	1	2022	PPH	Group 3: Obstetric Haemorrhage	Direct causes	Morogoro RRH	REGIONAL REFERRAL HOSPITAL	NO	N/A	N/A
MOROGORO	MOROGORO MC	28	1	1	2022	OBSTRETRIC EMBOLISM	Group 5: Other obstetric complications	Direct causes	Morogoro RRH	REGIONAL REFERRAL HOSPITAL	NO	N/A	N/A
MOROGORO	MOROGORO MC	38	4	3	2022	PERIPARTUM CARDIOMYOPATHY	Group 5: Other obstetric complications	Direct causes	Morogoro RRH	REGIONAL REFERRAL HOSPITAL	NO	N/A	N/A
MOROGORO	MOROGORO MC	32	3	3	2022	PPH	Group 3: Obstetric Haemorrhage	Direct causes	Morogoro RRH	REGIONAL REFERRAL HOSPITAL	YES	YES
MOROGORO	MOROGORO MC	35	5	5	2022	PPH	Group 3: Obstetric Haemorrhage	Direct causes	Morogoro RRH	REGIONAL REFERRAL HOSPITAL	NO	N/A	N/A
MOROGORO	MOROGORO MC	23	3	2	2022	PRE-ECLAMPSIA/ECLAMPSIA	Group 2: Hypertensive disorders in pregnancy, childbirth	Direct causes	Morogoro RRH	REGIONAL REFERRAL HOSPITAL	NO	N/A	N/A
MOROGORO	MOROGORO MC	25	5	5	2022	ANAEMIA	Group 7: Non-obstetric complications	Indirect causes	Morogoro RRH	REGIONAL REFERRAL HOSPITAL	NO	N/A	N/A
MOROGORO	MOROGORO MC	30	4	4	2022	PPH	Group 3: Obstetric Haemorrhage	Direct causes	Morogoro RRH	REGIONAL REFERRAL HOSPITAL	NO	N/A	N/A
MOROGORO	MOROGORO MC	35	6	5	2022	PUERPERAL SEPSIS	Group 4: Pregnancy-related infection	Direct causes	Morogoro RRH	REGIONAL REFERRAL HOSPITAL	NO	N/A	N/A
MOROGORO	MVOMERO DC	29	4	3	2022	PPH	Group 3: Obstetric Haemorrhage	Direct causes	TURIANI HOSPITAL	DISTRICT HOSPITAL	NO	N/A	N/A
MOROGORO	MVOMERO DC	40	5	4	2022	PPH	Group 3: Obstetric Haemorrhage	Direct causes	TURIANI HOSPITAL	DISTRICT HOSPITAL	YES	YES
MOROGORO	MVOMERO DC	21	2	1	2022	PERIPARTUM CARDIOMYOPATHY	Group 5: Other obstetric complications	Direct causes	COMMUNITY	N/A	NO	N/A	N/A
MOROGORO	MVOMERO DC	37	4	3	2022	PPH	Group 3: Obstetric Haemorrhage	Direct causes	MELELA HC	HEALTH CENTER	NO	N/A	N/A
MOROGORO	GAIRO DC	25	3	3	2022	PERIPARTUM CARDIOMYOPATHY	Group 5: Other obstetric complications	Direct causes	COMMUNITY	N/A	NO	N/A	N/A
MOROGORO	GAIRO DC	39	8	6	2022	PPH	Group 3: Obstetric Haemorrhage	Direct causes	KIDEBYA DISP	DISPENSARY	NO	N/A	N/A
MOROGORO	GAIRO DC	39	8	7	2022	PPH	Group 3: Obstetric Haemorrhage	Direct causes	GAIRO HC	HEALTH CENTER	NO	N/A	N/A
MOROGORO	IFAKARA TC	39	6	5	2022	PPH	Group 3: Obstetric Haemorrhage	Direct causes	KIBAONI HC	HEALTH CENTER	YES	YES	YES
MOROGORO	IFAKARA TC	37	4	3	2022	PPH	Group 3: Obstetric Haemorrhage	Direct causes	ST FRANCIS REFERRAL HOSP	REGIONAL REFERRAL HOSPITAL	NO	N/A	N/A
MOROGORO	IFAKARA TC	39	6	4	2022	PRE-ECLAMPSIA/ECLAMPSIA	Group 2: Hypertensive disorders in pregnancy, childbirth	Direct causes	ST FRANCIS REFERRAL HOSP	REGIONAL REFERRAL HOSPITAL	NO	N/A	N/A
MOROGORO	IFAKARA TC	30	4	3	2022	ANAEMIA	Group 7: Non-obstetric complications	Indirect causes	KIBAONI HC	HEALTH CENTER	NO	N/A	N/A
MOROGORO	IFAKARA TC	35	7	7	2022	PPH	Group 3: Obstetric Haemorrhage	Direct causes	ST FRANCIS REFERRAL HOSP	REGIONAL REFERRAL HOSPITAL	YES	YES
MOROGORO	KILOSA DC	29	4	3	2022	UNSPECIFIED CAUSE	Group 8: Unknown/undetermined	Unspecified causes	ST JOSEPH HC	HEALTH CENTER	NO	N/A	N/A
MOROGORO	KILOSA DC	18	1	1	2022	PERIPARTUM CARDIOMYOPATHY	Group 5: Other obstetric complications	Direct causes	KILOSA DH	DISTRICT HOSPITAL	NO	N/A	N/A
MOROGORO	MALINYI DC	30	4	3	2022	PPH	Group 3: Obstetric Haemorrhage	Direct causes	NGOMBO DISP	DISPENSARY	YES	YES
MOROGORO	MALINYI DC	24	2	1	2022	PPH	Group 3: Obstetric Haemorrhage	Direct causes	LUGALA HOSPITAL	DISTRICT HOSPITAL	NO	N/A	N/A
MOROGORO	MALINYI DC	20	1	1	2022	OBSTRETRIC EMBOLISM	Group 5: Other obstetric complications	Direct causes	COMMUNITY	N/A	NO	N/A	N/A
MOROGORO	MOROGORO DC	26	3	2	2022	PPH	Group 3: Obstetric Haemorrhage	Direct causes	KISEMU DISPENSARY	DISPENSARY	NO	N/A	N/A
MOROGORO	MOROGORO DC	31	9	8	2022	PPH	Group 3: Obstetric Haemorrhage	Direct causes	MKUYUNI HC	HEALTH CENTER	YES	YES	YES
MOROGORO	MOROGORO MC	39	5	5	2022	PPH	Group 3: Obstetric Haemorrhage	Direct causes	Morogoro RRH	REGIONAL REFERRAL HOSPITAL	NO	N/A	N/A
MOROGORO	MOROGORO MC	44	5	4	2022	DIABETES MELLITUS	Group 7: Non-obstetric complications	Indirect causes	Morogoro RRH	REGIONAL REFERRAL HOSPITAL	NO	N/A	N/A
MOROGORO	MOROGORO MC	25	5	1	2022	PRE-ECLAMPSIA/ECLAMPSIA	Group 2: Hypertensive disorders in pregnancy, childbirth	Direct causes	Morogoro RRH	REGIONAL REFERRAL HOSPITAL	YES	YES
MOROGORO	MOROGORO MC	37	5	5	2022	PRE-ECLAMPSIA/ECLAMPSIA	Group 2: Hypertensive disorders in pregnancy, childbirth	Direct causes	Morogoro RRH	REGIONAL REFERRAL HOSPITAL	NO	N/A	N/A
MOROGORO	MOROGORO MC	17	1	1	2022	ANAESTHETIC COMPLICATIONS	Group 6 : Unanticipated complications of management	Direct causes	Morogoro RRH	REGIONAL REFERRAL HOSPITAL	NO	N/A	N/A
MOROGORO	MOROGORO MC	24	3	3	2022	PRE-ECLAMPSIA/ECLAMPSIA	Group 2: Hypertensive disorders in pregnancy, childbirth	Direct causes	Morogoro RRH	REGIONAL REFERRAL HOSPITAL	NO	N/A	N/A
MOROGORO	MOROGORO MC	35	6	5	2022	PPH	Group 3: Obstetric Haemorrhage	Direct causes	Morogoro RRH	REGIONAL REFERRAL HOSPITAL	NO	N/A	N/A
MOROGORO	MVOMERO DC	22	1	1	2022	DIABETES MELLITUS	Group 7: Non-obstetric complications	Indirect causes	TURIANI HOSPITAL	DISTRICT HOSPITAL	NO	N/A	N/A
MOROGORO	MVOMERO DC	21	2	1	2022	PPH	Group 3: Obstetric Haemorrhage	Direct causes	TURIANI HOSPITAL	DISTRICT HOSPITAL	YES	YES
MOROGORO	MVOMERO DC	23	4	3	2022	PERIPARTUM CARDIOMYOPATHY	Group 5: Other obstetric complications	Direct causes	KIBATI HC	HEALTH CENTER	NO	N/A	N/A
MOROGORO	MVOMERO DC	32	4	4	2022	PPH	Group 3: Obstetric Haemorrhage	Direct causes	DOMA DISPENSARY	DISPENSARY	NO	N/A	N/A
MOROGORO	KILOSA DC	27	2	2	2022	PPH	Group 3: Obstetric Haemorrhage	Direct causes	ST JOSEPH HC	HEALTH CENTER	NO	N/A	N/A
MOROGORO	KILOSA DC	18	1	1	2022	PPH	Group 3: Obstetric Haemorrhage	Direct causes	KILOSA DH	DISTRICT HOSPITAL	NO	N/A	N/A
MOROGORO	MOROGORO MC	35	4	4	2022	PPH	Group 3: Obstetric Haemorrhage	Direct causes	Morogoro RRH	REGIONAL REFERRAL HOSPITAL	NO	N/A	N/A
MOROGORO	MOROGORO DC	40	7	7	2022	PPH	Group 3: Obstetric Haemorrhage	Direct causes	TULO DISPENSARY	DISPENSARY	NO	N/A	N/A
MOROGORO	MOROGORO MC	23	3	3	2022	PUERPERAL SEPSIS	Group 4: Pregnancy-related infection	Direct causes	Morogoro RRH	REGIONAL REFERRAL HOSPITAL	NO	N/A	N/A
MOROGORO	MOROGORO MC	33	2	2	2022	PUERPERAL SEPSIS	Group 4: Pregnancy-related infection	Direct causes	Morogoro RRH	REGIONAL REFERRAL HOSPITAL	NO	N/A	N/A
MOROGORO	KILOSA DC	33	4	4	2022	ANAESTHETIC COMPLICATIONS	Group 6 : Unanticipated complications of management	Direct causes	BEREGA HOSP	DISTRICT HOSPITAL	YES	YES
MOROGORO	MLIMBA DC	39	6	5	2022	OBSTRETRIC EMBOLISM	Group 5: Other obstetric complications	Direct causes	MLIMBA HC	HEALTH CENTER	NO	N/A	N/A
MOROGORO	MOROGORO MC	24	1	1	2022	OBSTRETRIC EMBOLISM	Group 5: Other obstetric complications	Direct causes	Morogoro RRH	REGIONAL REFERRAL HOSPITAL	NO	N/A	N/A
MOROGORO	MOROGORO MC	38	3	3	2022	HIV/AIDS	Group 7: Non-obstetric complications	Indirect causes	Morogoro RRH	REGIONAL REFERRAL HOSPITAL	NO	N/A	N/A
MOROGORO	MOROGORO MC	35	2	2	2022	PRE-ECLAMPSIA/ECLAMPSIA	Group 2: Hypertensive disorders in pregnancy, childbirth	Direct causes	Morogoro RRH	REGIONAL REFERRAL HOSPITAL	YES	YES
MOROGORO	MOROGORO MC	19	1	1	2022	PUERPERAL SEPSIS	Group 4: Pregnancy-related infection	Direct causes	Morogoro RRH	REGIONAL REFERRAL HOSPITAL	NO	N/A	N/A
MOROGORO	MOROGORO MC	32	3	2	2022	PPH	Group 3: Obstetric Haemorrhage	Direct causes	Morogoro RRH	REGIONAL REFERRAL HOSPITAL	NO	N/A	N/A
MOROGORO	MOROGORO MC	22	1	1	2022	ANAESTHETIC COMPLICATIONS	Group 6 : Unanticipated complications of management	Direct causes	Morogoro RRH	REGIONAL REFERRAL HOSPITAL	YES	YES
MOROGORO	KILOSA DC	32	3	2	2022	APH	Group 3: Obstetric Haemorrhage	Direct causes	KILOSA DH	DISTRICT HOSPITAL	NO	N/A	N/A
MOROGORO	MOROGORO MC	34	2	2	2022	OBSTRETRIC EMBOLISM	Group 5: Other obstetric complications	Direct causes	Morogoro RRH	REGIONAL REFERRAL HOSPITAL	NO	N/A	N/A
MOROGORO	MOROGORO MC	25	2	2	2022	PRE-ECLAMPSIA/ECLAMPSIA	Group 2: Hypertensive disorders in pregnancy, childbirth	Direct causes	Morogoro RRH	REGIONAL REFERRAL HOSPITAL	NO	N/A	N/A
MOROGORO	GAIRO DC	26	3	2	2022	PRE-ECLAMPSIA/ECLAMPSIA	Group 2: Hypertensive disorders in pregnancy, childbirth	Direct causes	GAIRO HC	HEALTH CENTER	YES	YES	YES
MOROGORO	KILOSA DC	23	1	1	2022	PRE-ECLAMPSIA/ECLAMPSIA	Group 2: Hypertensive disorders in pregnancy, childbirth	Direct causes	ST JOSEPH HC	HEALTH CENTER	NO	N/A	N/A
MOROGORO	IFAKARA TC	21	1	1	2022	PRE-ECLAMPSIA/ECLAMPSIA	Group 2: Hypertensive disorders in pregnancy, childbirth	Direct causes	ST FRANCIS REFERRAL HOSP	REGIONAL REFERRAL HOSPITAL	NO	N/A	N/A
MOROGORO	MOROGORO DC	30	2	1	2022	PPH	Group 3: Obstetric Haemorrhage	Direct causes	NGERENGERE HC	HEALTH CENTER	NO	N/A	N/A
MOROGORO	MOROGORO MC	42	10	10	2022	ANAESTHETIC COMPLICATIONS	Group 6 : Unanticipated complications of management	Direct causes	Morogoro RRH	REGIONAL REFERRAL HOSPITAL	NO	N/A	N/A
MOROGORO	MALINYI DC	35	7	6	2022	OBSTRETRIC EMBOLISM	Group 5: Other obstetric complications	Direct causes	MTIMBIRA HC	HEALTH CENTER	NO	N/A	N/A
MOROGORO	MALINYI DC	30	3	2	2022	PPH	Group 3: Obstetric Haemorrhage	Direct causes	LUGALA HOSPITAL	DISTRICT HOSPITAL	NO	N/A	N/A
MOROGORO	GAIRO DC	28	2	2	2022	PPH	Group 3: Obstetric Haemorrhage	Direct causes	GAIRO HC	HEALTH CENTER	NO	N/A	N/A
MOROGORO	GAIRO DC	30	4	4	2022	PRE-ECLAMPSIA/ECLAMPSIA	Group 2: Hypertensive disorders in pregnancy, childbirth	Direct causes	GAIRO HC	HEALTH CENTER	NO	N/A	N/A
MOROGORO	IFAKARA TC	30	5	5	2022	PPH	Group 3: Obstetric Haemorrhage	Direct causes	ST FRANCIS REFERRAL HOSP	REGIONAL REFERRAL HOSPITAL	NO	N/A	N/A
MOROGORO	IFAKARA TC	28	3	3	2022	PPH	Group 3: Obstetric Haemorrhage	Direct causes	ST FRANCIS REFERRAL HOSP	REGIONAL REFERRAL HOSPITAL	NO	N/A	N/A
MOROGORO	IFAKARA TC	37	6	5	2022	PERIPARTUM CARDIOMYOPATHY	Group 5: Other obstetric complications	Direct causes	ST FRANCIS REFERRAL HOSP	REGIONAL REFERRAL HOSPITAL	NO	N/A	N/A
MOROGORO	IFAKARA TC	26	3	2	2022	PPH	Group 3: Obstetric Haemorrhage	Direct causes	ST FRANCIS REFERRAL HOSP	REGIONAL REFERRAL HOSPITAL	NO	N/A	N/A
MOROGORO	IFAKARA TC	22	2	2	2022	ANAESTHETIC COMPLICATIONS	Group 6 : Unanticipated complications of management	Direct causes	ST FRANCIS REFERRAL HOSP	REGIONAL REFERRAL HOSPITAL	NO	N/A	N/A
MOROGORO	KILOSA DC	36	3	3	2022	PPH	Group 3: Obstetric Haemorrhage	Direct causes	KILOSA DH	DISTRICT HOSPITAL	NO	N/A	N/A
MOROGORO	KILOSA DC	30	6	5	2022	PPH	Group 3: Obstetric Haemorrhage	Direct causes	KIDODI HC	HEALTH CENTER	NO	N/A	N/A
MOROGORO	KILOSA DC	18	2	2	2022	PPH	Group 3: Obstetric Haemorrhage	Direct causes	KILOSA DH	DISTRICT HOSPITAL	YES	YES
MOROGORO	MALINYI DC	30	7	6	2022	PRE-ECLAMPSIA/ECLAMPSIA	Group 2: Hypertensive disorders in pregnancy, childbirth	Direct causes	MTIMBIRA HC	HEALTH CENTER	NO	N/A	N/A
MOROGORO	MALINYI DC	32	3	3	2022	PUERPERAL SEPSIS	Group 4: Pregnancy-related infection	Direct causes	LUGALA HOSPITAL	DISTRICT HOSPITAL	NO	N/A	N/A
MOROGORO	MALINYI DC	35	7	6	2022	PPH	Group 3: Obstetric Haemorrhage	Direct causes	COMMUNITY	N/A	NO	N/A	N/A
MOROGORO	MOROGORO DC	45	6	5	2022	PERIPARTUM CARDIOMYOPATHY	Group 5: Other obstetric complications	Direct causes	MKUYUNI HC	HEALTH CENTER	NO	N/A	N/A
MOROGORO	MOROGORO DC	39	5	5	2022	ANAEMIA	Group 7: Non-obstetric complications	Indirect causes	DUTHUMI HC	HEALTH CENTER	NO	N/A	N/A
MOROGORO	MOROGORO MC	20	1	1	2022	PUERPERAL SEPSIS	Group 4: Pregnancy-related infection	Direct causes	Morogoro RRH	REGIONAL REFERRAL HOSPITAL	NO	N/A	N/A
MOROGORO	MOROGORO MC	32	6	2	2022	ANAESTHETIC COMPLICATIONS	Group 6 : Unanticipated complications of management	Direct causes	Morogoro RRH	REGIONAL REFERRAL HOSPITAL	NO	N/A	N/A
MOROGORO	MOROGORO MC	19	3	2	2022	PPH	Group 3: Obstetric Haemorrhage	Direct causes	Morogoro RRH	REGIONAL REFERRAL HOSPITAL	NO	N/A	N/A
MOROGORO	MOROGORO MC	30	3	2	2022	PERIPARTUM CARDIOMYOPATHY	Group 5: Other obstetric complications	Direct causes	Morogoro RRH	REGIONAL REFERRAL HOSPITAL	NO	N/A	N/A
MOROGORO	MOROGORO MC	39	4	3	2022	PERIPARTUM CARDIOMYOPATHY	Group 5: Other obstetric complications	Direct causes	Morogoro RRH	REGIONAL REFERRAL HOSPITAL	YES	YES
MOROGORO	MOROGORO MC	27	3	2	2022	PPH	Group 3: Obstetric Haemorrhage	Direct causes	Morogoro RRH	REGIONAL REFERRAL HOSPITAL	NO	N/A	N/A
MOROGORO	MOROGORO MC	28	1	1	2022	PRE-ECLAMPSIA/ECLAMPSIA	Group 2: Hypertensive disorders in pregnancy, childbirth	Direct causes	Morogoro RRH	REGIONAL REFERRAL HOSPITAL	YES	YES
MOROGORO	MOROGORO MC	37	4	4	2022	PPH	Group 3: Obstetric Haemorrhage	Direct causes	Morogoro RRH	REGIONAL REFERRAL HOSPITAL	NO	N/A	N/A
MOROGORO	MOROGORO MC	23	2	1	2022	ANAESTHETIC COMPLICATIONS	Group 6 : Unanticipated complications of management	Direct causes	Morogoro RRH	REGIONAL REFERRAL HOSPITAL	NO	N/A	N/A
MOROGORO	MOROGORO MC	20	1	1	2022	APH	Group 3: Obstetric Haemorrhage	Direct causes	Morogoro RRH	REGIONAL REFERRAL HOSPITAL	NO	N/A	N/A
MOROGORO	MVOMERO DC	39	7	5	2022	PPH	Group 3: Obstetric Haemorrhage	Direct causes	TURIANI HOSPITAL	DISTRICT HOSPITAL	NO	N/A	N/A
MOROGORO	MVOMERO DC	32	7	6	2022	PPH	Group 3: Obstetric Haemorrhage	Direct causes	TURIANI HOSPITAL	DISTRICT HOSPITAL	YES	YES
MOROGORO	MVOMERO DC	40	4	3	2022	ANAESTHETIC COMPLICATIONS	Group 6 : Unanticipated complications of management	Direct causes	MELELA HC	HEALTH CENTER	NO	N/A	N/A
MOROGORO	MVOMERO DC	40	5	4	2022	PPH	Group 3: Obstetric Haemorrhage	Direct causes	TURIANI HOSPITAL	DISTRICT HOSPITAL	NO	N/A	N/A
MOROGORO	MVOMERO DC	20	1	1	2022	PERIPARTUM CARDIOMYOPATHY	Group 5: Other obstetric complications	Direct causes	TURIANI HOSPITAL	DISTRICT HOSPITAL	NO	N/A	N/A
MOROGORO	MVOMERO DC	27	3	2	2022	PPH	Group 3: Obstetric Haemorrhage	Direct causes	CHAZI HC	HEALTH CENTER	NO	N/A	N/A
MOROGORO	ULANGA DC	44	4	4	2022	ANAESTHETIC COMPLICATIONS	Group 6 : Unanticipated complications of management	Direct causes	LUPIRO HC	HEALTH CENTER	NO	N/A	N/A
KIGOMA	KIBONDO DC	20	1	1	2022	PPH	Group 3: Obstetric Haemorrhage	Direct causes	COMMUNITY	N/A	NO	N/A	N/A
KIGOMA	KIBONDO DC	43	9	8	2022	ANAESTHETIC COMPLICATIONS	Group 6 : Unanticipated complications of management	Direct causes	KIBONDO HOSPITAL	DISTRICT HOSPITAL	NO	N/A	N/A
KIGOMA	KIBONDO DC	26	1	1	2022	OBSTRETRIC EMBOLISM	Group 5: Other obstetric complications	Direct causes	KIBONDO HOSPITAL	DISTRICT HOSPITAL	YES	YES
KIGOMA	KIBONDO DC	40	6	5	2022	PPH	Group 3: Obstetric Haemorrhage	Direct causes	KIBONDO HOSPITAL	DISTRICT HOSPITAL	YES	YES
KIGOMA	KIBONDO DC	26	2	1	2022	PRE-ECLAMPSIA/ECLAMPSIA	Group 2: Hypertensive disorders in pregnancy, childbirth	Direct causes	KIBONDO HOSPITAL	DISTRICT HOSPITAL	NO	N/A	N/A
KIGOMA	KIBONDO DC	19	1	1	2022	PUERPERAL SEPSIS	Group 4: Pregnancy-related infection	Direct causes	KIBONDO HOSPITAL	DISTRICT HOSPITAL	NO	N/A	N/A
KIGOMA	KASULU DC	17	1	1	2022	ANAEMIA	Group 7: Non-obstetric complications	Indirect causes	NYAKITONTO HC	HEALTH CENTER	NO	N/A	N/A
KIGOMA	KASULU TC	32	3	2	2022	PPH	Group 3: Obstetric Haemorrhage	Direct causes	COMMUNITY	N/A	YES	YES
KIGOMA	BUHIGWE DC	43	8	7	2022	ANAEMIA	Group 7: Non-obstetric complications	Indirect causes	JANDA HC	HEALTH CENTER	NO	N/A	N/A
KIGOMA	KIGOMA DC	17	1	1	2022	PRE-ECLAMPSIA/ECLAMPSIA	Group 2: Hypertensive disorders in pregnancy, childbirth	Direct causes	COMMUNITY	N/A	NO	N/A	N/A
KIGOMA	KIGOMA MC	49	7	7	2022	PPH	Group 3: Obstetric Haemorrhage	Direct causes	BAPTIST HOSPITAL	DISTRICT HOSPITAL	NO	N/A	N/A
KIGOMA	KIGOMA MC	32	8	7	2022	PPH	Group 3: Obstetric Haemorrhage	Direct causes	Maweni RRH	REGIONAL REFERRAL HOSPITAL	YES	YES
KIGOMA	KIGOMA MC	30	5	4	2022	PPH	Group 3: Obstetric Haemorrhage	Direct causes	Maweni RRH	REGIONAL REFERRAL HOSPITAL	NO	N/A	N/A
KIGOMA	KIGOMA MC	30	3	2	2022	ANAESTHETIC COMPLICATIONS	Group 6 : Unanticipated complications of management	Direct causes	Maweni RRH	REGIONAL REFERRAL HOSPITAL	YES	YES
KIGOMA	KIGOMA MC	35	6	6	2022	PPH	Group 3: Obstetric Haemorrhage	Direct causes	UJIJI HC	HEALTH CENTER	YES	YES	YES
KIGOMA	KIGOMA MC	36	4	4	2022	PPH	Group 3: Obstetric Haemorrhage	Direct causes	Maweni RRH	REGIONAL REFERRAL HOSPITAL	NO	N/A	N/A
KIGOMA	KAKONKO DC	17	1	1	2022	OBSTRETRIC EMBOLISM	Group 5: Other obstetric complications	Direct causes	GWANUMPU HEALTH CENTER	HEALTH CENTER	YES	YES	YES
KIGOMA	KAKONKO DC	27	5	5	2022	ANAEMIA	Group 7: Non-obstetric complications	Indirect causes	KAKONKO HC	HEALTH CENTER	YES	YES	YES
KIGOMA	KAKONKO DC	35	8	8	2022	PPH	Group 3: Obstetric Haemorrhage	Direct causes	NYANZIGE HC	HEALTH CENTER	NO	N/A	N/A
KIGOMA	KIBONDO DC	40	7	7	2022	PPH	Group 3: Obstetric Haemorrhage	Direct causes	KIBONDO HOSPITAL	DISTRICT HOSPITAL	NO	N/A	N/A
KIGOMA	KIBONDO DC	32	4	4	2022	PUERPERAL SEPSIS	Group 4: Pregnancy-related infection	Direct causes	KIBONDO HOSPITAL	DISTRICT HOSPITAL	NO	N/A	N/A
KIGOMA	KIBONDO DC	20	1	1	2022	PPH	Group 3: Obstetric Haemorrhage	Direct causes	COMMUNITY	N/A	NO	N/A	N/A
KIGOMA	KASULU DC	25	4	3	2022	APH	Group 3: Obstetric Haemorrhage	Direct causes	KASULU HOSPITAL	DISTRICT HOSPITAL	YES	YES
KIGOMA	KIBONDO DC	42	6	6	2022	PPH	Group 3: Obstetric Haemorrhage	Direct causes	LALAMBE DISPENSARY	DISPENSARY	NO	N/A	N/A
KIGOMA	KIBONDO DC	20	2	2	2022	PPH	Group 3: Obstetric Haemorrhage	Direct causes	RUSESA HC	HEALTH CENTER	NO	N/A	N/A
KIGOMA	KASULU TC	34	6	6	2022	PUERPERAL SEPSIS	Group 4: Pregnancy-related infection	Direct causes	Kasulu TC Hospital	DISTRICT HOSPITAL	YES	YES
KIGOMA	KASULU TC	22	3	2	2022	PPH	Group 3: Obstetric Haemorrhage	Direct causes	Kasulu TC Hospital	DISTRICT HOSPITAL	YES	YES
KIGOMA	KASULU TC	35	4	3	2022	PPH	Group 3: Obstetric Haemorrhage	Direct causes	KABANGA HOSPITAL	DISTRICT HOSPITAL	NO	N/A	N/A
KIGOMA	KASULU TC	20	6	6	2022	PPH	Group 3: Obstetric Haemorrhage	Direct causes	Kasulu TC Hospital	DISTRICT HOSPITAL	NO	N/A	N/A
KIGOMA	BUHIGWE DC	22	1	1	2022	PPH	Group 3: Obstetric Haemorrhage	Direct causes	JANDA HC	HEALTH CENTER	NO	N/A	N/A
KIGOMA	BUHIGWE DC	36	5	5	2022	PRE-ECLAMPSIA/ECLAMPSIA	Group 2: Hypertensive disorders in pregnancy, childbirth	Direct causes	BIHARU HC	HEALTH CENTER	NO	N/A	N/A
KIGOMA	UVINZA DC	28	5	3	2022	PRE-ECLAMPSIA/ECLAMPSIA	Group 2: Hypertensive disorders in pregnancy, childbirth	Direct causes	Buhingu Health Centre	HEALTH CENTER	YES	YES	YES
KIGOMA	UVINZA DC	38	5	5	2022	PRE-ECLAMPSIA/ECLAMPSIA	Group 2: Hypertensive disorders in pregnancy, childbirth	Direct causes	NGURUKA HC	HEALTH CENTER	YES	YES	YES
KIGOMA	UVINZA DC	33	4	4	2022	PPH	Group 3: Obstetric Haemorrhage	Direct causes	NGURUKA HC	HEALTH CENTER	NO	N/A	N/A
KIGOMA	KIGOMA DC	38	5	5	2022	PPH	Group 3: Obstetric Haemorrhage	Direct causes	KAGUNGA DISPENSARY	DISPENSARY	YES	YES
KIGOMA	KIGOMA MC	21	1	1	2022	PRE-ECLAMPSIA/ECLAMPSIA	Group 2: Hypertensive disorders in pregnancy, childbirth	Direct causes	Maweni RRH	REGIONAL REFERRAL HOSPITAL	NO	N/A	N/A
KIGOMA	KIGOMA MC	20	2	1	2022	MALARIA	Group 7: Non-obstetric complications	Indirect causes	Maweni RRH	REGIONAL REFERRAL HOSPITAL	NO	N/A	N/A
KIGOMA	KIGOMA MC	20	1	1	2022	PUERPERAL SEPSIS	Group 4: Pregnancy-related infection	Direct causes	Maweni RRH	REGIONAL REFERRAL HOSPITAL	NO	N/A	N/A
KIGOMA	KIGOMA MC	26	1	1	2022	OBSTRETRIC EMBOLISM	Group 5: Other obstetric complications	Direct causes	Maweni RRH	REGIONAL REFERRAL HOSPITAL	NO	N/A	N/A
KIGOMA	KIGOMA MC	23	2	1	2022	PRE-ECLAMPSIA/ECLAMPSIA	Group 2: Hypertensive disorders in pregnancy, childbirth	Direct causes	Maweni RRH	REGIONAL REFERRAL HOSPITAL	YES	YES
KIGOMA	KIGOMA MC	20	1	1	2022	APH	Group 3: Obstetric Haemorrhage	Direct causes	Maweni RRH	REGIONAL REFERRAL HOSPITAL	NO	N/A	N/A
KIGOMA	KIGOMA MC	24	2	2	2022	PPH	Group 3: Obstetric Haemorrhage	Direct causes	Maweni RRH	REGIONAL REFERRAL HOSPITAL	YES	YES
KIGOMA	KIGOMA MC	26	4	3	2022	PERIPARTUM CARDIOMYOPATHY	Group 5: Other obstetric complications	Direct causes	Maweni RRH	REGIONAL REFERRAL HOSPITAL	NO	N/A	N/A
KIGOMA	KIGOMA MC	31	3	2	2022	HIV/AIDS	Group 7: Non-obstetric complications	Indirect causes	Maweni RRH	REGIONAL REFERRAL HOSPITAL	NO	N/A	N/A
KIGOMA	KIGOMA MC	35	6	6	2022	PRE-ECLAMPSIA/ECLAMPSIA	Group 2: Hypertensive disorders in pregnancy, childbirth	Direct causes	Maweni RRH	REGIONAL REFERRAL HOSPITAL	NO	N/A	N/A
KIGOMA	KIGOMA MC	22	1	1	2022	PERIPARTUM CARDIOMYOPATHY	Group 5: Other obstetric complications	Direct causes	Maweni RRH	REGIONAL REFERRAL HOSPITAL	YES	YES
KIGOMA	KAKONKO DC	18	5	4	2022	ANAEMIA	Group 7: Non-obstetric complications	Indirect causes	KAKONKO HC	HEALTH CENTER	YES	YES	YES
KIGOMA	KIBONDO DC	30	9	9	2022	ANAEMIA	Group 7: Non-obstetric complications	Indirect causes	KAGEZI HC	HEALTH CENTER	NO	N/A	N/A
KIGOMA	KIBONDO DC	36	6	6	2022	OBSTRETRIC EMBOLISM	Group 5: Other obstetric complications	Direct causes	KIFURA HC	HEALTH CENTER	NO	N/A	N/A
KIGOMA	KIBONDO DC	20	2	2	2022	PPH	Group 3: Obstetric Haemorrhage	Direct causes	KIGINA DISP	DISPENSARY	NO	N/A	N/A
KIGOMA	KASULU DC	30	4	4	2022	PPH	Group 3: Obstetric Haemorrhage	Direct causes	NYAKITONTO HC	HEALTH CENTER	NO	N/A	N/A
KIGOMA	KASULU DC	25	2	1	2022	ANAESTHETIC COMPLICATIONS	Group 6 : Unanticipated complications of management	Direct causes	NYAKITONTO HC	HEALTH CENTER	NO	N/A	N/A
KIGOMA	KASULU TC	18	1	1	2022	PRE-ECLAMPSIA/ECLAMPSIA	Group 2: Hypertensive disorders in pregnancy, childbirth	Direct causes	Kasulu TC Hospital	DISTRICT HOSPITAL	NO	N/A	N/A
KIGOMA	KASULU TC	43	5	4	2022	PUERPERAL SEPSIS	Group 4: Pregnancy-related infection	Direct causes	KABANGA HOSPITAL	DISTRICT HOSPITAL	YES	YES
KIGOMA	KASULU TC	18	1	1	2022	PUERPERAL SEPSIS	Group 4: Pregnancy-related infection	Direct causes	Kasulu TC Hospital	DISTRICT HOSPITAL	NO	N/A	N/A
KIGOMA	UVINZA DC	33	2	2	2022	PRE-ECLAMPSIA/ECLAMPSIA	Group 2: Hypertensive disorders in pregnancy, childbirth	Direct causes	NGURUKA HC	HEALTH CENTER	NO	N/A	N/A
KIGOMA	UVINZA DC	41	14	10	2022	PPH	Group 3: Obstetric Haemorrhage	Direct causes	NGURUKA HC	HEALTH CENTER	NO	N/A	N/A
KIGOMA	UVINZA DC	20	2	2	2022	OBSTRETRIC EMBOLISM	Group 5: Other obstetric complications	Direct causes	COMMUNITY	N/A	NO	N/A	N/A
KIGOMA	KIGOMA DC	21	1	1	2022	PUERPERAL SEPSIS	Group 4: Pregnancy-related infection	Direct causes	MATYAZO HOSPITAL	DISTRICT HOSPITAL	NO	N/A	N/A
KIGOMA	KIGOMA DC	30	4	4	2022	PPH	Group 3: Obstetric Haemorrhage	Direct causes	MWAMGONGO HC	HEALTH CENTER	NO	N/A	N/A
KIGOMA	KIGOMA DC	36	6	6	2022	PPH	Group 3: Obstetric Haemorrhage	Direct causes	COMMUNITY	N/A	NO	N/A	N/A
KIGOMA	KIGOMA DC	36	7	7	2022	PPH	Group 3: Obstetric Haemorrhage	Direct causes	COMMUNITY	N/A	YES	YES
KIGOMA	KIGOMA DC	27	6	5	2022	OBSTRETRIC EMBOLISM	Group 5: Other obstetric complications	Direct causes	COMMUNITY	N/A	NO	N/A	N/A
KIGOMA	KIGOMA MC	20	1	1	2022	PRE-ECLAMPSIA/ECLAMPSIA	Group 2: Hypertensive disorders in pregnancy, childbirth	Direct causes	Maweni RRH	REGIONAL REFERRAL HOSPITAL	NO	N/A	N/A
KIGOMA	KIGOMA MC	17	2	1	2022	PPH	Group 3: Obstetric Haemorrhage	Direct causes	COMMUNITY	N/A	NO	N/A	N/A
KIGOMA	KIGOMA MC	19	1	1	2022	PUERPERAL SEPSIS	Group 4: Pregnancy-related infection	Direct causes	Maweni RRH	REGIONAL REFERRAL HOSPITAL	YES	YES
KIGOMA	KIGOMA MC	23	2	1	2022	PRE-ECLAMPSIA/ECLAMPSIA	Group 2: Hypertensive disorders in pregnancy, childbirth	Direct causes	Maweni RRH	REGIONAL REFERRAL HOSPITAL	NO	N/A	N/A
KIGOMA	KIGOMA MC	20	1	1	2022	OBSTRETRIC EMBOLISM	Group 5: Other obstetric complications	Direct causes	Maweni RRH	REGIONAL REFERRAL HOSPITAL	NO	N/A	N/A
KIGOMA	KIGOMA MC	19	1	1	2022	PPH	Group 3: Obstetric Haemorrhage	Direct causes	Maweni RRH	REGIONAL REFERRAL HOSPITAL	NO	N/A	N/A
KIGOMA	KIGOMA MC	20	2	1	2022	PPH	Group 3: Obstetric Haemorrhage	Direct causes	Maweni RRH	REGIONAL REFERRAL HOSPITAL	NO	N/A	N/A
KIGOMA	KIGOMA MC	39	8	8	2022	OBSTRETRIC EMBOLISM	Group 5: Other obstetric complications	Direct causes	UJIJI HC	HEALTH CENTER	NO	N/A	N/A
KIGOMA	KIGOMA MC	40	6	6	2022	UNSPECIFIED CAUSE	Group 8: Unknown/undetermined	Unspecified causes	Maweni RRH	REGIONAL REFERRAL HOSPITAL	NO	N/A	N/A
KIGOMA	KIBONDO DC	22	1	1	2022	PPH	Group 3: Obstetric Haemorrhage	Direct causes	KIFURA HC	HEALTH CENTER	NO	N/A	N/A
KIGOMA	KASULU TC	32	9	8	2022	ANAESTHETIC COMPLICATIONS	Group 6 : Unanticipated complications of management	Direct causes	KABANGA HOSPITAL	DISTRICT HOSPITAL	NO	N/A	N/A
KIGOMA	KASULU TC	20	2	1	2022	PRE-ECLAMPSIA/ECLAMPSIA	Group 2: Hypertensive disorders in pregnancy, childbirth	Direct causes	Kasulu TC Hospital	DISTRICT HOSPITAL	NO	N/A	N/A
KIGOMA	KASULU DC	39	8	8	2022	PPH	Group 3: Obstetric Haemorrhage	Direct causes	KASULU HOSPITAL	DISTRICT HOSPITAL	NO	N/A	N/A
KIGOMA	KASULU DC	39	10	9	2022	PPH	Group 3: Obstetric Haemorrhage	Direct causes	SHUNGA HC	HEALTH CENTER	NO	N/A	N/A
KIGOMA	KASULU DC	38	5	5	2022	PPH	Group 3: Obstetric Haemorrhage	Direct causes	RUSESA HC	HEALTH CENTER	NO	N/A	N/A
KIGOMA	KASULU DC	26	6	6	2022	PPH	Group 3: Obstetric Haemorrhage	Direct causes	COMMUNITY	N/A	NO	N/A	N/A
KIGOMA	BUHIGWE DC	35	6	6	2022	ANAESTHETIC COMPLICATIONS	Group 6 : Unanticipated complications of management	Direct causes	MUYAMA HC	HEALTH CENTER	NO	N/A	N/A
KIGOMA	BUHIGWE DC	33	2	1	2022	ANAESTHETIC COMPLICATIONS	Group 6 : Unanticipated complications of management	Direct causes	MUYAMA HC	HEALTH CENTER	NO	N/A	N/A
KIGOMA	UVINZA DC	27	6	5	2022	ANAEMIA	Group 7: Non-obstetric complications	Indirect causes	COMMUNITY	N/A	NO	N/A	N/A
KIGOMA	UVINZA DC	37	3	3	2022	PPH	Group 3: Obstetric Haemorrhage	Direct causes	ILAGALA HC	HEALTH CENTER	YES	YES	YES
KIGOMA	UVINZA DC	20	3	2	2022	OBSTRETRIC EMBOLISM	Group 5: Other obstetric complications	Direct causes	NGURUKA HC	HEALTH CENTER	NO	N/A	N/A
KIGOMA	UVINZA DC	39	7	7	2022	PPH	Group 3: Obstetric Haemorrhage	Direct causes	NGURUKA HC	HEALTH CENTER	NO	N/A	N/A
KIGOMA	UVINZA DC	30	7	6	2022	PPH	Group 3: Obstetric Haemorrhage	Direct causes	KALYA HC	HEALTH CENTER	NO	N/A	N/A
KIGOMA	UVINZA DC	27	3	2	2022	PPH	Group 3: Obstetric Haemorrhage	Direct causes	COMMUNITY	N/A	NO	N/A	N/A
KIGOMA	UVINZA DC	30	3	2	2022	PRE-ECLAMPSIA/ECLAMPSIA	Group 2: Hypertensive disorders in pregnancy, childbirth	Direct causes	NGURUKA HC	HEALTH CENTER	NO	N/A	N/A
KIGOMA	KIGOMA DC	37	7	7	2022	PPH	Group 3: Obstetric Haemorrhage	Direct causes	BITALE HC	HEALTH CENTER	YES	YES	YES
KIGOMA	KIGOMA MC	35	5	4	2022	PPH	Group 3: Obstetric Haemorrhage	Direct causes	BAPTIST HOSPITAL	DISTRICT HOSPITAL	NO	N/A	N/A
KIGOMA	KIGOMA MC	32	4	3	2022	PRE-ECLAMPSIA/ECLAMPSIA	Group 2: Hypertensive disorders in pregnancy, childbirth	Direct causes	COMMUNITY	N/A	NO	N/A	N/A
KIGOMA	KIGOMA MC	35	3	3	2022	PRE-ECLAMPSIA/ECLAMPSIA	Group 2: Hypertensive disorders in pregnancy, childbirth	Direct causes	COMMUNITY	N/A	NO	N/A	N/A
KIGOMA	KIGOMA MC	22	4	4	2022	PPH	Group 3: Obstetric Haemorrhage	Direct causes	Maweni RRH	REGIONAL REFERRAL HOSPITAL	NO	N/A	N/A
KIGOMA	KIGOMA MC	38	1	1	2022	PUERPERAL SEPSIS	Group 4: Pregnancy-related infection	Direct causes	Maweni RRH	REGIONAL REFERRAL HOSPITAL	YES	YES
KIGOMA	KIGOMA MC	36	9	9	2022	PPH	Group 3: Obstetric Haemorrhage	Direct causes	Maweni RRH	REGIONAL REFERRAL HOSPITAL	NO	N/A	N/A
KIGOMA	KIGOMA MC	36	5	4	2022	ABORTION COMPLICATIONS	Group 1: Pregnancy with abortive outcome	Direct causes	Maweni RRH	REGIONAL REFERRAL HOSPITAL	NO	N/A	N/A
KIGOMA	KIGOMA MC	36	2	1	2022	PPH	Group 3: Obstetric Haemorrhage	Direct causes	Maweni RRH	REGIONAL REFERRAL HOSPITAL	NO	N/A	N/A
KIGOMA	KIGOMA MC	34	1	1	2022	ANAEMIA	Group 7: Non-obstetric complications	Indirect causes	Maweni RRH	REGIONAL REFERRAL HOSPITAL	NO	N/A	N/A
KIGOMA	KIGOMA MC	37	7	7	2022	OBSTRETRIC EMBOLISM	Group 5: Other obstetric complications	Direct causes	Maweni RRH	REGIONAL REFERRAL HOSPITAL	NO	N/A	N/A
KIGOMA	KIGOMA MC	29	8	7	2022	PERIPARTUM CARDIOMYOPATHY	Group 5: Other obstetric complications	Direct causes	Maweni RRH	REGIONAL REFERRAL HOSPITAL	NO	N/A	N/A
KIGOMA	KIGOMA MC	34	5	4	2022	PPH	Group 3: Obstetric Haemorrhage	Direct causes	BAPTIST HOSPITAL	DISTRICT HOSPITAL	NO	N/A	N/A
KIGOMA	KIGOMA MC	28	3	1	2022	OBSTRETRIC EMBOLISM	Group 5: Other obstetric complications	Direct causes	Maweni RRH	REGIONAL REFERRAL HOSPITAL	NO	N/A	N/A
MANYARA	MBULU DC	46	9	7	2022	PPH	Group 3: Obstetric Haemorrhage	Direct causes	HAYDOM HOSPITAL	REGIONAL REFERRAL HOSPITAL	NO	N/A	N/A
TABORA	TABORA MC	38	6	6	2022	PERIPARTUM CARDIOMYOPATHY	Group 5: Other obstetric complications	Direct causes	KITETE RRH	REGIONAL REFERRAL HOSPITAL	NO	N/A	N/A
TABORA	TABORA MC	30	9	10	2022	APH	Group 3: Obstetric Haemorrhage	Direct causes	KITETE RRH	REGIONAL REFERRAL HOSPITAL	YES	YES
TABORA	TABORA MC	43	3	2	2022	PPH	Group 3: Obstetric Haemorrhage	Direct causes	KITETE RRH	REGIONAL REFERRAL HOSPITAL	NO	N/A	N/A
TABORA	SIKONGE DC	31	9	9	2022	PPH	Group 3: Obstetric Haemorrhage	Direct causes	SIKONGE CDH	DISTRICT HOSPITAL	YES	YES
TABORA	TABORA MC	18	1	1	2022	ANAEMIA	Group 7: Non-obstetric complications	Indirect causes	KITETE RRH	REGIONAL REFERRAL HOSPITAL	NO	N/A	N/A
TABORA	TABORA MC	40	6	5	2022	PRE-ECLAMPSIA/ECLAMPSIA	Group 2: Hypertensive disorders in pregnancy, childbirth	Direct causes	KITETE RRH	REGIONAL REFERRAL HOSPITAL	NO	N/A	N/A
TABORA	SIKONGE DC	18	1	1	2022	OBSTRETRIC EMBOLISM	Group 5: Other obstetric complications	Direct causes	SIKONGE CDH	DISTRICT HOSPITAL	NO	N/A	N/A
TABORA	IGUNGA DC	32	4	4	2022	PRE-ECLAMPSIA/ECLAMPSIA	Group 2: Hypertensive disorders in pregnancy, childbirth	Direct causes	NKINGA REFFERAL HOSPITAL	REGIONAL REFERRAL HOSPITAL	YES	YES
TABORA	NZEGA TC	24	3	1	2022	PPH	Group 3: Obstetric Haemorrhage	Direct causes	NZEGA DISTRICT HOSPITAL	DISTRICT HOSPITAL	YES	YES
TABORA	TABORA MC	30	6	5	2022	ANAEMIA	Group 7: Non-obstetric complications	Indirect causes	KITETE RRH	REGIONAL REFERRAL HOSPITAL	NO	N/A	N/A
TABORA	TABORA MC	23	1	1	2022	PRE-ECLAMPSIA/ECLAMPSIA	Group 2: Hypertensive disorders in pregnancy, childbirth	Direct causes	KITETE RRH	REGIONAL REFERRAL HOSPITAL	NO	N/A	N/A
TABORA	TABORA MC	21	1	1	2022	PPH	Group 3: Obstetric Haemorrhage	Direct causes	KITETE RRH	REGIONAL REFERRAL HOSPITAL	NO	N/A	N/A
TABORA	TABORA MC	36	4	4	2022	PPH	Group 3: Obstetric Haemorrhage	Direct causes	KITETE RRH	REGIONAL REFERRAL HOSPITAL	NO	N/A	N/A
TABORA	TABORA MC	22	2	2	2022	PRE-ECLAMPSIA/ECLAMPSIA	Group 2: Hypertensive disorders in pregnancy, childbirth	Direct causes	KITETE RRH	REGIONAL REFERRAL HOSPITAL	NO	N/A	N/A
TABORA	TABORA MC	20	1	1	2022	PPH	Group 3: Obstetric Haemorrhage	Direct causes	KITETE RRH	REGIONAL REFERRAL HOSPITAL	NO	N/A	N/A
TABORA	TABORA MC	40	4	3	2022	PPH	Group 3: Obstetric Haemorrhage	Direct causes	KITETE RRH	REGIONAL REFERRAL HOSPITAL	NO	N/A	N/A
TABORA	TABORA MC	23	2	2	2022	PPH	Group 3: Obstetric Haemorrhage	Direct causes	KITETE RRH	REGIONAL REFERRAL HOSPITAL	NO	N/A	N/A
TABORA	IGUNGA DC	33	5	4	2022	ANAEMIA	Group 7: Non-obstetric complications	Indirect causes	IGUNGA DH	DISTRICT HOSPITAL	YES	YES
TABORA	TABORA MC	23	3	3	2022	PPH	Group 3: Obstetric Haemorrhage	Direct causes	KITETE RRH	REGIONAL REFERRAL HOSPITAL	NO	N/A	N/A
TABORA	TABORA MC	29	4	1	2022	PPH	Group 3: Obstetric Haemorrhage	Direct causes	ST. ANN' HOSPITAL	DISTRICT HOSPITAL	NO	N/A	N/A
TABORA	TABORA MC	26	5	5	2022	ANAESTHETIC COMPLICATIONS	Group 6 : Unanticipated complications of management	Direct causes	KITETE RRH	REGIONAL REFERRAL HOSPITAL	YES	YES
TABORA	SIKONGE DC	33	6	3	2022	PPH	Group 3: Obstetric Haemorrhage	Direct causes	COMMUNITY	N/A	YES	YES
TABORA	SIKONGE DC	20	4	3	2022	PPH	Group 3: Obstetric Haemorrhage	Direct causes	COMMUNITY	N/A	NO	N/A	N/A
TABORA	TABORA MC	22	2	2	2022	PRE-ECLAMPSIA/ECLAMPSIA	Group 2: Hypertensive disorders in pregnancy, childbirth	Direct causes	KITETE RRH	REGIONAL REFERRAL HOSPITAL	NO	N/A	N/A
TABORA	TABORA MC	33	3	3	2022	PRE-ECLAMPSIA/ECLAMPSIA	Group 2: Hypertensive disorders in pregnancy, childbirth	Direct causes	MALOLO HOSPITAL	REGIONAL REFERRAL HOSPITAL	NO	N/A	N/A
TABORA	TABORA MC	20	1	1	2022	ANAESTHETIC COMPLICATIONS	Group 6 : Unanticipated complications of management	Direct causes	KITETE RRH	REGIONAL REFERRAL HOSPITAL	NO	N/A	N/A
TABORA	UYUI DC	22	3	3	2022	OBSTRETRIC EMBOLISM	Group 5: Other obstetric complications	Direct causes	UYUI DISTRICT HOSPITAL	DISTRICT HOSPITAL	YES	YES
TABORA	TABORA MC	32	3	2	2022	PPH	Group 3: Obstetric Haemorrhage	Direct causes	OMULINGA HC	HEALTH CENTER	NO	N/A	N/A
TABORA	IGUNGA DC	20	2	2	2022	PUERPERAL SEPSIS	Group 4: Pregnancy-related infection	Direct causes	NKINGA REFFERAL HOSPITAL	REGIONAL REFERRAL HOSPITAL	YES	YES
TABORA	SIKONGE DC	30	8	6	2022	PPH	Group 3: Obstetric Haemorrhage	Direct causes	KITUNDA HC	HEALTH CENTER	YES	YES	YES
TABORA	SIKONGE DC	39	6	4	2022	PRE-ECLAMPSIA/ECLAMPSIA	Group 2: Hypertensive disorders in pregnancy, childbirth	Direct causes	COMMUNITY	N/A	NO	N/A	N/A
TABORA	SIKONGE DC	25	4	4	2022	PPH	Group 3: Obstetric Haemorrhage	Direct causes	SIKONGE CDH	DISTRICT HOSPITAL	NO	N/A	N/A
TABORA	SIKONGE DC	34	4	3	2022	PRE-ECLAMPSIA/ECLAMPSIA	Group 2: Hypertensive disorders in pregnancy, childbirth	Direct causes	SIKONGE CDH	DISTRICT HOSPITAL	NO	N/A	N/A
TABORA	NZEGA DC	20	3	2	2022	ANAEMIA	Group 7: Non-obstetric complications	Indirect causes	ITOBO HC	HEALTH CENTER	YES	YES	YES
TABORA	SIKONGE DC	33	5	5	2022	PPH	Group 3: Obstetric Haemorrhage	Direct causes	SIKONGE CDH	DISTRICT HOSPITAL	NO	N/A	N/A
TABORA	SIKONGE DC	41	10	10	2022	PPH	Group 3: Obstetric Haemorrhage	Direct causes	KITETE RRH	REGIONAL REFERRAL HOSPITAL	NO	N/A	N/A
TABORA	NZEGA TC	30	4	4	2022	PPH	Group 3: Obstetric Haemorrhage	Direct causes	NZEGA DISTRICT HOSPITAL	DISTRICT HOSPITAL	YES	YES
TABORA	IGUNGA DC	23	4	4	2022	PPH	Group 3: Obstetric Haemorrhage	Direct causes	IGURUBI HC	HEALTH CENTER	NO	N/A	N/A
TABORA	TABORA MC	32	3	3	2022	PPH	Group 3: Obstetric Haemorrhage	Direct causes	KITETE RRH	REGIONAL REFERRAL HOSPITAL	NO	N/A	N/A
TABORA	TABORA MC	20	2	2	2022	OBSTRETRIC EMBOLISM	Group 5: Other obstetric complications	Direct causes	KITETE RRH	REGIONAL REFERRAL HOSPITAL	NO	N/A	N/A
TABORA	NZEGA TC	28	8	8	2022	APH	Group 3: Obstetric Haemorrhage	Direct causes	NZEGA DISTRICT HOSPITAL	DISTRICT HOSPITAL	NO	N/A	N/A
TABORA	NZEGA DC	40	6	6	2022	ANAEMIA	Group 7: Non-obstetric complications	Indirect causes	Busondo HC	HEALTH CENTER	YES	YES	YES
TABORA	TABORA MC	20	1	1	2022	PRE-ECLAMPSIA/ECLAMPSIA	Group 2: Hypertensive disorders in pregnancy, childbirth	Direct causes	KITETE RRH	REGIONAL REFERRAL HOSPITAL	NO	N/A	N/A
TABORA	IGUNGA DC	19	1	1	2022	PUERPERAL SEPSIS	Group 4: Pregnancy-related infection	Direct causes	NKINGA REFFERAL HOSPITAL	REGIONAL REFERRAL HOSPITAL	NO	N/A	N/A
TABORA	SIKONGE DC	28	3	2	2022	PRE-ECLAMPSIA/ECLAMPSIA	Group 2: Hypertensive disorders in pregnancy, childbirth	Direct causes	COMMUNITY	N/A	NO	N/A	N/A
TABORA	TABORA MC	21	4	4	2022	PPH	Group 3: Obstetric Haemorrhage	Direct causes	KITETE RRH	REGIONAL REFERRAL HOSPITAL	YES	YES
TABORA	TABORA MC	32	4	2	2022	PRE-ECLAMPSIA/ECLAMPSIA	Group 2: Hypertensive disorders in pregnancy, childbirth	Direct causes	KITETE RRH	REGIONAL REFERRAL HOSPITAL	NO	N/A	N/A
TABORA	TABORA MC	30	6	6	2022	PRE-ECLAMPSIA/ECLAMPSIA	Group 2: Hypertensive disorders in pregnancy, childbirth	Direct causes	KITETE RRH	REGIONAL REFERRAL HOSPITAL	NO	N/A	N/A
TABORA	TABORA MC	30	6	5	2022	PPH	Group 3: Obstetric Haemorrhage	Direct causes	KITETE RRH	REGIONAL REFERRAL HOSPITAL	NO	N/A	N/A
TABORA	TABORA MC	25	4	4	2022	PPH	Group 3: Obstetric Haemorrhage	Direct causes	KITETE RRH	REGIONAL REFERRAL HOSPITAL	NO	N/A	N/A
TABORA	UYUI DC	35	6	4	2022	PPH	Group 3: Obstetric Haemorrhage	Direct causes	USAGALI DISP	DISPENSARY	YES	YES
TABORA	TABORA MC	18	1	1	2022	PRE-ECLAMPSIA/ECLAMPSIA	Group 2: Hypertensive disorders in pregnancy, childbirth	Direct causes	KITETE RRH	REGIONAL REFERRAL HOSPITAL	NO	N/A	N/A
TABORA	TABORA MC	29	5	3	2022	PPH	Group 3: Obstetric Haemorrhage	Direct causes	KITETE RRH	REGIONAL REFERRAL HOSPITAL	NO	N/A	N/A
TABORA	IGUNGA DC	35	7	7	2022	APH	Group 3: Obstetric Haemorrhage	Direct causes	IGUNGA DH	DISTRICT HOSPITAL	NO	N/A	N/A
TABORA	IGUNGA DC	21	2	2	2022	PRE-ECLAMPSIA/ECLAMPSIA	Group 2: Hypertensive disorders in pregnancy, childbirth	Direct causes	NKINGA REFFERAL HOSPITAL	REGIONAL REFERRAL HOSPITAL	NO	N/A	N/A
TABORA	NZEGA TC	27	5	5	2022	PERIPARTUM CARDIOMYOPATHY	Group 5: Other obstetric complications	Direct causes	NZEGA DISTRICT HOSPITAL	DISTRICT HOSPITAL	NO	N/A	N/A
TABORA	IGUNGA DC	27	3	3	2022	PRE-ECLAMPSIA/ECLAMPSIA	Group 2: Hypertensive disorders in pregnancy, childbirth	Direct causes	NKINGA REFFERAL HOSPITAL	REGIONAL REFERRAL HOSPITAL	NO	N/A	N/A
TABORA	NZEGA TC	32	4	4	2022	ANAEMIA	Group 7: Non-obstetric complications	Indirect causes	COMMUNITY	N/A	NO	N/A	N/A
TABORA	SIKONGE DC	18	1	1	2022	PPH	Group 3: Obstetric Haemorrhage	Direct causes	MIBONO DISPENSARY	DISPENSARY	NO	N/A	N/A
TABORA	TABORA MC	38	3	3	2022	PRE-ECLAMPSIA/ECLAMPSIA	Group 2: Hypertensive disorders in pregnancy, childbirth	Direct causes	KITETE RRH	REGIONAL REFERRAL HOSPITAL	NO	N/A	N/A
TABORA	TABORA MC	33	6	6	2022	APH	Group 3: Obstetric Haemorrhage	Direct causes	KITETE RRH	REGIONAL REFERRAL HOSPITAL	NO	N/A	N/A
TABORA	NZEGA TC	35	6	6	2022	PPH	Group 3: Obstetric Haemorrhage	Direct causes	NZEGA DISTRICT HOSPITAL	DISTRICT HOSPITAL	NO	N/A	N/A
TABORA	NZEGA DC	45	11	10	2022	PPH	Group 3: Obstetric Haemorrhage	Direct causes	Bukene HC	HEALTH CENTER	YES	YES	YES
TABORA	SIKONGE DC	17	1	1	2022	PPH	Group 3: Obstetric Haemorrhage	Direct causes	COMMUNITY	N/A	NO	N/A	N/A
TABORA	SIKONGE DC	22	3	3	2022	PPH	Group 3: Obstetric Haemorrhage	Direct causes	SIKONGE CDH	DISTRICT HOSPITAL	NO	N/A	N/A
TABORA	TABORA MC	37	9	9	2022	PPH	Group 3: Obstetric Haemorrhage	Direct causes	KITETE RRH	REGIONAL REFERRAL HOSPITAL	NO	N/A	N/A
TABORA	NZEGA DC	21	2	2	2022	ANAESTHETIC COMPLICATIONS	Group 6 : Unanticipated complications of management	Direct causes	Bukene HC	HEALTH CENTER	NO	N/A	N/A
TABORA	SIKONGE DC	23	2	2	2022	PPH	Group 3: Obstetric Haemorrhage	Direct causes	Usesula Disp	DISPENSARY	NO	N/A	N/A
MWANZA	Mwanza CC	24	2	1	2022	MALARIA	Group 7: Non-obstetric complications	Indirect causes	Bugando medical centre	ZONAL REFERRAL HOSPITAL	NO	N/A	N/A
MWANZA	Mwanza CC	42	7	7	2022	PPH	Group 3: Obstetric Haemorrhage	Direct causes	Bugando medical centre	ZONAL REFERRAL HOSPITAL	YES	YES
MWANZA	Mwanza CC	39	7	7	2022	PRE-ECLAMPSIA/ECLAMPSIA	Group 2: Hypertensive disorders in pregnancy, childbirth	Direct causes	Bugando medical centre	ZONAL REFERRAL HOSPITAL	YES	YES
MWANZA	Mwanza CC	20	2	2	2022	PUERPERAL SEPSIS	Group 4: Pregnancy-related infection	Direct causes	Bugando medical centre	ZONAL REFERRAL HOSPITAL	NO	N/A	N/A
MWANZA	Mwanza CC	27	2	2	2022	PRE-ECLAMPSIA/ECLAMPSIA	Group 2: Hypertensive disorders in pregnancy, childbirth	Direct causes	Bugando medical centre	ZONAL REFERRAL HOSPITAL	NO	N/A	N/A
MWANZA	Mwanza CC	23	2	2	2022	PPH	Group 3: Obstetric Haemorrhage	Direct causes	Bugando medical centre	ZONAL REFERRAL HOSPITAL	NO	N/A	N/A
MWANZA	Mwanza CC	18	1	1	2022	PUERPERAL SEPSIS	Group 4: Pregnancy-related infection	Direct causes	Bugando medical centre	ZONAL REFERRAL HOSPITAL	NO	N/A	N/A
MWANZA	Mwanza CC	26	3	2	2022	OBSTRETRIC EMBOLISM	Group 5: Other obstetric complications	Direct causes	Sekotoure regional Hospital	REGIONAL REFERRAL HOSPITAL	YES	YES
MWANZA	Mwanza CC	28	1	1	2022	PRE-ECLAMPSIA/ECLAMPSIA	Group 2: Hypertensive disorders in pregnancy, childbirth	Direct causes	Bugando medical centre	ZONAL REFERRAL HOSPITAL	NO	N/A	N/A
MWANZA	Mwanza CC	38	5	4	2022	PPH	Group 3: Obstetric Haemorrhage	Direct causes	Nyamagana District Hospital	DISTRICT HOSPITAL	YES	YES
MWANZA	Mwanza CC	37	7	7	2022	PUERPERAL SEPSIS	Group 4: Pregnancy-related infection	Direct causes	Bugando medical centre	ZONAL REFERRAL HOSPITAL	YES	YES
MWANZA	Mwanza CC	36	7	7	2022	PPH	Group 3: Obstetric Haemorrhage	Direct causes	Bugando medical centre	ZONAL REFERRAL HOSPITAL	NO	N/A	N/A
MWANZA	Mwanza CC	35	3	3	2022	PPH	Group 3: Obstetric Haemorrhage	Direct causes	Bugando medical centre	ZONAL REFERRAL HOSPITAL	NO	N/A	N/A
MWANZA	Mwanza CC	31	2	2	2022	OBSTRETRIC EMBOLISM	Group 5: Other obstetric complications	Direct causes	Bugando medical centre	ZONAL REFERRAL HOSPITAL	NO	N/A	N/A
MWANZA	Mwanza CC	29	3	1	2022	PRE-ECLAMPSIA/ECLAMPSIA	Group 2: Hypertensive disorders in pregnancy, childbirth	Direct causes	Sekotoure regional Hospital	REGIONAL REFERRAL HOSPITAL	YES	YES
MWANZA	Mwanza CC	35	4	4	2022	PRE-ECLAMPSIA/ECLAMPSIA	Group 2: Hypertensive disorders in pregnancy, childbirth	Direct causes	Bugando medical centre	ZONAL REFERRAL HOSPITAL	NO	N/A	N/A
MWANZA	Mwanza CC	33	7	7	2022	PPH	Group 3: Obstetric Haemorrhage	Direct causes	Bugando medical centre	ZONAL REFERRAL HOSPITAL	NO	N/A	N/A
MWANZA	Mwanza CC	39	6	1	2022	PUERPERAL SEPSIS	Group 4: Pregnancy-related infection	Direct causes	Bugando medical centre	ZONAL REFERRAL HOSPITAL	NO	N/A	N/A
MWANZA	Mwanza CC	33	5	4	2022	PRE-ECLAMPSIA/ECLAMPSIA	Group 2: Hypertensive disorders in pregnancy, childbirth	Direct causes	Bugando medical centre	ZONAL REFERRAL HOSPITAL	NO	N/A	N/A
MWANZA	Mwanza CC	45	7	7	2022	PUERPERAL SEPSIS	Group 4: Pregnancy-related infection	Direct causes	Bugando medical centre	ZONAL REFERRAL HOSPITAL	NO	N/A	N/A
MWANZA	Mwanza CC	29	5	5	2022	PPH	Group 3: Obstetric Haemorrhage	Direct causes	Bugando medical centre	ZONAL REFERRAL HOSPITAL	YES	YES
MWANZA	Mwanza CC	23	3	2	2022	ANAEMIA	Group 7: Non-obstetric complications	Indirect causes	Sekotoure regional Hospital	REGIONAL REFERRAL HOSPITAL	NO	N/A	N/A
MWANZA	Mwanza CC	20	3	3	2022	PPH	Group 3: Obstetric Haemorrhage	Direct causes	Bugando medical centre	ZONAL REFERRAL HOSPITAL	NO	N/A	N/A
MWANZA	Mwanza CC	22	2	2	2022	PRE-ECLAMPSIA/ECLAMPSIA	Group 2: Hypertensive disorders in pregnancy, childbirth	Direct causes	Bugando medical centre	ZONAL REFERRAL HOSPITAL	NO	N/A	N/A
MWANZA	Mwanza CC	28	2	2	2022	PRE-ECLAMPSIA/ECLAMPSIA	Group 2: Hypertensive disorders in pregnancy, childbirth	Direct causes	Bugando medical centre	ZONAL REFERRAL HOSPITAL	NO	N/A	N/A
MWANZA	Mwanza CC	33	3	3	2022	PUERPERAL SEPSIS	Group 4: Pregnancy-related infection	Direct causes	Bugando medical centre	ZONAL REFERRAL HOSPITAL	NO	N/A	N/A
MWANZA	Mwanza CC	35	3	3	2022	PRE-ECLAMPSIA/ECLAMPSIA	Group 2: Hypertensive disorders in pregnancy, childbirth	Direct causes	Bugando medical centre	ZONAL REFERRAL HOSPITAL	NO	N/A	N/A
MWANZA	Mwanza CC	25	3	3	2022	PPH	Group 3: Obstetric Haemorrhage	Direct causes	Sekotoure regional Hospital	REGIONAL REFERRAL HOSPITAL	NO	N/A	N/A
MWANZA	Mwanza CC	30	3	3	2022	PUERPERAL SEPSIS	Group 4: Pregnancy-related infection	Direct causes	Bugando medical centre	ZONAL REFERRAL HOSPITAL	NO	N/A	N/A
MWANZA	Mwanza CC	39	6	6	2022	PRE-ECLAMPSIA/ECLAMPSIA	Group 2: Hypertensive disorders in pregnancy, childbirth	Direct causes	Bugando medical centre	ZONAL REFERRAL HOSPITAL	NO	N/A	N/A
MWANZA	Mwanza CC	32	2	2	2022	PPH	Group 3: Obstetric Haemorrhage	Direct causes	Bugando medical centre	ZONAL REFERRAL HOSPITAL	NO	N/A	N/A
MWANZA	Mwanza CC	41	3	3	2022	PPH	Group 3: Obstetric Haemorrhage	Direct causes	Kamanga Hospital	ZONAL REFERRAL HOSPITAL	YES	YES
MWANZA	Mwanza CC	20	1	1	2022	PPH	Group 3: Obstetric Haemorrhage	Direct causes	Bugando medical centre	ZONAL REFERRAL HOSPITAL	NO	N/A	N/A
MWANZA	Mwanza CC	42	4	4	2022	PRE-ECLAMPSIA/ECLAMPSIA	Group 2: Hypertensive disorders in pregnancy, childbirth	Direct causes	Bugando medical centre	ZONAL REFERRAL HOSPITAL	NO	N/A	N/A
MWANZA	Mwanza CC	25	5	5	2022	PUERPERAL SEPSIS	Group 4: Pregnancy-related infection	Direct causes	Bugando medical centre	ZONAL REFERRAL HOSPITAL	NO	N/A	N/A
MWANZA	Mwanza CC	17	1	1	2022	PPH	Group 3: Obstetric Haemorrhage	Direct causes	Sekotoure regional Hospital	REGIONAL REFERRAL HOSPITAL	NO	N/A	N/A
MWANZA	Mwanza CC	31	5	5	2022	OBSTRETRIC EMBOLISM	Group 5: Other obstetric complications	Direct causes	Bugando medical centre	ZONAL REFERRAL HOSPITAL	NO	N/A	N/A
MWANZA	Mwanza CC	26	1	1	2022	PPH	Group 3: Obstetric Haemorrhage	Direct causes	Bugando medical centre	ZONAL REFERRAL HOSPITAL	NO	N/A	N/A
MWANZA	Mwanza CC	19	2	2	2022	PPH	Group 3: Obstetric Haemorrhage	Direct causes	Bugando medical centre	ZONAL REFERRAL HOSPITAL	NO	N/A	N/A
MWANZA	Mwanza CC	16	1	1	2022	PUERPERAL SEPSIS	Group 4: Pregnancy-related infection	Direct causes	Bugando medical centre	ZONAL REFERRAL HOSPITAL	NO	N/A	N/A
MWANZA	Mwanza CC	31	4	2	2022	APH	Group 3: Obstetric Haemorrhage	Direct causes	Bugando medical centre	ZONAL REFERRAL HOSPITAL	NO	N/A	N/A
MWANZA	Mwanza CC	28	1	1	2022	PRE-ECLAMPSIA/ECLAMPSIA	Group 2: Hypertensive disorders in pregnancy, childbirth	Direct causes	Bugando medical centre	ZONAL REFERRAL HOSPITAL	NO	N/A	N/A
MWANZA	Mwanza CC	21	1	2	2022	PERIPARTUM CARDIOMYOPATHY	Group 5: Other obstetric complications	Direct causes	Bugando medical centre	ZONAL REFERRAL HOSPITAL	NO	N/A	N/A
MWANZA	Mwanza CC	34	3	2	2022	PPH	Group 3: Obstetric Haemorrhage	Direct causes	Nyamagana District Hospital	DISTRICT HOSPITAL	YES	YES
MWANZA	Mwanza CC	38	8	8	2022	PUERPERAL SEPSIS	Group 4: Pregnancy-related infection	Direct causes	Bugando medical centre	ZONAL REFERRAL HOSPITAL	YES	YES
MWANZA	Mwanza CC	38	3	3	2022	OBSTRETRIC EMBOLISM	Group 5: Other obstetric complications	Direct causes	Bugando medical centre	ZONAL REFERRAL HOSPITAL	NO	N/A	N/A
MWANZA	Mwanza CC	38	4	4	2022	PRE-ECLAMPSIA/ECLAMPSIA	Group 2: Hypertensive disorders in pregnancy, childbirth	Direct causes	Bugando medical centre	ZONAL REFERRAL HOSPITAL	NO	N/A	N/A
MWANZA	Mwanza CC	22	1	1	2022	PUERPERAL SEPSIS	Group 4: Pregnancy-related infection	Direct causes	Bugando medical centre	ZONAL REFERRAL HOSPITAL	NO	N/A	N/A
MWANZA	Mwanza CC	31	6	6	2022	PUERPERAL SEPSIS	Group 4: Pregnancy-related infection	Direct causes	Bugando medical centre	ZONAL REFERRAL HOSPITAL	YES	YES
MWANZA	Mwanza CC	24	2	2	2022	ANAESTHETIC COMPLICATIONS	Group 6 : Unanticipated complications of management	Direct causes	Sekotoure regional Hospital	REGIONAL REFERRAL HOSPITAL	NO	N/A	N/A
MWANZA	Mwanza CC	32	3	3	2022	ANAEMIA	Group 7: Non-obstetric complications	Indirect causes	Bugando medical centre	ZONAL REFERRAL HOSPITAL	NO	N/A	N/A
MWANZA	Mwanza CC	23	2	2	2022	PUERPERAL SEPSIS	Group 4: Pregnancy-related infection	Direct causes	Bugando medical centre	ZONAL REFERRAL HOSPITAL	NO	N/A	N/A
MWANZA	Mwanza CC	19	1	1	2022	PRE-ECLAMPSIA/ECLAMPSIA	Group 2: Hypertensive disorders in pregnancy, childbirth	Direct causes	Bugando medical centre	ZONAL REFERRAL HOSPITAL	NO	N/A	N/A
MWANZA	Mwanza CC	30	2	2	2022	PPH	Group 3: Obstetric Haemorrhage	Direct causes	Bugando medical centre	ZONAL REFERRAL HOSPITAL	YES	YES
MWANZA	Mwanza CC	27	3	3	2022	PUERPERAL SEPSIS	Group 4: Pregnancy-related infection	Direct causes	Bugando medical centre	ZONAL REFERRAL HOSPITAL	NO	N/A	N/A
MWANZA	Mwanza CC	32	3	3	2022	PPH	Group 3: Obstetric Haemorrhage	Direct causes	Bugando medical centre	ZONAL REFERRAL HOSPITAL	NO	N/A	N/A
MWANZA	Mwanza CC	35	5	4	2022	PPH	Group 3: Obstetric Haemorrhage	Direct causes	Bugando medical centre	ZONAL REFERRAL HOSPITAL	NO	N/A	N/A
MWANZA	Mwanza CC	35	8	7	2022	PUERPERAL SEPSIS	Group 4: Pregnancy-related infection	Direct causes	Bugando medical centre	ZONAL REFERRAL HOSPITAL	NO	N/A	N/A
MWANZA	Mwanza CC	24	4	4	2022	PUERPERAL SEPSIS	Group 4: Pregnancy-related infection	Direct causes	Bugando medical centre	ZONAL REFERRAL HOSPITAL	NO	N/A	N/A
MWANZA	Mwanza CC	38	7	7	2022	PUERPERAL SEPSIS	Group 4: Pregnancy-related infection	Direct causes	Bugando medical centre	ZONAL REFERRAL HOSPITAL	NO	N/A	N/A
MWANZA	Mwanza CC	21	1	1	2022	PRE-ECLAMPSIA/ECLAMPSIA	Group 2: Hypertensive disorders in pregnancy, childbirth	Direct causes	Bugando medical centre	ZONAL REFERRAL HOSPITAL	NO	N/A	N/A
MWANZA	Mwanza CC	33	2	2	2022	PRE-ECLAMPSIA/ECLAMPSIA	Group 2: Hypertensive disorders in pregnancy, childbirth	Direct causes	Bugando medical centre	ZONAL REFERRAL HOSPITAL	YES	YES
MWANZA	Mwanza CC	35	3	3	2022	PPH	Group 3: Obstetric Haemorrhage	Direct causes	Kamanga Hospital	ZONAL REFERRAL HOSPITAL	NO	N/A	N/A
MWANZA	Mwanza CC	37	6	4	2022	PPH	Group 3: Obstetric Haemorrhage	Direct causes	Sekotoure regional Hospital	REGIONAL REFERRAL HOSPITAL	NO	N/A	N/A
MWANZA	Mwanza CC	21	1	1	2022	PRE-ECLAMPSIA/ECLAMPSIA	Group 2: Hypertensive disorders in pregnancy, childbirth	Direct causes	Bugando medical centre	ZONAL REFERRAL HOSPITAL	NO	N/A	N/A
[truncated: 2,007 more rows]
